# Supplementary material for: Uncovering extensive post-translation regulation during human cell cycle progression by integrative multi-’omics analysis
Source: BMC Bioinformatics. 2019 Oct 29;20:536. doi: 10.1186/s12859-019-3150-5 (PMC6820968; doi:10.1186/s12859-019-3150-5)
Supplement: Supplementary file 9 — Additional file 9 Complete GO Analysis for 90th percentile outliers. We only make use of Biological Process and FDR < 0.01, but many other categories are included with this analysis. Tabs include All 9 (3 selection features * 3 cell phases), G1, S and G2/M. [file 12859_2019_3150_MOESM9_ESM.xlsx]

## Sheet: G1
	Category	ID	Name	p-value	q-value Bonferroni	q-value FDR B&H	q-value FDR B&Y	Hit Count in Query List	Hit Count in Genome	Hit in Query List
0	GO: Molecular Function	GO:0003723	RNA binding	5.355e-08	5.424e-05	5.424e-05	0.0004067	51	1632	NOLC1,TRIM25,RNMT,DIS3L,SPTBN1,MBNL1,KRI1,HMGB3,CHD2,GPATCH8,NSUN2,HNRNPL,STAU1,CIRBP,GANAB,ZFP36L2,SYNJ2,RBM27,HIST1H4F,AHNAK,NIP7,POP1,XRN1,SEC61B,SLBP,MCRS1,RBM8A,DDX24,HNRNPLL,TBCA,CASC3,DCPS,FAM46A,MCTS1,C7orf50,RBM28,YWHAG,TRUB2,TRMT10A,NUDT4,WDHD1,CELF1,PELP1,MBNL2,RBMX2,YLPM1,SEC63,PCBP2,SF3A2,MBNL3,RBM34
1	GO: Molecular Function	GO:0019899	enzyme binding	1.638e-06	0.001659	0.0008296	0.006221	53	1929	RAD18,TRPC4AP,ACD,DIS3L,ITGB1BP1,SPTBN1,ACTG1,HMOX1,HM13,SRPRB,ITPR1,STAU1,CKB,PJA2,AP2A1,AP2A2,AP1G1,BTG1,TAX1BP1,NFKBIA,ANAPC2,HERC2,TAF7,PLK1,ANAPC5,RAB13,WWC1,MAPKAP1,FOXO3,CASC3,CIB1,HDAC6,LONP2,RHOBTB3,DVL1,DVL3,TMBIM6,YWHAG,TXNIP,PIAS4,ZNHIT6,WDHD1,SIPA1L1,CTNNBL1,CTNNB1,ATP1A1,CDC6,CDC20,PCBP2,PTGES3,ATP2A2,ATP2B4,USP33
2	GO: Molecular Function	GO:0031625	ubiquitin protein ligase binding	8.549e-06	0.00866	0.001854	0.0139	15	273	RAD18,ACTG1,HM13,SRPRB,CKB,NFKBIA,ANAPC2,HERC2,CASC3,HDAC6,TMBIM6,TXNIP,PIAS4,SIPA1L1,PCBP2
3	GO: Molecular Function	GO:0044389	ubiquitin-like protein ligase binding	1.017e-05	0.0103	0.001854	0.0139	15	277	RAD18,ACTG1,HM13,SRPRB,CKB,NFKBIA,ANAPC2,HERC2,CASC3,HDAC6,TMBIM6,TXNIP,PIAS4,SIPA1L1,PCBP2
4	GO: Molecular Function	GO:0016462	pyrophosphatase activity	1.828e-05	0.01852	0.001854	0.0139	28	827	RAD18,ATP7A,CHD2,CHTF8,KIFC3,ABCC2,RAB32,DDX24,RHOF,RAB13,DCPS,LONP2,MYO19,RHOBTB3,CHD9,RECQL,CHD8,ATAD2,MFN1,ARF5,RHOB,RAB18,NUDT4,ATP1A1,ATP2A2,YME1L1,ATP2B4,CRBN
5	GO: Molecular Function	GO:0016818	hydrolase activity, acting on acid anhydrides, in phosphorus-containing anhydrides	1.91e-05	0.01934	0.001854	0.0139	28	829	RAD18,ATP7A,CHD2,CHTF8,KIFC3,ABCC2,RAB32,DDX24,RHOF,RAB13,DCPS,LONP2,MYO19,RHOBTB3,CHD9,RECQL,CHD8,ATAD2,MFN1,ARF5,RHOB,RAB18,NUDT4,ATP1A1,ATP2A2,YME1L1,ATP2B4,CRBN
6	GO: Molecular Function	GO:0008022	protein C-terminus binding	1.929e-05	0.01954	0.001854	0.0139	13	224	CENPF,ITGB1BP1,ITPR1,AP2A1,AP1G1,CIB1,CALCOCO1,ID1,PIAS4,CTBP1,CTNNB1,CDC20,ATP2A2
7	GO: Molecular Function	GO:0016817	hydrolase activity, acting on acid anhydrides	1.952e-05	0.01977	0.001854	0.0139	28	830	RAD18,ATP7A,CHD2,CHTF8,KIFC3,ABCC2,RAB32,DDX24,RHOF,RAB13,DCPS,LONP2,MYO19,RHOBTB3,CHD9,RECQL,CHD8,ATAD2,MFN1,ARF5,RHOB,RAB18,NUDT4,ATP1A1,ATP2A2,YME1L1,ATP2B4,CRBN
8	GO: Molecular Function	GO:0017111	nucleoside-triphosphatase activity	1.974e-05	0.02	0.001854	0.0139	27	785	RAD18,ATP7A,CHD2,CHTF8,KIFC3,ABCC2,RAB32,DDX24,RHOF,RAB13,LONP2,MYO19,RHOBTB3,CHD9,RECQL,CHD8,ATAD2,MFN1,ARF5,RHOB,RAB18,NUDT4,ATP1A1,ATP2A2,YME1L1,ATP2B4,CRBN
9	GO: Molecular Function	GO:0016887	ATPase activity	2.117e-05	0.02145	0.001854	0.0139	19	446	RAD18,ATP7A,CHD2,CHTF8,KIFC3,ABCC2,DDX24,LONP2,MYO19,RHOBTB3,RECQL,CHD8,ATAD2,NUDT4,ATP1A1,ATP2A2,YME1L1,ATP2B4,CRBN
10	GO: Molecular Function	GO:0044877	macromolecular complex binding	2.159e-05	0.02187	0.001854	0.0139	44	1626	PTTG1,RAD18,ACD,CENPF,RPN2,ITGB1BP1,SPTBN1,TTF1,SRPRB,ITPR1,AP2A1,AP2A2,AP1G1,SACS,MORF4L1,NFKBIA,MIF,SEC61B,KIFC3,MALSU1,UXT,PLK1,RAB32,PHIP,GPC1,FOXO3,HDAC6,SYNM,CALCOCO1,ID1,BAZ1B,CHD8,E2F4,ATAD2,DNTTIP1,WDHD1,PELP1,SIPA1L1,CD63,CTBP2,CTNNB1,CDC6,CDC20,CEP57
11	GO: Molecular Function	GO:0042623	ATPase activity, coupled	2.196e-05	0.02225	0.001854	0.0139	16	332	RAD18,ATP7A,CHD2,CHTF8,ABCC2,DDX24,LONP2,RHOBTB3,RECQL,CHD8,NUDT4,ATP1A1,ATP2A2,YME1L1,ATP2B4,CRBN
12	GO: Molecular Function	GO:0031072	heat shock protein binding	0.0001317	0.1334	0.01026	0.07694	8	106	PTTG1,IRAK1,UNC45A,SACS,NFKBIA,AHR,HDAC6,PTGES3
13	GO: Molecular Function	GO:0004392	heme oxygenase (decyclizing) activity	0.0002023	0.2049	0.01464	0.1097	2	2	HMOX1,HMOX2
14	GO: Molecular Function	GO:0016879	ligase activity, forming carbon-nitrogen bonds	0.0002912	0.2949	0.01966	0.1474	13	293	RAD18,TRIM25,MYCBP2,TRIP12,PJA2,RIMKLB,HERC2,TRAF7,RFWD3,PIAS4,NADSYN1,ASNS,RLIM
15	GO: Molecular Function	GO:0004176	ATP-dependent peptidase activity	0.0003121	0.3162	0.01976	0.1482	3	10	LONP2,YME1L1,CRBN
16	GO: Molecular Function	GO:0008094	DNA-dependent ATPase activity	0.0003523	0.3569	0.0206	0.1544	7	93	RAD18,CHD2,CHTF8,RHOBTB3,RECQL,CHD8,NUDT4
17	GO: Molecular Function	GO:0016407	acetyltransferase activity	0.000366	0.3707	0.0206	0.1544	8	123	ACAT2,MED24,MCRS1,MBOAT7,GNPNAT1,ESCO2,KAT7,PAFAH1B2
18	GO: Molecular Function	GO:0000171	ribonuclease MRP activity	0.0005926	0.6003	0.0316	0.2369	2	3	POP5,POP1
19	GO: Molecular Function	GO:0016874	ligase activity	0.0008831	0.8946	0.04473	0.3354	15	415	RAD18,TRIM25,MYCBP2,TRIP12,PJA2,RIMKLB,HERC2,SLC27A4,TRAF7,RFWD3,PIAS4,NADSYN1,ASNS,RLIM,PCCB
20	GO: Molecular Function	GO:0005200	structural constituent of cytoskeleton	0.0009662	0.9787	0.04522	0.3391	7	110	SPTBN1,ACTG1,EPB41L3,KRT2,KRT6B,SYNM,PPL
21	GO: Molecular Function	GO:0035639	purine ribonucleoside triphosphate binding	0.000982	0.9948	0.04522	0.3391	42	1815	NOLC1,ATP7A,IRAK1,ACTG1,CHD2,SRPRB,CDC7,CKB,RIMKLB,BUB1,KIFC3,ABCC2,PLK1,RAB32,DDX24,RHOF,RAB13,PKN3,RIOK1,LONP2,MYO19,SMCHD1,RHOBTB3,BAZ1B,CHD9,RECQL,CHD8,ATAD2,MFN1,ARF5,RHOB,TGM2,RAB18,NADSYN1,CSNK1D,ASNS,ATP1A1,CDC6,PCCB,ATP2A2,YME1L1,ATP2B4
22	GO: Molecular Function	GO:0032550	purine ribonucleoside binding	0.001129	1	0.04542	0.3405	42	1828	NOLC1,ATP7A,IRAK1,ACTG1,CHD2,SRPRB,CDC7,CKB,RIMKLB,BUB1,KIFC3,ABCC2,PLK1,RAB32,DDX24,RHOF,RAB13,PKN3,RIOK1,LONP2,MYO19,SMCHD1,RHOBTB3,BAZ1B,CHD9,RECQL,CHD8,ATAD2,MFN1,ARF5,RHOB,TGM2,RAB18,NADSYN1,CSNK1D,ASNS,ATP1A1,CDC6,PCCB,ATP2A2,YME1L1,ATP2B4
23	GO: Molecular Function	GO:0016746	transferase activity, transferring acyl groups	0.001129	1	0.04542	0.3405	11	257	AUP1,ACAT2,MED24,MCRS1,PNPLA2,MBOAT7,GNPNAT1,ESCO2,KAT7,TGM2,PAFAH1B2
24	GO: Molecular Function	GO:0032549	ribonucleoside binding	0.001166	1	0.04542	0.3405	42	1831	NOLC1,ATP7A,IRAK1,ACTG1,CHD2,SRPRB,CDC7,CKB,RIMKLB,BUB1,KIFC3,ABCC2,PLK1,RAB32,DDX24,RHOF,RAB13,PKN3,RIOK1,LONP2,MYO19,SMCHD1,RHOBTB3,BAZ1B,CHD9,RECQL,CHD8,ATAD2,MFN1,ARF5,RHOB,TGM2,RAB18,NADSYN1,CSNK1D,ASNS,ATP1A1,CDC6,PCCB,ATP2A2,YME1L1,ATP2B4
25	GO: Molecular Function	GO:0001883	purine nucleoside binding	0.001166	1	0.04542	0.3405	42	1831	NOLC1,ATP7A,IRAK1,ACTG1,CHD2,SRPRB,CDC7,CKB,RIMKLB,BUB1,KIFC3,ABCC2,PLK1,RAB32,DDX24,RHOF,RAB13,PKN3,RIOK1,LONP2,MYO19,SMCHD1,RHOBTB3,BAZ1B,CHD9,RECQL,CHD8,ATAD2,MFN1,ARF5,RHOB,TGM2,RAB18,NADSYN1,CSNK1D,ASNS,ATP1A1,CDC6,PCCB,ATP2A2,YME1L1,ATP2B4
26	GO: Molecular Function	GO:0001882	nucleoside binding	0.001255	1	0.04709	0.3531	42	1838	NOLC1,ATP7A,IRAK1,ACTG1,CHD2,SRPRB,CDC7,CKB,RIMKLB,BUB1,KIFC3,ABCC2,PLK1,RAB32,DDX24,RHOF,RAB13,PKN3,RIOK1,LONP2,MYO19,SMCHD1,RHOBTB3,BAZ1B,CHD9,RECQL,CHD8,ATAD2,MFN1,ARF5,RHOB,TGM2,RAB18,NADSYN1,CSNK1D,ASNS,ATP1A1,CDC6,PCCB,ATP2A2,YME1L1,ATP2B4
27	GO: Biological Process	GO:0044265	cellular macromolecule catabolic process	1.681e-08	6.503e-05	6.503e-05	0.0005748	38	977	PTTG1,TRPC4AP,TRIM25,AUP1,CENPF,DIS3L,RPS29,TRIP12,MVB12A,ZFP36L2,ANAPC2,BUB1,POP1,XRN1,SEC61B,USP4,RBM8A,HERC2,PLK1,ANAPC5,GPC1,CASC3,HDAC6,DCPS,LONP2,CAPN2,DVL1,PRPF18,EDEM3,CSNK1D,RLIM,CTNNB1,CDC20,PCBP2,YME1L1,CRBN,MAN1B1,USP33
28	GO: Biological Process	GO:0006396	RNA processing	9.376e-08	0.0003627	0.0001413	0.001248	35	913	NOLC1,RNMT,DIS3L,MBNL1,RPS29,NSUN2,HNRNPL,POP5,RBM27,AHNAK,POP1,XRN1,SLBP,USP4,RBM8A,HNRNPLL,CASC3,RIOK1,DCPS,RBM28,TMBIM6,PRPF18,TRUB2,TRMT10A,WDHD1,CELF1,PELP1,MBNL2,CSNK1D,RBMX2,CTNNBL1,PCBP2,SF3A2,MBNL3,METTL2B
29	GO: Biological Process	GO:2001251	negative regulation of chromosome organization	1.096e-07	0.0004238	0.0001413	0.001248	12	117	PTTG1,ACD,CENPF,TRIP12,BUB1,MCRS1,TAF7,PLK1,SET,ATAD2,CTBP1,TNKS
30	GO: Biological Process	GO:0006259	DNA metabolic process	2.316e-07	0.0008958	0.0001851	0.001636	36	992	PTTG1,RAD18,TRIM25,ACD,CENPF,HMGB3,TTF1,TRIP12,CDC7,CHTF8,FANCG,ALKBH1,HIST1H4F,MORF4L1,XRN1,SLBP,MCRS1,BOD1L1,HERC2,SET,CIB1,BAZ1B,ID3,RECQL,RFWD3,ESCO2,PIAS4,KAT7,MORF4L2,CSNK1D,YLPM1,TNKS,CTNNB1,CDC6,PTGES3,INO80B
31	GO: Biological Process	GO:0009057	macromolecule catabolic process	2.563e-07	0.0009914	0.0001851	0.001636	41	1223	PTTG1,TRPC4AP,TRIM25,GALNS,MYCBP2,AUP1,CENPF,DIS3L,RPS29,HM13,TRIP12,MVB12A,ZFP36L2,ANAPC2,BUB1,POP1,XRN1,SEC61B,USP4,RBM8A,HERC2,PLK1,ANAPC5,GPC1,CASC3,HDAC6,DCPS,LONP2,CAPN2,DVL1,PRPF18,EDEM3,CSNK1D,RLIM,CTNNB1,CDC20,PCBP2,YME1L1,CRBN,MAN1B1,USP33
32	GO: Biological Process	GO:0051603	proteolysis involved in cellular protein catabolic process	2.872e-07	0.001111	0.0001851	0.001636	28	662	PTTG1,TRPC4AP,TRIM25,AUP1,CENPF,TRIP12,MVB12A,ANAPC2,BUB1,SEC61B,USP4,HERC2,PLK1,ANAPC5,HDAC6,LONP2,CAPN2,DVL1,EDEM3,CSNK1D,RLIM,CTNNB1,CDC20,PCBP2,YME1L1,CRBN,MAN1B1,USP33
33	GO: Biological Process	GO:0051276	chromosome organization	3.349e-07	0.001296	0.0001851	0.001636	40	1189	PTTG1,MIS18BP1,ACD,CENPF,HMGB3,CHD2,TTF1,TRIP12,MED24,CHTF8,PTTG3P,HIST1H4F,MORF4L1,BUB1,XRN1,MCRS1,TAF7,PLK1,SET,HDAC6,SMCHD1,SUN1,BAZ1B,CHD9,RECQL,CHD8,ATAD2,KAT7,WDHD1,MORF4L2,YLPM1,CTBP1,TNKS,CTNNB1,CDC6,CDC20,CEP57,PTGES3,INO80B,PTTG2
34	GO: Biological Process	GO:0044257	cellular protein catabolic process	7.386e-07	0.002857	0.0003189	0.002819	28	694	PTTG1,TRPC4AP,TRIM25,AUP1,CENPF,TRIP12,MVB12A,ANAPC2,BUB1,SEC61B,USP4,HERC2,PLK1,ANAPC5,HDAC6,LONP2,CAPN2,DVL1,EDEM3,CSNK1D,RLIM,CTNNB1,CDC20,PCBP2,YME1L1,CRBN,MAN1B1,USP33
35	GO: Biological Process	GO:0007049	cell cycle	7.421e-07	0.002871	0.0003189	0.002819	51	1766	CDKN1C,NOLC1,PTTG1,MIS18BP1,CENPF,SPTBN1,BIN3,NSUN2,PTP4A1,CDC7,CHTF8,BOD1,FANCG,PTTG3P,RINT1,ANAPC2,MIF,BUB1,XRN1,AHR,SLBP,AURKAIP1,PLK1,ANAPC5,PHIP,FOXK1,CIB1,MCTS1,SUN1,ID3,E2F4,E2F5,HAUS2,YWHAG,RFWD3,ESCO2,TXNIP,RHOB,CSNK1D,CCNB2,ASNS,CTBP1,TNKS,CTNNB1,SKA3,CDC6,CDC20,CEP57,ATP2B4,PTTG2,USP33
36	GO: Biological Process	GO:0006511	ubiquitin-dependent protein catabolic process	1.25e-06	0.004836	0.0004336	0.003832	25	590	PTTG1,TRPC4AP,TRIM25,AUP1,CENPF,TRIP12,MVB12A,ANAPC2,BUB1,SEC61B,USP4,HERC2,PLK1,ANAPC5,HDAC6,DVL1,EDEM3,CSNK1D,RLIM,CTNNB1,CDC20,PCBP2,CRBN,MAN1B1,USP33
37	GO: Biological Process	GO:0006974	cellular response to DNA damage stimulus	1.324e-06	0.005122	0.0004336	0.003832	30	800	PTTG1,RAD18,TRIM25,ACD,CHD2,HMOX1,TRIP12,CDC7,FANCG,ALKBH1,RINT1,HIST1H4F,MORF4L1,MIF,MCRS1,BOD1L1,HERC2,PLK1,FOXO3,CIB1,MCTS1,BAZ1B,RECQL,E2F4,RFWD3,ESCO2,PIAS4,MORF4L2,CSNK1D,INO80B
38	GO: Biological Process	GO:0030163	protein catabolic process	1.345e-06	0.005203	0.0004336	0.003832	31	844	PTTG1,TRPC4AP,TRIM25,MYCBP2,AUP1,CENPF,HM13,TRIP12,MVB12A,ANAPC2,BUB1,SEC61B,USP4,HERC2,PLK1,ANAPC5,GPC1,HDAC6,LONP2,CAPN2,DVL1,EDEM3,CSNK1D,RLIM,CTNNB1,CDC20,PCBP2,YME1L1,CRBN,MAN1B1,USP33
39	GO: Biological Process	GO:0019941	modification-dependent protein catabolic process	1.593e-06	0.006162	0.000474	0.004189	25	598	PTTG1,TRPC4AP,TRIM25,AUP1,CENPF,TRIP12,MVB12A,ANAPC2,BUB1,SEC61B,USP4,HERC2,PLK1,ANAPC5,HDAC6,DVL1,EDEM3,CSNK1D,RLIM,CTNNB1,CDC20,PCBP2,CRBN,MAN1B1,USP33
40	GO: Biological Process	GO:0043632	modification-dependent macromolecule catabolic process	2.02e-06	0.007815	0.0005137	0.00454	25	606	PTTG1,TRPC4AP,TRIM25,AUP1,CENPF,TRIP12,MVB12A,ANAPC2,BUB1,SEC61B,USP4,HERC2,PLK1,ANAPC5,HDAC6,DVL1,EDEM3,CSNK1D,RLIM,CTNNB1,CDC20,PCBP2,CRBN,MAN1B1,USP33
41	GO: Biological Process	GO:0044248	cellular catabolic process	2.057e-06	0.007956	0.0005137	0.00454	51	1828	PTTG1,TRPC4AP,TRIM25,GALNS,AUP1,CENPF,DIS3L,DBI,HMOX1,RPS29,HMOX2,TRIP12,ITPR1,MVB12A,ZFP36L2,ANAPC2,MIF,BUB1,POP1,XRN1,SEC61B,USP4,RBM8A,HERC2,PLK1,ANAPC5,SLC27A4,GPC1,CASC3,PNPLA2,HDAC6,DCPS,LONP2,TMEM59,CAPN2,DVL1,PRPF18,EDEM3,CSNK1D,ASL,PAFAH1B2,RLIM,CTNNB1,CDC20,PCBP2,PCCB,YME1L1,ATP2B4,CRBN,MAN1B1,USP33
42	GO: Biological Process	GO:0070727	cellular macromolecule localization	2.125e-06	0.008219	0.0005137	0.00454	48	1676	ACD,AUP1,ITGB1BP1,SPTBN1,SPCS2,RPS29,HM13,EPB41L3,SRPRB,MFF,B3GAT3,STAU1,AP2A1,AP2A2,AP1G1,BCAP29,NFKBIA,SEC61B,MCRS1,USP4,HERC2,PLK1,PHIP,RAB13,CASC3,CIB1,HDAC6,LONP2,TMEM59,SUN1,DVL1,DVL3,ID1,RANBP6,YWHAG,PRPF18,ESCO2,TXNIP,RHOB,KAT7,CSNK1D,CD63,TNKS,IFT122,CTNNB1,SEC63,CEP57,STX6
43	GO: Biological Process	GO:1901575	organic substance catabolic process	3.276e-06	0.01267	0.0007454	0.006587	52	1910	PTTG1,TRPC4AP,TRIM25,GALNS,MYCBP2,AUP1,CENPF,DIS3L,DBI,HMOX1,RPS29,HMOX2,HM13,TRIP12,MVB12A,ZFP36L2,SYNJ2,ANAPC2,MIF,BUB1,POP1,XRN1,SEC61B,USP4,RBM8A,HERC2,PLK1,ANAPC5,SLC27A4,GPC1,CASC3,PNPLA2,HDAC6,DCPS,LONP2,CAPN2,DVL1,PRPF18,EDEM3,CSNK1D,ASL,PAFAH1B2,RLIM,CTNNB1,CDC20,PCBP2,PCCB,YME1L1,ATP2B4,CRBN,MAN1B1,USP33
44	GO: Biological Process	GO:0048285	organelle fission	4.734e-06	0.01831	0.001017	0.008991	25	636	NOLC1,PTTG1,MIS18BP1,CENPF,NSUN2,MFF,CHTF8,BOD1,PTTG3P,ANAPC2,BUB1,XRN1,AURKAIP1,PLK1,ANAPC5,PHIP,SUN1,HAUS2,CCNB2,TNKS,SKA3,CDC6,CDC20,CEP57,PTTG2
45	GO: Biological Process	GO:0000280	nuclear division	5.365e-06	0.02075	0.001092	0.009653	24	599	NOLC1,PTTG1,MIS18BP1,CENPF,NSUN2,CHTF8,BOD1,PTTG3P,ANAPC2,BUB1,XRN1,AURKAIP1,PLK1,ANAPC5,PHIP,SUN1,HAUS2,CCNB2,TNKS,SKA3,CDC6,CDC20,CEP57,PTTG2
46	GO: Biological Process	GO:0022402	cell cycle process	6.019e-06	0.02328	0.001164	0.01029	41	1385	CDKN1C,NOLC1,PTTG1,MIS18BP1,CENPF,SPTBN1,BIN3,NSUN2,CDC7,CHTF8,BOD1,FANCG,PTTG3P,RINT1,ANAPC2,MIF,BUB1,XRN1,SLBP,AURKAIP1,PLK1,ANAPC5,PHIP,SUN1,E2F4,E2F5,HAUS2,YWHAG,RFWD3,RHOB,CSNK1D,CCNB2,TNKS,CTNNB1,SKA3,CDC6,CDC20,CEP57,ATP2B4,PTTG2,USP33
47	GO: Biological Process	GO:0033044	regulation of chromosome organization	6.996e-06	0.02706	0.001269	0.01121	16	301	PTTG1,ACD,CENPF,TRIP12,BUB1,MCRS1,TAF7,PLK1,SET,ATAD2,WDHD1,YLPM1,CTBP1,TNKS,CTNNB1,CDC6
48	GO: Biological Process	GO:0010639	negative regulation of organelle organization	7.217e-06	0.02792	0.001269	0.01121	17	337	PTTG1,ACD,CENPF,SPTBN1,TRIP12,BUB1,MCRS1,AURKAIP1,MALSU1,TAF7,PLK1,SET,CIB1,HDAC6,ATAD2,CTBP1,TNKS
49	GO: Biological Process	GO:0000278	mitotic cell cycle	8.374e-06	0.03239	0.001408	0.01245	33	1016	CDKN1C,NOLC1,PTTG1,MIS18BP1,CENPF,SPTBN1,BIN3,NSUN2,CDC7,CHTF8,BOD1,RINT1,ANAPC2,BUB1,AURKAIP1,PLK1,ANAPC5,PHIP,CIB1,E2F4,E2F5,HAUS2,YWHAG,RFWD3,CSNK1D,CCNB2,ASNS,TNKS,CTNNB1,SKA3,CDC6,CDC20,CEP57
50	GO: Biological Process	GO:0051301	cell division	1.101e-05	0.04261	0.001775	0.01569	25	668	PTTG1,MIS18BP1,CENPF,ITGB1BP1,SPTBN1,BIN3,NSUN2,CDC7,BOD1,ZFP36L2,ANAPC2,BUB1,AURKAIP1,PLK1,ANAPC5,PHIP,CIB1,HAUS2,TXNIP,RHOB,CCNB2,TNKS,SKA3,CDC6,CDC20
51	GO: Biological Process	GO:0051172	negative regulation of nitrogen compound metabolic process	1.404e-05	0.0543	0.002172	0.01919	45	1640	CDKN1C,RAD18,ACD,CENPF,IRAK1,HMOX1,TTF1,TRIP12,HNRNPL,CIRBP,AHRR,AP2A1,HIST1H4F,MORF4L1,TAX1BP1,NFKBIA,AHR,MCRS1,MALSU1,UXT,TAF7,PLK1,FOXK1,WWC1,FOXO3,TRAF7,SET,HDAC6,ID1,ID3,CHD8,TMBIM6,ATAD2,TXNIP,PIAS4,CELF1,MORF4L2,YLPM1,RLIM,CTBP1,CTBP2,TNKS,CTNNB1,CDC6,ATP2B4
52	GO: Biological Process	GO:0006281	DNA repair	1.68e-05	0.06498	0.002499	0.02209	21	516	PTTG1,RAD18,TRIM25,TRIP12,CDC7,FANCG,ALKBH1,HIST1H4F,MORF4L1,MCRS1,BOD1L1,HERC2,CIB1,BAZ1B,RECQL,RFWD3,ESCO2,PIAS4,MORF4L2,CSNK1D,INO80B
53	GO: Biological Process	GO:0006397	mRNA processing	1.86e-05	0.07196	0.002665	0.02355	20	479	RNMT,MBNL1,HNRNPL,RBM27,SLBP,USP4,RBM8A,HNRNPLL,CASC3,DCPS,RBM28,TMBIM6,PRPF18,CELF1,MBNL2,RBMX2,CTNNBL1,PCBP2,SF3A2,MBNL3
54	GO: Biological Process	GO:0008380	RNA splicing	1.96e-05	0.07583	0.002708	0.02393	18	402	MBNL1,HNRNPL,AHNAK,USP4,RBM8A,HNRNPLL,CASC3,DCPS,RBM28,TMBIM6,PRPF18,CELF1,MBNL2,RBMX2,CTNNBL1,PCBP2,SF3A2,MBNL3
55	GO: Biological Process	GO:0034613	cellular protein localization	2.078e-05	0.08037	0.002771	0.02449	45	1666	ACD,AUP1,ITGB1BP1,SPTBN1,SPCS2,RPS29,HM13,EPB41L3,SRPRB,MFF,B3GAT3,AP2A1,AP2A2,AP1G1,BCAP29,NFKBIA,SEC61B,MCRS1,USP4,HERC2,PLK1,PHIP,RAB13,CIB1,HDAC6,LONP2,TMEM59,SUN1,DVL1,DVL3,ID1,RANBP6,YWHAG,ESCO2,TXNIP,RHOB,KAT7,CSNK1D,CD63,TNKS,IFT122,CTNNB1,SEC63,CEP57,STX6
56	GO: Biological Process	GO:0007059	chromosome segregation	2.445e-05	0.09457	0.003152	0.02786	16	333	PTTG1,RAD18,CENPF,CHTF8,PTTG3P,BUB1,PLK1,SUN1,ESCO2,TNKS,CTNNB1,SKA3,CDC6,CDC20,CEP57,PTTG2
57	GO: Biological Process	GO:0043484	regulation of RNA splicing	2.577e-05	0.09969	0.003216	0.02842	9	109	MBNL1,HNRNPL,AHNAK,RBM8A,HNRNPLL,TMBIM6,CELF1,MBNL2,MBNL3
58	GO: Biological Process	GO:0016071	mRNA metabolic process	2.918e-05	0.1129	0.003528	0.03118	24	664	RNMT,DIS3L,MBNL1,RPS29,HNRNPL,ZFP36L2,RBM27,XRN1,SLBP,USP4,RBM8A,HNRNPLL,CASC3,DCPS,RBM28,TMBIM6,PRPF18,CELF1,MBNL2,RBMX2,CTNNBL1,PCBP2,SF3A2,MBNL3
59	GO: Biological Process	GO:0051983	regulation of chromosome segregation	3.348e-05	0.1295	0.003925	0.03469	8	87	PTTG1,RAD18,CENPF,BUB1,PLK1,TNKS,CTNNB1,CDC6
60	GO: Biological Process	GO:2000113	negative regulation of cellular macromolecule biosynthetic process	4.142e-05	0.1602	0.004712	0.04164	40	1452	CDKN1C,ACD,CENPF,IRAK1,HMOX1,TTF1,CIRBP,AHRR,HIST1H4F,MORF4L1,TAX1BP1,NFKBIA,AHR,MCRS1,MALSU1,UXT,TAF7,PLK1,FOXK1,WWC1,FOXO3,TRAF7,SET,HDAC6,TMEM59,ID1,ID3,CHD8,TMBIM6,ATAD2,TXNIP,PIAS4,CELF1,MORF4L2,YLPM1,RLIM,CTBP1,CTBP2,CTNNB1,CDC6
61	GO: Biological Process	GO:0033045	regulation of sister chromatid segregation	5.046e-05	0.1952	0.005524	0.04882	7	68	PTTG1,CENPF,BUB1,PLK1,TNKS,CTNNB1,CDC6
62	GO: Biological Process	GO:0043161	proteasome-mediated ubiquitin-dependent protein catabolic process	5.141e-05	0.1989	0.005524	0.04882	17	393	PTTG1,AUP1,CENPF,ANAPC2,BUB1,SEC61B,PLK1,ANAPC5,DVL1,EDEM3,CSNK1D,RLIM,CTNNB1,CDC20,PCBP2,CRBN,MAN1B1
63	GO: Biological Process	GO:0009890	negative regulation of biosynthetic process	6.085e-05	0.2354	0.006361	0.05622	43	1635	CDKN1C,ACD,CENPF,IRAK1,HMOX1,TTF1,CIRBP,AHRR,AP2A1,HIST1H4F,MORF4L1,TAX1BP1,NFKBIA,AHR,MCRS1,MALSU1,UXT,TAF7,PLK1,FOXK1,WWC1,FOXO3,TRAF7,SET,HDAC6,TMEM59,ID1,ID3,CHD8,TMBIM6,ATAD2,TXNIP,PIAS4,CELF1,MORF4L2,YLPM1,RLIM,CTBP1,CTBP2,CTNNB1,ATP1A1,CDC6,ATP2B4
64	GO: Biological Process	GO:1903047	mitotic cell cycle process	6.502e-05	0.2515	0.006513	0.05756	29	931	NOLC1,PTTG1,MIS18BP1,CENPF,SPTBN1,BIN3,NSUN2,CDC7,CHTF8,BOD1,RINT1,ANAPC2,BUB1,AURKAIP1,PLK1,ANAPC5,PHIP,E2F4,E2F5,HAUS2,YWHAG,RFWD3,CSNK1D,CCNB2,TNKS,SKA3,CDC6,CDC20,CEP57
65	GO: Biological Process	GO:0045839	negative regulation of mitotic nuclear division	6.567e-05	0.254	0.006513	0.05756	6	49	PTTG1,CENPF,BUB1,AURKAIP1,PLK1,TNKS
66	GO: Biological Process	GO:0010558	negative regulation of macromolecule biosynthetic process	7.064e-05	0.2732	0.006831	0.06037	41	1540	CDKN1C,ACD,CENPF,IRAK1,HMOX1,TTF1,CIRBP,AHRR,AP2A1,HIST1H4F,MORF4L1,TAX1BP1,NFKBIA,AHR,MCRS1,MALSU1,UXT,TAF7,PLK1,FOXK1,WWC1,FOXO3,TRAF7,SET,HDAC6,TMEM59,ID1,ID3,CHD8,TMBIM6,ATAD2,TXNIP,PIAS4,CELF1,MORF4L2,YLPM1,RLIM,CTBP1,CTBP2,CTNNB1,CDC6
67	GO: Biological Process	GO:0031327	negative regulation of cellular biosynthetic process	8.396e-05	0.3248	0.007921	0.07001	42	1605	CDKN1C,ACD,CENPF,IRAK1,HMOX1,TTF1,CIRBP,AHRR,HIST1H4F,MORF4L1,TAX1BP1,NFKBIA,AHR,MCRS1,MALSU1,UXT,TAF7,PLK1,FOXK1,WWC1,FOXO3,TRAF7,SET,HDAC6,TMEM59,ID1,ID3,CHD8,TMBIM6,ATAD2,TXNIP,PIAS4,CELF1,MORF4L2,YLPM1,RLIM,CTBP1,CTBP2,CTNNB1,ATP1A1,CDC6,ATP2B4
68	GO: Biological Process	GO:0051098	regulation of binding	8.784e-05	0.3398	0.008089	0.07149	15	332	ACD,ITGB1BP1,HMOX1,BTBD1,HNRNPL,NFKBIA,PLK1,DVL1,ID1,TMBIM6,CTBP2,TNKS,CTNNB1,CRBN,USP33
69	GO: Biological Process	GO:0045934	negative regulation of nucleobase-containing compound metabolic process	9.483e-05	0.3668	0.008347	0.07377	40	1508	CDKN1C,RAD18,ACD,CENPF,IRAK1,HMOX1,TTF1,TRIP12,HNRNPL,AHRR,HIST1H4F,MORF4L1,TAX1BP1,NFKBIA,AHR,MCRS1,UXT,TAF7,PLK1,FOXK1,WWC1,FOXO3,TRAF7,SET,HDAC6,ID1,ID3,CHD8,TMBIM6,ATAD2,TXNIP,PIAS4,MORF4L2,YLPM1,RLIM,CTBP1,CTBP2,TNKS,CTNNB1,CDC6
70	GO: Biological Process	GO:0051782	negative regulation of cell division	9.495e-05	0.3673	0.008347	0.07377	7	75	PTTG1,CENPF,BUB1,AURKAIP1,PLK1,TXNIP,TNKS
71	GO: Biological Process	GO:0051129	negative regulation of cellular component organization	0.0001167	0.4513	0.01003	0.08863	23	680	PTTG1,ACD,CENPF,ITGB1BP1,SPTBN1,TRIP12,SACS,BUB1,MCRS1,AURKAIP1,MALSU1,TAF7,PLK1,SET,CIB1,HDAC6,TMEM59,ID1,ATAD2,CTBP1,TNKS,CTNNB1,CRBN
72	GO: Biological Process	GO:0010498	proteasomal protein catabolic process	0.0001224	0.4736	0.01029	0.09098	17	422	PTTG1,AUP1,CENPF,ANAPC2,BUB1,SEC61B,PLK1,ANAPC5,DVL1,EDEM3,CSNK1D,RLIM,CTNNB1,CDC20,PCBP2,CRBN,MAN1B1
73	GO: Biological Process	GO:0033047	regulation of mitotic sister chromatid segregation	0.0001708	0.6607	0.01406	0.1242	6	58	PTTG1,CENPF,BUB1,PLK1,TNKS,CDC6
74	GO: Biological Process	GO:0006275	regulation of DNA replication	0.0001825	0.7058	0.0147	0.13	10	172	ACD,TTF1,CDC7,CHTF8,MCRS1,ID3,ESCO2,TNKS,CTNNB1,CDC6
75	GO: Biological Process	GO:0033048	negative regulation of mitotic sister chromatid segregation	0.0001921	0.7429	0.01516	0.134	5	38	PTTG1,CENPF,BUB1,PLK1,TNKS
76	GO: Biological Process	GO:0032469	endoplasmic reticulum calcium ion homeostasis	0.0001982	0.7667	0.01533	0.1355	4	21	ITPR1,TMBIM6,TGM2,ATP2A2
77	GO: Biological Process	GO:0006788	heme oxidation	0.0002047	0.7916	0.01552	0.1372	2	2	HMOX1,HMOX2
78	GO: Biological Process	GO:0098813	nuclear chromosome segregation	0.00022	0.8511	0.01637	0.1447	13	283	PTTG1,CENPF,CHTF8,PTTG3P,BUB1,PLK1,SUN1,TNKS,CTNNB1,CDC6,CDC20,CEP57,PTTG2
79	GO: Biological Process	GO:0051784	negative regulation of nuclear division	0.0002262	0.8748	0.0165	0.1459	6	61	PTTG1,CENPF,BUB1,AURKAIP1,PLK1,TNKS
80	GO: Biological Process	GO:0006886	intracellular protein transport	0.0002394	0.9259	0.01715	0.1515	31	1105	ACD,AUP1,ITGB1BP1,SPTBN1,SPCS2,RPS29,HM13,SRPRB,MFF,B3GAT3,AP2A1,AP2A2,AP1G1,BCAP29,NFKBIA,SEC61B,HERC2,PHIP,RAB13,CIB1,HDAC6,LONP2,RANBP6,YWHAG,TXNIP,RHOB,IFT122,CTNNB1,SEC63,CEP57,STX6
81	GO: Biological Process	GO:0033046	negative regulation of sister chromatid segregation	0.0002769	1	0.01948	0.1721	5	41	PTTG1,CENPF,BUB1,PLK1,TNKS
82	GO: Biological Process	GO:0035646	endosome to melanosome transport	0.0003175	1	0.02117	0.1871	3	10	AP1G1,RAB32,CD63
83	GO: Biological Process	GO:0043485	endosome to pigment granule transport	0.0003175	1	0.02117	0.1871	3	10	AP1G1,RAB32,CD63
84	GO: Biological Process	GO:0048757	pigment granule maturation	0.0003175	1	0.02117	0.1871	3	10	AP1G1,RAB32,CD63
85	GO: Biological Process	GO:0051985	negative regulation of chromosome segregation	0.0003476	1	0.02279	0.2014	5	43	PTTG1,CENPF,BUB1,PLK1,TNKS
86	GO: Biological Process	GO:0007346	regulation of mitotic cell cycle	0.000375	1	0.02417	0.2137	18	508	CDKN1C,PTTG1,CENPF,CDC7,RINT1,ANAPC2,BUB1,AURKAIP1,PLK1,ANAPC5,PHIP,E2F4,RFWD3,ASNS,TNKS,CTNNB1,CDC6,CDC20
87	GO: Biological Process	GO:0033233	regulation of protein sumoylation	0.0004006	1	0.0252	0.2227	4	25	AHRR,TRAF7,PIAS4,CTNNB1
88	GO: Biological Process	GO:0043543	protein acylation	0.0004101	1	0.0252	0.2227	11	226	DBI,MED24,MORF4L1,MCRS1,TAF7,SET,ESCO2,KAT7,MORF4L2,ASL,CTBP1
89	GO: Biological Process	GO:0022613	ribonucleoprotein complex biogenesis	0.0004104	1	0.0252	0.2227	17	468	NOLC1,DIS3L,MBNL1,RPS29,CIRBP,POP5,NIP7,USP4,MALSU1,RIOK1,MCTS1,PRPF18,ZNHIT6,CELF1,PELP1,CSNK1D,SF3A2
90	GO: Biological Process	GO:0018205	peptidyl-lysine modification	0.0004212	1	0.02546	0.225	16	426	ATP7A,MED24,AHRR,MORF4L1,MCRS1,HERC2,TAF7,TRAF7,SET,HDAC6,PIAS4,KAT7,TGM2,MORF4L2,CTBP1,CTNNB1
91	GO: Biological Process	GO:0008298	intracellular mRNA localization	0.000432	1	0.02548	0.2252	3	11	STAU1,CASC3,PRPF18
92	GO: Biological Process	GO:0034976	response to endoplasmic reticulum stress	0.0004348	1	0.02548	0.2252	12	265	TRIM25,AUP1,HM13,SRPRB,ITPR1,SEC61B,TMBIM6,EDEM3,ASNS,SEC63,ATP2A2,MAN1B1
93	GO: Biological Process	GO:0000377	RNA splicing, via transesterification reactions with bulged adenosine as nucleophile	0.0004512	1	0.02566	0.2268	13	305	MBNL1,HNRNPL,USP4,RBM8A,CASC3,DCPS,PRPF18,CELF1,MBNL2,RBMX2,CTNNBL1,PCBP2,SF3A2
94	GO: Biological Process	GO:0000398	mRNA splicing, via spliceosome	0.0004512	1	0.02566	0.2268	13	305	MBNL1,HNRNPL,USP4,RBM8A,CASC3,DCPS,PRPF18,CELF1,MBNL2,RBMX2,CTNNBL1,PCBP2,SF3A2
95	GO: Biological Process	GO:0006260	DNA replication	0.0004624	1	0.02592	0.2291	14	346	ACD,TTF1,CDC7,CHTF8,SLBP,MCRS1,BOD1L1,SET,ID3,ESCO2,KAT7,TNKS,CTNNB1,CDC6
96	GO: Biological Process	GO:0006473	protein acetylation	0.0004777	1	0.0264	0.2333	10	194	MED24,MORF4L1,MCRS1,TAF7,SET,ESCO2,KAT7,MORF4L2,ASL,CTBP1
97	GO: Biological Process	GO:0000375	RNA splicing, via transesterification reactions	0.00051	1	0.02779	0.2456	13	309	MBNL1,HNRNPL,USP4,RBM8A,CASC3,DCPS,PRPF18,CELF1,MBNL2,RBMX2,CTNNBL1,PCBP2,SF3A2
98	GO: Biological Process	GO:0006302	double-strand break repair	0.0005176	1	0.02779	0.2456	10	196	TRIP12,CDC7,HIST1H4F,MORF4L1,HERC2,CIB1,BAZ1B,RECQL,ESCO2,PIAS4
99	GO: Biological Process	GO:0044092	negative regulation of molecular function	0.0005245	1	0.02779	0.2456	31	1157	CDKN1C,PTTG1,ATP7A,ITGB1BP1,IRAK1,HMOX1,PTTG3P,SERPINB8,TAX1BP1,NFKBIA,ANAPC2,MCRS1,TAF7,PLK1,ANAPC5,SET,CIB1,HDAC6,DVL1,ID1,ID3,TMBIM6,YWHAG,TXNIP,PIAS4,RLIM,TNKS,CDC20,ATP2B4,PTTG2,USP33
100	GO: Biological Process	GO:0043476	pigment accumulation	0.0005699	1	0.02939	0.2598	3	12	AP1G1,RAB32,CD63
101	GO: Biological Process	GO:0043482	cellular pigment accumulation	0.0005699	1	0.02939	0.2598	3	12	AP1G1,RAB32,CD63
102	GO: Biological Process	GO:0006338	chromatin remodeling	0.0005813	1	0.02958	0.2615	9	164	MIS18BP1,TTF1,HIST1H4F,MORF4L1,BAZ1B,CHD8,MORF4L2,CTNNB1,INO80B
103	GO: Biological Process	GO:1904742	regulation of telomeric DNA binding	0.0005995	1	0.03012	0.2662	2	3	ACD,TNKS
104	GO: Biological Process	GO:0033365	protein localization to organelle	0.0006845	1	0.03384	0.2991	26	919	ACD,SPTBN1,SPCS2,RPS29,SRPRB,MFF,BCAP29,NFKBIA,SEC61B,MCRS1,PLK1,PHIP,LONP2,SUN1,DVL1,RANBP6,YWHAG,ESCO2,TXNIP,KAT7,CSNK1D,TNKS,IFT122,CTNNB1,SEC63,CEP57
105	GO: Biological Process	GO:0006475	internal protein amino acid acetylation	0.0006912	1	0.03384	0.2991	9	168	MED24,MORF4L1,MCRS1,TAF7,SET,KAT7,MORF4L2,ASL,CTBP1
106	GO: Biological Process	GO:0000070	mitotic sister chromatid segregation	0.0007422	1	0.03589	0.3172	8	136	PTTG1,CENPF,CHTF8,BUB1,PLK1,TNKS,CDC6,CEP57
107	GO: Biological Process	GO:0033043	regulation of organelle organization	0.0007895	1	0.0377	0.3332	31	1186	PTTG1,ACD,MYCBP2,CENPF,ITGB1BP1,SPTBN1,TRIP12,MFF,MVB12A,BUB1,MCRS1,AURKAIP1,MALSU1,TAF7,PLK1,PHIP,SET,CIB1,HDAC6,CAPN2,ID1,ATAD2,YWHAG,WDHD1,YLPM1,CTBP1,TNKS,CTNNB1,SKA3,CDC6,CDC20
108	GO: Biological Process	GO:0010965	regulation of mitotic sister chromatid separation	0.0008458	1	0.0399	0.3526	5	52	PTTG1,CENPF,BUB1,PLK1,CDC6
109	GO: Biological Process	GO:0000723	telomere maintenance	0.0008971	1	0.0418	0.3695	8	140	ACD,HIST1H4F,XRN1,MCRS1,YLPM1,TNKS,CTNNB1,PTGES3
110	GO: Biological Process	GO:0006487	protein N-linked glycosylation	0.0009151	1	0.04214	0.3724	6	79	RPN2,MAGT1,GANAB,ALG5,EDEM3,MAN1B1
111	GO: Biological Process	GO:0051302	regulation of cell division	0.0009891	1	0.04472	0.3952	12	291	PTTG1,CENPF,ITGB1BP1,BUB1,AURKAIP1,PLK1,PHIP,CIB1,TXNIP,TNKS,CDC6,CDC20
112	GO: Biological Process	GO:0051783	regulation of nuclear division	0.001001	1	0.04472	0.3952	9	177	PTTG1,CENPF,BUB1,AURKAIP1,PLK1,PHIP,TNKS,CDC6,CDC20
113	GO: Biological Process	GO:0051306	mitotic sister chromatid separation	0.001006	1	0.04472	0.3952	5	54	PTTG1,CENPF,BUB1,PLK1,CDC6
114	GO: Biological Process	GO:0044770	cell cycle phase transition	0.001044	1	0.04591	0.4057	18	555	CENPF,CDC7,RINT1,ANAPC2,BUB1,PLK1,ANAPC5,E2F4,E2F5,HAUS2,YWHAG,RFWD3,CSNK1D,CCNB2,CDC6,CDC20,CEP57,ATP2B4
115	GO: Biological Process	GO:0045892	negative regulation of transcription, DNA-templated	0.001059	1	0.04602	0.4067	32	1261	CDKN1C,CENPF,IRAK1,HMOX1,AHRR,HIST1H4F,MORF4L1,TAX1BP1,NFKBIA,AHR,UXT,TAF7,PLK1,FOXK1,WWC1,FOXO3,TRAF7,SET,HDAC6,ID1,ID3,CHD8,TMBIM6,ATAD2,TXNIP,PIAS4,MORF4L2,YLPM1,RLIM,CTBP1,CTBP2,CTNNB1
116	GO: Biological Process	GO:0045143	homologous chromosome segregation	0.001094	1	0.047	0.4154	5	55	PTTG1,PTTG3P,PLK1,SUN1,PTTG2
117	GO: Biological Process	GO:0033235	positive regulation of protein sumoylation	0.001142	1	0.04854	0.429	3	15	AHRR,TRAF7,PIAS4
118	GO: Biological Process	GO:0035977	protein deglycosylation involved in glycoprotein catabolic process	0.001188	1	0.04882	0.4314	2	4	EDEM3,MAN1B1
119	GO: Biological Process	GO:1901300	positive regulation of hydrogen peroxide-mediated programmed cell death	0.001188	1	0.04882	0.4314	2	4	FOXO3,HDAC6
120	GO: Biological Process	GO:1904382	mannose trimming involved in glycoprotein ERAD pathway	0.001188	1	0.04882	0.4314	2	4	EDEM3,MAN1B1
121	GO: Biological Process	GO:0007010	cytoskeleton organization	0.001199	1	0.04882	0.4314	30	1164	MYCBP2,ITGB1BP1,SPTBN1,ACTG1,PARVB,EPB41L3,BIN3,AP1G1,UXT,PLK1,RHOF,PHIP,RAB13,KRT6B,CIB1,HDAC6,SYNM,CAPN2,SUN1,DVL1,ID1,HAUS2,CSNK1D,SIPA1L1,TTC17,TNKS,CTNNB1,SKA3,CEP57,USP33
122	GO: Biological Process	GO:0032269	negative regulation of cellular protein metabolic process	0.001212	1	0.04882	0.4315	29	1112	CDKN1C,PTTG1,CENPF,ITGB1BP1,TRIP12,CIRBP,PTTG3P,SERPINB8,ANAPC2,MIF,BUB1,USP4,MALSU1,TAF7,PLK1,ANAPC5,SET,CIB1,HDAC6,TMEM59,DVL1,YWHAG,PRPF18,CELF1,CTBP1,CTNNB1,CDC20,ATP2B4,PTTG2
123	GO: Cellular Component	GO:0048471	perinuclear region of cytoplasm	9.134e-08	4.85e-05	4.85e-05	0.0003324	30	724	ATP7A,GALNT2,CENPF,ITGB1BP1,DBI,HMOX1,UNC45A,HNRNPL,ITPR1,AP1G1,SYNJ2,PKN3,WWC1,TRAF7,CASC3,SET,CIB1,HDAC6,CAPN2,ARF5,RHPN2,CSNK1D,ASL,CTNNB1,CDC20,PTGES3,ATP2A2,STX6,USP33,TPD52
124	GO: Cellular Component	GO:0005783	endoplasmic reticulum	2.807e-07	0.0001491	7.453e-05	0.0005107	50	1706	ATP7A,GALNT2,EMC4,GHDC,AUP1,SIGMAR1,RPN2,CYP51A1,SPCS2,ERMP1,DBI,HMOX1,HMOX2,MAGT1,HM13,SRPRB,PTP4A1,ITPR1,STAU1,PJA2,ESYT2,RINT1,GANAB,BCAP29,POMP,FDFT1,ALG5,SEC61B,SLC27A4,PNPLA2,SET,CIB1,MBOAT7,YIPF4,CAPN2,TMEM43,TMBIM6,DHRS7B,SACM1L,EDEM3,TGM2,RAB18,ERGIC3,RDH11,ASL,ATP1A1,SEC63,ATP2A2,MAN1B1,TPD52
125	GO: Cellular Component	GO:0044432	endoplasmic reticulum part	9.691e-07	0.0005146	0.0001715	0.001176	38	1177	GALNT2,EMC4,AUP1,SIGMAR1,RPN2,CYP51A1,SPCS2,ERMP1,DBI,HMOX1,HMOX2,MAGT1,HM13,SRPRB,ITPR1,PJA2,ESYT2,RINT1,GANAB,BCAP29,FDFT1,ALG5,SEC61B,SLC27A4,PNPLA2,MBOAT7,CAPN2,TMEM43,TMBIM6,DHRS7B,SACM1L,EDEM3,RAB18,ERGIC3,RDH11,SEC63,ATP2A2,MAN1B1
126	GO: Cellular Component	GO:0005730	nucleolus	2.371e-06	0.001259	0.000252	0.001727	31	891	NOLC1,RNMT,ACAT2,SPTBN1,KRI1,CHD2,HMOX1,TTF1,NSUN2,ITPR1,CIRBP,FANCG,POP5,NIP7,POP1,MCRS1,PLK1,DDX24,TBCA,SUN1,E2F5,RBM28,DNTTIP1,KAT7,TRMT10A,PELP1,MORF4L2,PAFAH1B2,CRBN,INO80B,RBM34
127	GO: Cellular Component	GO:0015630	microtubule cytoskeleton	2.373e-06	0.00126	0.000252	0.001727	36	1125	RAD18,MYCBP2,CENPF,DIS3L,MBNL1,NSUN2,SRPRB,PTP4A1,STAU1,CDC7,BOD1,MVB12A,AP1G1,SYNJ2,KIFC3,UXT,HERC2,PLK1,TBCA,CIB1,HDAC6,DVL1,ID1,ID3,CCDC77,HAUS2,CSNK1D,CCNB2,TNKS,IFT122,CTNNB1,SKA3,CDC6,CDC20,CEP57,USP33
128	GO: Cellular Component	GO:0005789	endoplasmic reticulum membrane	3e-06	0.001593	0.0002655	0.00182	33	994	GALNT2,EMC4,AUP1,SIGMAR1,RPN2,CYP51A1,SPCS2,ERMP1,HMOX1,HMOX2,MAGT1,HM13,SRPRB,ITPR1,PJA2,ESYT2,RINT1,BCAP29,FDFT1,ALG5,SEC61B,SLC27A4,PNPLA2,MBOAT7,TMBIM6,DHRS7B,SACM1L,RAB18,ERGIC3,RDH11,SEC63,ATP2A2,MAN1B1
129	GO: Cellular Component	GO:0042175	nuclear outer membrane-endoplasmic reticulum membrane network	4.675e-06	0.002482	0.0003546	0.00243	33	1015	GALNT2,EMC4,AUP1,SIGMAR1,RPN2,CYP51A1,SPCS2,ERMP1,HMOX1,HMOX2,MAGT1,HM13,SRPRB,ITPR1,PJA2,ESYT2,RINT1,BCAP29,FDFT1,ALG5,SEC61B,SLC27A4,PNPLA2,MBOAT7,TMBIM6,DHRS7B,SACM1L,RAB18,ERGIC3,RDH11,SEC63,ATP2A2,MAN1B1
130	GO: Cellular Component	GO:0005694	chromosome	7.167e-06	0.003806	0.0004248	0.002911	31	941	RAD18,MIS18BP1,ACD,CENPF,HMGB3,CHTF8,BOD1,ALKBH1,HIST1H4F,MORF4L1,BUB1,MCRS1,BOD1L1,PLK1,SMCHD1,CAPN2,CALCOCO1,DVL3,BAZ1B,RECQL,E2F4,RFWD3,ESCO2,WDHD1,PELP1,TNKS,CTNNB1,SKA3,PTGES3,INO80B,AFF4
131	GO: Cellular Component	GO:0005813	centrosome	7.2e-06	0.003823	0.0004248	0.002911	21	501	RAD18,CENPF,DIS3L,MBNL1,MVB12A,KIFC3,UXT,HERC2,PLK1,CIB1,HDAC6,ID1,CCDC77,HAUS2,CSNK1D,CCNB2,TNKS,CTNNB1,CDC20,CEP57,USP33
132	GO: Cellular Component	GO:0044427	chromosomal part	1.622e-05	0.008615	0.0008615	0.005904	28	839	RAD18,MIS18BP1,ACD,CENPF,CHTF8,BOD1,ALKBH1,HIST1H4F,MORF4L1,BUB1,MCRS1,PLK1,SMCHD1,CAPN2,CALCOCO1,DVL3,BAZ1B,E2F4,RFWD3,ESCO2,WDHD1,PELP1,TNKS,CTNNB1,SKA3,PTGES3,INO80B,AFF4
133	GO: Cellular Component	GO:0000940	condensed chromosome outer kinetochore	2.331e-05	0.01238	0.001125	0.007711	4	13	CENPF,BUB1,PLK1,SKA3
134	GO: Cellular Component	GO:0005794	Golgi apparatus	2.775e-05	0.01474	0.001168	0.008006	41	1518	ATP7A,GALNT2,GOLM1,DBI,HM13,B3GAT3,PJA2,GANAB,AP2A1,AP1G1,XRN1,GOLIM4,KIFC3,TAF7,RAB32,RAB13,PKN3,GPC1,MAPKAP1,KRT2,CIB1,YIPF4,RHOBTB3,TMEM59,CAPN2,ID1,GNPNAT1,TMEM43,HAUS2,SACM1L,ARF5,ESCO2,ERGIC3,CSNK1D,TNKS,ATP1A1,CDC6,CEP57,STX6,MAN1B1,USP33
135	GO: Cellular Component	GO:0044430	cytoskeletal part	2.86e-05	0.01519	0.001168	0.008006	41	1520	RAD18,CENPF,DIS3L,SPTBN1,MBNL1,ACTG1,BIN3,NSUN2,SRPRB,PTP4A1,STAU1,BOD1,MVB12A,SYNJ2,KIFC3,UXT,HERC2,PLK1,TBCA,KRT2,KRT6B,CIB1,HDAC6,SYNM,MYO19,CAPN2,DVL1,ID1,CCDC77,HAUS2,CSNK1D,CCNB2,TNKS,IFT122,CTNNB1,SKA3,CDC6,CDC20,CEP57,PTGES3,USP33
136	GO: Cellular Component	GO:0005815	microtubule organizing center	3.589e-05	0.01906	0.001361	0.009328	23	646	RAD18,CENPF,DIS3L,MBNL1,BOD1,MVB12A,KIFC3,UXT,HERC2,PLK1,CIB1,HDAC6,ID1,CCDC77,HAUS2,CSNK1D,CCNB2,TNKS,IFT122,CTNNB1,CDC20,CEP57,USP33
137	GO: Cellular Component	GO:0030529	intracellular ribonucleoprotein complex	4.314e-05	0.02291	0.001432	0.009811	25	745	MBNL1,RPS29,BTBD1,NSUN2,HNRNPL,STAU1,CIRBP,POP5,POP1,XRN1,SLBP,MCRS1,RBM8A,HNRNPLL,CASC3,MCTS1,RBM28,PRPF18,ZNHIT6,CELF1,RBMX2,CTNNBL1,PCBP2,PTGES3,SF3A2
138	GO: Cellular Component	GO:1990904	ribonucleoprotein complex	4.314e-05	0.02291	0.001432	0.009811	25	745	MBNL1,RPS29,BTBD1,NSUN2,HNRNPL,STAU1,CIRBP,POP5,POP1,XRN1,SLBP,MCRS1,RBM8A,HNRNPLL,CASC3,MCTS1,RBM28,PRPF18,ZNHIT6,CELF1,RBMX2,CTNNBL1,PCBP2,PTGES3,SF3A2
139	GO: Cellular Component	GO:1902494	catalytic complex	9.392e-05	0.04987	0.002933	0.0201	31	1077	RAD18,TRPC4AP,AUP1,RPN2,SPCS2,MAGT1,UQCR10,ITPR1,MED24,POP5,MORF4L1,ANAPC2,POP1,MCRS1,TAF7,ANAPC5,TRAF7,HDAC6,CHD8,DNTTIP1,PIAS4,KAT7,GTF2A1,PELP1,MORF4L2,ATP1A1,CDC20,ATP2A2,CRBN,INO80B,USP33
140	GO: Cellular Component	GO:0034753	nuclear aryl hydrocarbon receptor complex	0.0001938	0.1029	0.005718	0.03918	2	2	AHRR,AHR
141	GO: Cellular Component	GO:0000775	chromosome, centromeric region	0.0002653	0.1409	0.007414	0.05081	10	185	MIS18BP1,CENPF,BOD1,BUB1,PLK1,BAZ1B,ESCO2,WDHD1,TNKS,SKA3
142	GO: Cellular Component	GO:0000778	condensed nuclear chromosome kinetochore	0.0002933	0.1558	0.007788	0.05337	3	10	MIS18BP1,BUB1,PLK1
143	GO: Cellular Component	GO:0098687	chromosomal region	0.000334	0.1773	0.008444	0.05787	14	344	MIS18BP1,ACD,CENPF,BOD1,HIST1H4F,BUB1,PLK1,SMCHD1,BAZ1B,ESCO2,WDHD1,TNKS,SKA3,PTGES3
144	GO: Cellular Component	GO:0000785	chromatin	0.0004754	0.2525	0.01089	0.07461	17	487	RAD18,CENPF,ALKBH1,HIST1H4F,MORF4L1,MCRS1,PLK1,CAPN2,CALCOCO1,DVL3,BAZ1B,E2F4,ESCO2,PELP1,CTNNB1,INO80B,AFF4
145	GO: Cellular Component	GO:1990234	transferase complex	0.0004778	0.2537	0.01089	0.07461	22	722	RAD18,TRPC4AP,AUP1,RPN2,SPCS2,MAGT1,MED24,MORF4L1,ANAPC2,MCRS1,TAF7,ANAPC5,TRAF7,CHD8,PIAS4,KAT7,GTF2A1,PELP1,MORF4L2,CDC20,CRBN,USP33
146	GO: Cellular Component	GO:0044665	MLL1/2 complex	0.0005668	0.301	0.01089	0.07461	4	28	MCRS1,TAF7,CHD8,PELP1
147	GO: Cellular Component	GO:0071339	MLL1 complex	0.0005668	0.301	0.01089	0.07461	4	28	MCRS1,TAF7,CHD8,PELP1
148	GO: Cellular Component	GO:0000172	ribonuclease MRP complex	0.0005681	0.3017	0.01089	0.07461	2	3	POP5,POP1
149	GO: Cellular Component	GO:0034751	aryl hydrocarbon receptor complex	0.0005681	0.3017	0.01089	0.07461	2	3	AHRR,AHR
150	GO: Cellular Component	GO:0044451	nucleoplasm part	0.0005741	0.3049	0.01089	0.07461	22	732	NOLC1,MED24,FANCG,RBM27,MORF4L1,MCRS1,RBM8A,TAF7,CASC3,HDAC6,CHD8,PRPF18,RFWD3,DNTTIP1,PIAS4,KAT7,GTF2A1,PELP1,MORF4L2,YLPM1,SF3A2,AFF4
151	GO: Cellular Component	GO:1990909	Wnt signalosome	0.000854	0.4534	0.01564	0.1072	3	14	DVL1,DVL3,CTNNB1
152	GO: Cellular Component	GO:0000942	condensed nuclear chromosome outer kinetochore	0.001126	0.5978	0.01993	0.1366	2	4	BUB1,PLK1
153	GO: Cellular Component	GO:0044454	nuclear chromosome part	0.001234	0.655	0.02113	0.1448	17	531	MIS18BP1,ACD,ALKBH1,HIST1H4F,MORF4L1,BUB1,MCRS1,PLK1,SMCHD1,CALCOCO1,DVL3,BAZ1B,E2F4,ESCO2,TNKS,CTNNB1,INO80B
154	GO: Cellular Component	GO:0031088	platelet dense granule membrane	0.001859	0.9872	0.03085	0.2114	2	5	ITPR1,CD63
155	GO: Cellular Component	GO:0000777	condensed chromosome kinetochore	0.002072	1	0.03334	0.2285	6	95	MIS18BP1,CENPF,BOD1,BUB1,PLK1,SKA3
156	GO: Cellular Component	GO:0000228	nuclear chromosome	0.00255	1	0.03983	0.2729	17	569	MIS18BP1,ACD,ALKBH1,HIST1H4F,MORF4L1,BUB1,MCRS1,PLK1,SMCHD1,CALCOCO1,DVL3,BAZ1B,E2F4,ESCO2,TNKS,CTNNB1,INO80B
157	GO: Cellular Component	GO:0043034	costamere	0.002905	1	0.04284	0.2936	3	21	ACTG1,AHNAK,SYNM
158	GO: Cellular Component	GO:0000780	condensed nuclear chromosome, centromeric region	0.002905	1	0.04284	0.2936	3	21	MIS18BP1,BUB1,PLK1
159	GO: Cellular Component	GO:0005680	anaphase-promoting complex	0.003329	1	0.04778	0.3274	3	22	ANAPC2,ANAPC5,CDC20
160	GO: Cellular Component	GO:0000779	condensed chromosome, centromeric region	0.003423	1	0.04783	0.3278	6	105	MIS18BP1,CENPF,BOD1,BUB1,PLK1,SKA3
161	Human Phenotype	HP:0001837	Broad toe	7.213e-05	0.1174	0.04698	0.3745	3	6	DVL1,DVL3,IFT122
162	Human Phenotype	HP:0004209	Clinodactyly of the 5th finger	0.0001029	0.1676	0.04698	0.3745	13	248	NSUN2,FANCG,BUB1,RBM8A,DVL1,DVL3,BAZ1B,ESCO2,RAB18,IFT122,CDC6,CEP57,CRBN
163	Human Phenotype	HP:0000064	Hypoplastic labia minora	0.0001148	0.1868	0.04698	0.3745	4	17	DVL1,DVL3,RAB18,CDC6
164	Human Phenotype	HP:0012905	Euryblepharon	0.0001248	0.2032	0.04698	0.3745	3	7	ACTG1,DVL1,DVL3
165	Human Phenotype	HP:0011800	Midface retrusion	0.0001563	0.2544	0.04698	0.3745	11	190	CDKN1C,B3GAT3,BUB1,POP1,PYCR1,SMCHD1,DVL1,DVL3,BAZ1B,CEP57,YME1L1
166	Human Phenotype	HP:0001263	Global developmental delay	0.0001731	0.2819	0.04698	0.3745	38	1454	CDKN1C,ATP7A,ACD,ACAT2,ACTG1,HMGB3,CHD2,TIMMDC1,NSUN2,MMADHC,MFF,ITPR1,FANCG,AHRR,BUB1,PYCR1,RBM8A,HERC2,RAB32,DCPS,MBOAT7,DVL1,DVL3,BAZ1B,ESCO2,RAB18,RDH11,ASL,ASNS,RLIM,CTNNB1,CDC6,CEP57,PCCB,YME1L1,CRBN,AFF4,MAN1B1
167	Human Phenotype	HP:0008905	Rhizomelia	0.0002144	0.349	0.04986	0.3975	6	56	B3GAT3,POP1,HDAC6,DVL1,DVL3,IFT122
168	Mouse Phenotype	MP:0003077	abnormal cell cycle	4.475e-06	0.01433	0.01433	0.124	19	316	PTTG1,ACD,SPTBN1,CHD2,B3GAT3,CDC7,CIRBP,MIF,BUB1,PLK1,FOXK1,ID1,ID3,RECQL,E2F4,E2F5,ESCO2,IFT122,CDC20
169	Domain	IPR003351	Dishevelled_protein_dom	1.07e-05	0.01521	0.00507	0.03974	3	4	DVL1P1,DVL1,DVL3
170	Domain	PF02377	Dishevelled	1.07e-05	0.01521	0.00507	0.03974	3	4	DVL1P1,DVL1,DVL3
171	Domain	IPR008339	Dishevelled_fam	1.07e-05	0.01521	0.00507	0.03974	3	4	DVL1P1,DVL1,DVL3
172	Domain	PF00778	DIX	9.078e-05	0.129	0.01123	0.08801	3	7	DVL1P1,DVL1,DVL3
173	Domain	SM00021	DAX	9.078e-05	0.129	0.01123	0.08801	3	7	DVL1P1,DVL1,DVL3
174	Domain	IPR001158	DIX	9.078e-05	0.129	0.01123	0.08801	3	7	DVL1P1,DVL1,DVL3
175	Domain	PS50841	DIX	9.078e-05	0.129	0.01123	0.08801	3	7	DVL1P1,DVL1,DVL3
176	Domain	IPR015947	PUA-like_domain	0.0001228	0.1745	0.01123	0.08801	4	19	NIP7,LONP2,MCTS1,CRBN
177	Domain	IPR018207	Haem_oxygenase_CS	0.0001976	0.2808	0.01123	0.08801	2	2	HMOX1,HMOX2
178	Domain	IPR003164	Clathrin_a-adaptin_app_sub_C	0.0001976	0.2808	0.01123	0.08801	2	2	AP2A1,AP2A2
179	Domain	IPR016084	Haem_Oase-like_multi-hlx	0.0001976	0.2808	0.01123	0.08801	2	2	HMOX1,HMOX2
180	Domain	IPR017104	AP2_complex_asu	0.0001976	0.2808	0.01123	0.08801	2	2	AP2A1,AP2A2
181	Domain	2.60.40.1030	-	0.0001976	0.2808	0.01123	0.08801	2	2	AP2A1,AP2A2
182	Domain	IPR002051	Haem_Oase	0.0001976	0.2808	0.01123	0.08801	2	2	HMOX1,HMOX2
183	Domain	IPR006940	Securin_separation_inhibitor	0.0001976	0.2808	0.01123	0.08801	2	2	PTTG1,PTTG2
184	Domain	IPR008340	DVL-1	0.0001976	0.2808	0.01123	0.08801	2	2	DVL1P1,DVL1
185	Domain	PS00593	HEME_OXYGENASE	0.0001976	0.2808	0.01123	0.08801	2	2	HMOX1,HMOX2
186	Domain	1.20.910.10	-	0.0001976	0.2808	0.01123	0.08801	2	2	HMOX1,HMOX2
187	Domain	IPR016053	Haem_Oase-like	0.0001976	0.2808	0.01123	0.08801	2	2	HMOX1,HMOX2
188	Domain	PF02296	Alpha_adaptin_C	0.0001976	0.2808	0.01123	0.08801	2	2	AP2A1,AP2A2
189	Domain	IPR013038	Clathrin_a-adaptin_app_Ig-like	0.0001976	0.2808	0.01123	0.08801	2	2	AP2A1,AP2A2
190	Domain	IPR018008	Securin_separation-inh_met	0.0001976	0.2808	0.01123	0.08801	2	2	PTTG1,PTTG2
191	Domain	PF04856	Securin	0.0001976	0.2808	0.01123	0.08801	2	2	PTTG1,PTTG2
192	Domain	PF01126	Heme_oxygenase	0.0001976	0.2808	0.01123	0.08801	2	2	HMOX1,HMOX2
193	Domain	PF02883	Alpha_adaptinC2	0.0002134	0.3032	0.01123	0.08801	3	9	AP2A1,AP2A2,AP1G1
194	Domain	SM00809	Alpha_adaptinC2	0.0002134	0.3032	0.01123	0.08801	3	9	AP2A1,AP2A2,AP1G1
195	Domain	IPR008152	Clathrin_a/b/g-adaptin_app_Ig	0.0002134	0.3032	0.01123	0.08801	3	9	AP2A1,AP2A2,AP1G1
196	Domain	4.10.1000.10	-	0.000227	0.3226	0.01152	0.0903	5	40	MBNL1,ZFP36L2,RBM27,MBNL2,MBNL3
197	Domain	1.25.10.10	-	0.0003044	0.4325	0.01491	0.1169	11	222	HGH1,UNC45A,TRIP12,AP2A1,AP2A2,AP1G1,IFRD2,RANBP6,ATAD2,CTNNBL1,CTNNB1
198	Domain	IPR011989	ARM-like	0.000455	0.6466	0.02155	0.1689	12	271	HGH1,UNC45A,TRIP12,AP2A1,AP2A2,AP1G1,IFRD2,RANBP6,ATAD2,PELP1,CTNNBL1,CTNNB1
199	Domain	IPR013041	Coatomer/clathrin_app_Ig-like	0.0005418	0.7698	0.02164	0.1696	3	12	AP2A1,AP2A2,AP1G1
200	Domain	IPR024580	Dishevelled_C-dom	0.0005791	0.8229	0.02164	0.1696	2	3	DVL1,DVL3
201	Domain	IPR026541	MRG_dom	0.0005791	0.8229	0.02164	0.1696	2	3	MORF4L1,MORF4L2
202	Domain	IPR026955	Bod1-like	0.0005791	0.8229	0.02164	0.1696	2	3	BOD1,BOD1L1
203	Domain	PF07888	CALCOCO1	0.0005791	0.8229	0.02164	0.1696	2	3	TAX1BP1,CALCOCO1
204	Domain	PF12316	Dsh_C	0.0005791	0.8229	0.02164	0.1696	2	3	DVL1,DVL3
205	Domain	IPR012852	CALCOCO1-like	0.0005791	0.8229	0.02164	0.1696	2	3	TAX1BP1,CALCOCO1
206	Domain	PS51640	MRG	0.0005791	0.8229	0.02164	0.1696	2	3	MORF4L1,MORF4L2
207	Domain	PF00642	zf-CCCH	0.000594	0.844	0.02164	0.1696	5	49	MBNL1,ZFP36L2,RBM27,MBNL2,MBNL3
208	Domain	IPR011991	WHTH_DNA-bd_dom	0.0006508	0.9248	0.02312	0.1812	11	243	DVL1P1,ANAPC2,FOXK1,FOXO3,DVL1,DVL3,RECQL,E2F4,E2F5,KAT7,CDC6
209	Domain	IPR016197	Chromodomain-like	0.0009877	1	0.02811	0.2203	4	32	CHD2,MORF4L1,CHD9,CHD8
210	Domain	IPR016024	ARM-type_fold	0.00105	1	0.02811	0.2203	13	340	TRPC4AP,HGH1,UNC45A,TRIP12,ITPR1,AP2A1,AP2A2,AP1G1,IFRD2,RANBP6,PELP1,CTNNBL1,CTNNB1
211	Domain	PF01602	Adaptin_N	0.001086	1	0.02811	0.2203	3	15	AP2A1,AP2A2,AP1G1
212	Domain	IPR002553	Clathrin/coatomer_adapt-like_N	0.001086	1	0.02811	0.2203	3	15	AP2A1,AP2A2,AP1G1
213	Domain	IPR008676	MRG	0.001147	1	0.02811	0.2203	2	4	MORF4L1,MORF4L2
214	Domain	IPR015873	Clathrin_a/coatomer_app_sub_C	0.001147	1	0.02811	0.2203	2	4	AP2A1,AP2A2
215	Domain	IPR026052	DNA-bd_prot-inh	0.001147	1	0.02811	0.2203	2	4	ID1,ID3
216	Domain	SM00359	PUA	0.001147	1	0.02811	0.2203	2	4	NIP7,MCTS1
217	Domain	PF02826	2-Hacid_dh_C	0.001147	1	0.02811	0.2203	2	4	CTBP1,CTBP2
218	Domain	PS00671	D_2_HYDROXYACID_DH_3	0.001147	1	0.02811	0.2203	2	4	CTBP1,CTBP2
219	Domain	PF05712	MRG	0.001147	1	0.02811	0.2203	2	4	MORF4L1,MORF4L2
220	Domain	PS00670	D_2_HYDROXYACID_DH_2	0.001147	1	0.02811	0.2203	2	4	CTBP1,CTBP2
221	Domain	IPR015506	Dsh/Dvl-rel	0.001147	1	0.02811	0.2203	2	4	DVL1,DVL3
222	Domain	IPR006139	D-isomer_2_OHA_DH_cat_dom	0.001147	1	0.02811	0.2203	2	4	CTBP1,CTBP2
223	Domain	IPR029753	D-isomer_DH_CS	0.001147	1	0.02811	0.2203	2	4	CTBP1,CTBP2
224	Domain	3.30.310.30	-	0.001147	1	0.02811	0.2203	2	4	AP2A1,AP2A2
225	Domain	PS00065	D_2_HYDROXYACID_DH_1	0.001147	1	0.02811	0.2203	2	4	CTBP1,CTBP2
226	Domain	PF00389	2-Hacid_dh	0.001147	1	0.02811	0.2203	2	4	CTBP1,CTBP2
227	Domain	PS50103	ZF_C3H1	0.001289	1	0.03032	0.2376	5	58	MBNL1,ZFP36L2,RBM27,MBNL2,MBNL3
228	Domain	IPR000571	Znf_CCCH	0.001289	1	0.03032	0.2376	5	58	MBNL1,ZFP36L2,RBM27,MBNL2,MBNL3
229	Domain	1.20.1110.10	-	0.001323	1	0.03032	0.2376	3	16	ATP1A1,ATP2A2,ATP2B4
230	Domain	IPR023298	ATPase_P-typ_TM_dom	0.001323	1	0.03032	0.2376	3	16	ATP1A1,ATP2A2,ATP2B4
231	Domain	IPR023299	ATPase_P-typ_cyto_domN	0.001392	1	0.03093	0.2424	4	35	ATP7A,ATP1A1,ATP2A2,ATP2B4
232	Domain	IPR000504	RRM_dom	0.001393	1	0.03093	0.2424	10	227	HNRNPL,CIRBP,SYNJ2,RBM27,RBM8A,HNRNPLL,RBM28,CELF1,RBMX2,RBM34
233	Domain	PS50102	RRM	0.001536	1	0.03168	0.2482	10	230	HNRNPL,CIRBP,SYNJ2,RBM27,RBM8A,HNRNPLL,RBM28,CELF1,RBMX2,RBM34
234	Domain	IPR001757	P_typ_ATPase	0.001549	1	0.03168	0.2482	4	36	ATP7A,ATP1A1,ATP2A2,ATP2B4
235	Domain	PS00154	ATPASE_E1_E2	0.001549	1	0.03168	0.2482	4	36	ATP7A,ATP1A1,ATP2A2,ATP2B4
236	Domain	IPR018303	ATPase_P-typ_P_site	0.001549	1	0.03168	0.2482	4	36	ATP7A,ATP1A1,ATP2A2,ATP2B4
237	Domain	IPR006068	ATPase_P-typ_cation-transptr_C	0.00159	1	0.03168	0.2482	3	17	ATP1A1,ATP2A2,ATP2B4
238	Domain	PF00689	Cation_ATPase_C	0.00159	1	0.03168	0.2482	3	17	ATP1A1,ATP2A2,ATP2B4
239	Domain	IPR008250	ATPase_P-typ_transduc_dom_A	0.001717	1	0.03168	0.2482	4	37	ATP7A,ATP1A1,ATP2A2,ATP2B4
240	Domain	PF00122	E1-E2_ATPase	0.001717	1	0.03168	0.2482	4	37	ATP7A,ATP1A1,ATP2A2,ATP2B4
241	Domain	PF00690	Cation_ATPase_N	0.001889	1	0.03168	0.2482	3	18	ATP1A1,ATP2A2,ATP2B4
242	Domain	SM00831	Cation_ATPase_N	0.001889	1	0.03168	0.2482	3	18	ATP1A1,ATP2A2,ATP2B4
243	Domain	PS50890	PUA	0.001895	1	0.03168	0.2482	2	5	NIP7,MCTS1
244	Domain	PF08005	PHR	0.001895	1	0.03168	0.2482	2	5	MYCBP2,BTBD1
245	Domain	PF02383	Syja_N	0.001895	1	0.03168	0.2482	2	5	SYNJ2,SACM1L
246	Domain	IPR006140	D-isomer_DH_NAD-bd	0.001895	1	0.03168	0.2482	2	5	CTBP1,CTBP2
247	Domain	IPR012983	PHR	0.001895	1	0.03168	0.2482	2	5	MYCBP2,BTBD1
248	Domain	IPR000749	ATP-guanido_PTrfase	0.001895	1	0.03168	0.2482	2	5	CENPF,CKB
249	Domain	PS50275	SAC	0.001895	1	0.03168	0.2482	2	5	SYNJ2,SACM1L
250	Domain	IPR002013	SAC_dom	0.001895	1	0.03168	0.2482	2	5	SYNJ2,SACM1L
251	Domain	2.30.130.10	-	0.001895	1	0.03168	0.2482	2	5	NIP7,MCTS1
252	Domain	IPR002478	PUA	0.001895	1	0.03168	0.2482	2	5	NIP7,MCTS1
253	Domain	IPR006536	HnRNP-L/PTB	0.001895	1	0.03168	0.2482	2	5	HNRNPL,HNRNPLL
254	Domain	3.40.50.300	-	0.001959	1	0.03236	0.2536	21	747	CHD2,SRPRB,ABCC2,RAB32,DDX24,RHOF,RAB13,LONP2,MYO19,RHOBTB3,CHD9,RECQL,CHD8,ATAD2,MFN1,ARF5,RHOB,RAB18,YLPM1,CDC6,YME1L1
255	Domain	IPR004014	ATPase_P-typ_cation-transptr_N	0.00222	1	0.03625	0.2841	3	19	ATP1A1,ATP2A2,ATP2B4
256	Domain	3.30.70.330	-	0.002369	1	0.03825	0.2998	10	244	HNRNPL,CIRBP,SYNJ2,RBM27,RBM8A,HNRNPLL,RBM28,CELF1,RBMX2,RBM34
257	Domain	PF00076	RRM_1	0.002695	1	0.03885	0.3045	9	208	HNRNPL,CIRBP,RBM27,RBM8A,HNRNPLL,RBM28,CELF1,RBMX2,RBM34
258	Domain	PF06337	DUSP	0.002816	1	0.03885	0.3045	2	6	USP4,USP33
259	Domain	PF02190	LON_substr_bdg	0.002816	1	0.03885	0.3045	2	6	LONP2,CRBN
260	Domain	IPR003111	LON_substr-bd_dom	0.002816	1	0.03885	0.3045	2	6	LONP2,CRBN
261	Domain	SM00592	BRK	0.002816	1	0.03885	0.3045	2	6	CHD9,CHD8
262	Domain	IPR007529	Znf_HIT	0.002816	1	0.03885	0.3045	2	6	ZNHIT6,INO80B
263	Domain	IPR006576	BRK_domain	0.002816	1	0.03885	0.3045	2	6	CHD9,CHD8
264	Domain	IPR032198	E2F_CC-MB	0.002816	1	0.03885	0.3045	2	6	E2F4,E2F5
265	Domain	PS51083	ZF_HIT	0.002816	1	0.03885	0.3045	2	6	ZNHIT6,INO80B
266	Domain	PS51787	LON_N	0.002816	1	0.03885	0.3045	2	6	LONP2,CRBN
267	Domain	PF04438	zf-HIT	0.002816	1	0.03885	0.3045	2	6	ZNHIT6,INO80B
268	Domain	PF07533	BRK	0.002816	1	0.03885	0.3045	2	6	CHD9,CHD8
269	Domain	SM00695	DUSP	0.002816	1	0.03885	0.3045	2	6	USP4,USP33
270	Domain	PF16421	E2F_CC-MB	0.002816	1	0.03885	0.3045	2	6	E2F4,E2F5
271	Domain	SM00464	LON	0.002816	1	0.03885	0.3045	2	6	LONP2,CRBN
272	Domain	PS50186	DEP	0.00342	1	0.04585	0.3593	3	22	DVL1P1,DVL1,DVL3
273	Domain	PF00610	DEP	0.00342	1	0.04585	0.3593	3	22	DVL1P1,DVL1,DVL3
274	Domain	SM00049	DEP	0.00342	1	0.04585	0.3593	3	22	DVL1P1,DVL1,DVL3
275	Domain	IPR012677	Nucleotide-bd_a/b_plait	0.003532	1	0.04625	0.3625	10	258	HNRNPL,CIRBP,SYNJ2,RBM27,RBM8A,HNRNPLL,RBM28,CELF1,RBMX2,RBM34
276	Domain	SM00360	RRM	0.003569	1	0.04625	0.3625	9	217	HNRNPL,CIRBP,RBM27,RBM8A,HNRNPLL,RBM28,CELF1,RBMX2,RBM34
277	Domain	1.10.10.10	-	0.003679	1	0.04625	0.3625	9	218	ANAPC2,FOXK1,FOXO3,DVL1,DVL3,RECQL,E2F4,E2F5,CDC6
278	Domain	IPR000591	DEP_dom	0.003893	1	0.04625	0.3625	3	23	DVL1P1,DVL1,DVL3
279	Domain	PS51284	DOC	0.003906	1	0.04625	0.3625	2	7	MYCBP2,HERC2
280	Domain	1.50.10.50	-	0.003906	1	0.04625	0.3625	2	7	EDEM3,MAN1B1
281	Domain	SM01337	APC10	0.003906	1	0.04625	0.3625	2	7	MYCBP2,HERC2
282	Domain	SM00742	Hr1	0.003906	1	0.04625	0.3625	2	7	PKN3,RHPN2
283	Domain	PS51283	DUSP	0.003906	1	0.04625	0.3625	2	7	USP4,USP33
284	Domain	PF01532	Glyco_hydro_47	0.003906	1	0.04625	0.3625	2	7	EDEM3,MAN1B1
285	Domain	IPR004939	APC_su10/DOC_dom	0.003906	1	0.04625	0.3625	2	7	MYCBP2,HERC2
286	Domain	PF03256	ANAPC10	0.003906	1	0.04625	0.3625	2	7	MYCBP2,HERC2
287	Domain	3.30.2230.10	-	0.003906	1	0.04625	0.3625	2	7	USP4,USP33
288	Domain	IPR006615	Pept_C19_DUSP	0.003906	1	0.04625	0.3625	2	7	USP4,USP33
289	Domain	IPR027417	P-loop_NTPase	0.00413	1	0.0485	0.3801	22	849	CHD2,SRPRB,KIFC3,ABCC2,RAB32,DDX24,RHOF,RAB13,LONP2,MYO19,RHOBTB3,CHD9,RECQL,CHD8,ATAD2,MFN1,ARF5,RHOB,RAB18,YLPM1,CDC6,YME1L1
290	Pathway	83054	Cell cycle	4.381e-09	5.485e-06	5.485e-06	4.229e-05	14	124	CDKN1C,PTTG1,CDC7,ANAPC2,BUB1,PLK1,ANAPC5,E2F4,E2F5,YWHAG,CCNB2,CDC6,CDC20,PTTG2
291	Pathway	1269741	Cell Cycle	6.273e-06	0.007854	0.003927	0.03028	25	624	CDKN1C,PTTG1,MIS18BP1,ACD,CENPF,CDC7,HIST1H4F,ANAPC2,BUB1,HERC2,PLK1,ANAPC5,SET,SUN1,E2F4,E2F5,HAUS2,YWHAG,ESCO2,PIAS4,CSNK1D,CCNB2,CDC6,CDC20,CEP57
292	Pathway	126909	Oocyte meiosis	1.627e-05	0.02037	0.006791	0.05236	10	124	PTTG1,ITPR1,ANAPC2,BUB1,PLK1,ANAPC5,YWHAG,CCNB2,CDC20,PTTG2
293	Pathway	1269763	Cell Cycle, Mitotic	9.223e-05	0.1155	0.02887	0.2226	20	517	CDKN1C,PTTG1,CENPF,CDC7,HIST1H4F,ANAPC2,BUB1,PLK1,ANAPC5,SET,E2F4,E2F5,HAUS2,YWHAG,ESCO2,CSNK1D,CCNB2,CDC6,CDC20,CEP57
294	Pathway	1470921	Aryl hydrocarbon receptor signalling	0.0001739	0.2177	0.04354	0.3357	3	8	AHRR,AHR,PTGES3
295	Interaction	int:XPO1	XPO1 interactions	2.863e-10	1.791e-06	1.791e-06	1.669e-05	50	1234	NOLC1,PTTG1,RAD18,ACD,DIS3L,ITGB1BP1,IRAK1,BIN3,STAU1,CDC7,PJA2,FANCG,RIMKLB,MVB12A,AP2A1,AP1G1,ZFP36L2,NFKBIA,XRN1,AHR,MCRS1,EPN1,ANAPC5,RHOF,FOXK1,WWC1,MAPKAP1,FOXO3,CASC3,SET,RIOK1,HDAC6,DCPS,CAPN2,MCTS1,DVL1,DVL3,E2F4,E2F5,HAUS2,YWHAG,RFWD3,DNTTIP1,KAT7,WDHD1,CSNK1D,CCNB2,TNKS,CTNNB1,CDC20
296	Interaction	int:NTRK1	NTRK1 interactions	5.844e-10	3.656e-06	1.828e-06	1.703e-05	66	1956	RABEP2,ATP7A,RNMT,AUP1,ACAT2,RPN2,SPTBN1,UNC45A,NSUN2,SRPRB,HNRNPL,STAU1,CKB,ESYT2,RINT1,GANAB,AP2A1,AP2A2,AP1G1,ALDH16A1,TAX1BP1,PGRMC2,CLPTM1,POP1,XRN1,GOLIM4,PYCR1,USP4,PLK1,EPN1,DDX24,HNRNPLL,FOXK1,SLC27A4,SET,RIOK1,HDAC6,DCPS,SMCHD1,RHOBTB3,TMEM59,CAPN2,DVL3,RANBP6,RECQL,TMEM43,C7orf50,RBM28,YWHAG,MFN1,SACM1L,EDEM3,WDHD1,PELP1,RDH11,ASNS,NEMF,LRRC8A,CTBP1,IFT122,CTNNB1,ATP1A1,SEC63,PCBP2,ATP…
297	Interaction	int:SIRT7	SIRT7 interactions	1.35e-08	8.446e-05	2.815e-05	0.0002623	32	665	NOLC1,MYCBP2,CENPF,RPN2,SPTBN1,KRI1,CHD2,EPB41L3,TTF1,NSUN2,TRIP12,STAU1,CKB,GANAB,AHNAK,POP1,XRN1,HERC2,DDX24,PHIP,SMCHD1,BAZ1B,RECQL,CHD8,RBM28,ATAD2,PELP1,ASNS,YLPM1,ATP1A1,ATP2A2,RBM34
298	Interaction	int:TCTN3	TCTN3 interactions	1.351e-07	0.000845	0.0001893	0.001764	20	319	EMC4,AUP1,SIGMAR1,RPN2,SPCS2,HMOX2,MAGT1,HM13,SRPRB,GANAB,PGRMC2,MBOAT7,SUN1,TMEM43,DHRS7B,ERGIC3,TMEM209,ATP1A1,SEC63,ATP2A2
299	Interaction	int:EED	EED interactions	1.513e-07	0.0009463	0.0001893	0.001764	46	1316	NOLC1,TRIM25,MYCBP2,RPN2,SPTBN1,ACTG1,CHD2,UNC45A,MAGT1,UQCR10,NSUN2,TRIP12,HNRNPL,CKB,AP2A1,AP2A2,AP1G1,NIP7,RBM8A,HERC2,PLK1,EPN1,DDX24,HNRNPLL,ZNF687,KRT2,MYO19,SMCHD1,CAPN2,SUN1,BAZ1B,RBM28,ATAD2,YWHAG,DHRS7B,TMX2,RAB18,RHPN2,SIPA1L1,ASNS,YLPM1,CTNNB1,ATP1A1,PCBP2,PTGES3,ATP2A2
300	Interaction	int:IFI16	IFI16 interactions	1.993e-07	0.001247	0.0002078	0.001936	21	358	KRI1,TRIP12,STAU1,POP1,XRN1,RBM8A,DDX24,PHIP,SMCHD1,SUN1,ID1,BAZ1B,ID3,TMEM43,RBM28,ATAD2,KAT7,PELP1,NEMF,TMEM209,RBM34
301	Interaction	int:PRR11	PRR11 interactions	3.111e-07	0.001946	0.000278	0.00259	11	97	KRI1,TTF1,STAU1,NIP7,POP1,DDX24,CASC3,E2F4,C7orf50,RBM28,RBM34
302	Interaction	int:RBL1	RBL1 interactions	7.658e-07	0.00479	0.0005988	0.005579	10	85	CDKN1C,CENPF,RINT1,USP4,UXT,FOXK1,FOXO3,E2F4,E2F5,CTBP1
303	Interaction	int:SRPRB	SRPRB interactions	1.191e-06	0.00745	0.0008277	0.007713	12	134	GHDC,CYP51A1,HMOX1,SRPRB,STAU1,FDFT1,RAB13,FAM46A,ARF5,TMX2,RAB18,RDH11
304	Interaction	int:CLN3	CLN3 interactions	1.604e-06	0.01004	0.0009191	0.008564	10	92	AUP1,SIGMAR1,RPN2,IRAK1,UNC45A,ESYT2,GANAB,ARF5,ATP1A1,ATP2A2
305	Interaction	int:TCTN2	TCTN2 interactions	1.616e-06	0.01011	0.0009191	0.008564	17	277	EMC4,AUP1,RPN2,SPCS2,HMOX2,MAGT1,HM13,SRPRB,PGRMC2,CLPTM1,MBOAT7,TMEM43,DHRS7B,ARF5,TMEM209,SEC63,ATP2A2
306	Interaction	int:RPA1	RPA1 interactions	5.601e-06	0.03503	0.00292	0.02721	22	477	TRIM25,HGH1,SPTBN1,NSUN2,TRIP12,HNRNPL,FANCG,AP2A1,AP2A2,RBM27,AHNAK,XRN1,HERC2,RAB13,RECQL,C7orf50,RFWD3,DNTTIP1,WDHD1,CELF1,PELP1,MORF4L2
307	Interaction	int:RUVBL1	RUVBL1 interactions	8.127e-06	0.05084	0.00391	0.03644	14	218	ACTG1,FDFT1,AHNAK,MORF4L1,MCRS1,RBM8A,UXT,ZNHIT6,PELP1,MORF4L2,CTNNB1,PCBP2,CRBN,INO80B
308	Interaction	int:AP2M1	AP2M1 interactions	1e-05	0.06255	0.004468	0.04163	14	222	SPTBN1,STAU1,PJA2,AP2A1,AP2A2,AP1G1,EPN1,KRT2,KRT6B,MYO19,CALCOCO1,CHD8,TNKS,CTNNB1
309	Interaction	int:HECW2	HECW2 interactions	1.631e-05	0.102	0.006137	0.05719	16	296	TRIM25,RNMT,CENPF,POP1,XRN1,DDX24,ANAPC5,PKN3,SMCHD1,RBM28,DHRS7B,PAFAH1B2,CTNNBL1,CDC20,SF3A2,AFF4
310	Interaction	int:CCDC8	CCDC8 interactions	1.672e-05	0.1046	0.006137	0.05719	23	550	TRIM25,GALNT2,MYCBP2,IRAK1,ACTG1,NSUN2,TRIP12,SRPRB,HNRNPL,STAU1,CKB,SACS,AHNAK,PGRMC2,HERC2,SMCHD1,BAZ1B,YWHAG,CTNNB1,ATP1A1,PCBP2,CEP57,ATP2A2
311	Interaction	int:CDC5L	CDC5L interactions	1.715e-05	0.1072	0.006137	0.05719	24	590	NOLC1,RAD18,SPTBN1,PARVB,UNC45A,EPB41L3,STAU1,AHNAK,MORF4L1,ANAPC2,BUB1,PLK1,HNRNPLL,WWC1,SMCHD1,DVL3,CHD8,YWHAG,ARF5,YLPM1,CTNNBL1,CDC20,PCBP2,SF3A2
312	Interaction	int:ZC3H3	ZC3H3 interactions	1.766e-05	0.1105	0.006137	0.05719	10	120	PTTG1,KRI1,NIP7,POP1,MALSU1,DDX24,RBM28,TRUB2,CTBP2,RBM34
313	Interaction	int:HNRNPU	HNRNPU interactions	2.149e-05	0.1344	0.006347	0.05914	22	520	KRI1,RPS29,HNRNPL,STAU1,MORF4L1,NFKBIA,NIP7,POP1,DDX24,PKN3,BAZ1B,RBM28,HAUS2,TRUB2,TMX2,RHOB,MORF4L2,CEP57,SF3A2,CRBN,RBM34,TPD52
314	Interaction	int:TUBA1C	TUBA1C interactions	2.237e-05	0.1399	0.006347	0.05914	12	178	AUP1,SRPRB,ESYT2,AHNAK,SEC61B,HERC2,PKN3,HDAC6,TMEM209,ATP1A1,CDC20,ATP2A2
315	Interaction	int:PTPRO	PTPRO interactions	2.285e-05	0.1429	0.006347	0.05914	8	76	AUP1,CYP51A1,ACTG1,SRPRB,B3GAT3,GANAB,GOLIM4,MAN1B1
316	Interaction	int:FTH1	FTH1 interactions	2.326e-05	0.1455	0.006347	0.05914	9	99	GOLM1,HERC2,SET,TRUB2,PPL,PIAS4,FTH1,PCBP2,CEP57
317	Interaction	int:AKT1	AKT1 interactions	2.334e-05	0.146	0.006347	0.05914	17	339	CDKN1C,ACAT2,IRAK1,HMOX1,ITPR1,CKB,AHNAK,NFKBIA,USP4,MAPKAP1,FOXO3,CASC3,YWHAG,PPL,CTBP1,CTNNB1,ATP1A1
318	Interaction	int:NXF1	NXF1 interactions	2.856e-05	0.1787	0.007444	0.06937	36	1126	NOLC1,EMC4,SIGMAR1,SPTBN1,IRAK1,HMGB3,MAGT1,CIRBP,CHTF8,BOD1,AP2A2,AHNAK,IFRD2,BUB1,RBM8A,EPN1,RAB32,DDX24,RHOF,WWC1,SLC27A4,CASC3,HDAC6,DVL3,CHD8,E2F4,ATAD2,HAUS2,RFWD3,ESCO2,MBNL2,CTNNB1,PCCB,MBNL3,STX6,TPD52
319	Interaction	int:ECT2	ECT2 interactions	3.064e-05	0.1917	0.007667	0.07145	11	155	RAD18,ESYT2,POMP,PLK1,CAPN2,WDHD1,PELP1,CTBP1,CTBP2,SKA3,ATP2A2
320	Interaction	int:RBL2	RBL2 interactions	3.33e-05	0.2083	0.008011	0.07465	8	80	CENPF,RINT1,USP4,UXT,FOXK1,E2F4,E2F5,CDC6
321	Interaction	int:RPA3	RPA3 interactions	3.763e-05	0.2354	0.008661	0.0807	18	388	SPTBN1,UNC45A,TRIP12,HNRNPL,AP2A1,AP2A2,RBM27,AHNAK,XRN1,HERC2,RAB13,C7orf50,RFWD3,DNTTIP1,WDHD1,CELF1,PELP1,MORF4L2
322	Interaction	int:CDC20	CDC20 interactions	3.877e-05	0.2425	0.008661	0.0807	11	159	PTTG1,STAU1,ANAPC2,BUB1,PLK1,ANAPC5,HDAC6,DCPS,ID1,CDC6,CDC20
323	Interaction	int:MCM7	MCM7 interactions	4.869e-05	0.3045	0.0105	0.09785	11	163	STAU1,CDC7,NFKBIA,RBM8A,KIFC3,PLK1,HDAC6,RANBP6,HAUS2,CDC6,CEP57
324	Interaction	int:MCM2	MCM2 interactions	5.305e-05	0.3318	0.01106	0.1031	31	933	NOLC1,TRIM25,RNMT,RPN2,SPCS2,ACTG1,RPS29,HNRNPL,STAU1,CDC7,SERPINB8,GANAB,AP2A1,AP2A2,HIST1H4F,AHNAK,MIF,PLK1,KRT2,KRT6B,SET,HDAC6,GNPNAT1,YWHAG,KAT7,TGM2,CCNB2,CTNNB1,CDC6,PCBP2,PTGES3
325	Interaction	int:EVC2	EVC2 interactions	5.627e-05	0.3519	0.01135	0.1058	8	86	CYP51A1,SPCS2,UNC45A,HMOX2,MAGT1,SRPRB,PGRMC2,SEC63
326	Interaction	int:RB1	RB1 interactions	6.009e-05	0.3759	0.01159	0.108	14	261	CDKN1C,CENPF,RINT1,MORF4L1,ANAPC2,AHR,USP4,FOXK1,FOXO3,E2F4,TGM2,PELP1,MORF4L2,CTBP1
327	Interaction	int:DAB2	DAB2 interactions	6.114e-05	0.3825	0.01159	0.108	8	87	HNRNPL,AP2A1,AP2A2,PYCR1,MYO19,DVL1,DVL3,YLPM1
328	Interaction	int:GSS	GSS interactions	6.343e-05	0.3968	0.01167	0.1087	5	28	HMGB3,DCPS,YWHAG,ASNS,PAFAH1B2
329	Interaction	int:NOL4L	NOL4L interactions	7.129e-05	0.4459	0.01274	0.1187	3	6	CTBP1,CTBP2,SKA3
330	Interaction	int:PRRC1	PRRC1 interactions	7.569e-05	0.4734	0.01315	0.1225	5	29	ACAT2,AP1G1,PLK1,NPEPL1,PAFAH1B2
331	Interaction	int:UPF3B	UPF3B interactions	8.288e-05	0.5184	0.01401	0.1306	6	47	STAU1,XRN1,MCRS1,RBM8A,CASC3,RLIM
332	Interaction	int:FAF2	FAF2 interactions	9.167e-05	0.5734	0.01509	0.1406	13	238	AUP1,ACTG1,UNC45A,EPB41L3,TIMMDC1,PJA2,ESYT2,PNPLA2,FAM46A,TMEM43,HAUS2,MFN1,ARF5
333	Interaction	int:CCNB1	CCNB1 interactions	0.0001122	0.7016	0.01766	0.1645	10	149	ITPR1,STAU1,PLK1,HNRNPLL,SET,RHOBTB3,MFN1,CCNB2,CDC6,CDC20
334	Interaction	int:DERL1	DERL1 interactions	0.0001129	0.7063	0.01766	0.1645	9	121	TRIM25,HMOX1,HM13,EPB41L3,ESYT2,GANAB,PGRMC2,SMCHD1,ATP2A2
335	Interaction	int:FDFT1	FDFT1 interactions	0.0001236	0.7729	0.01885	0.1757	5	32	SRPRB,PTP4A1,FDFT1,HERC2,TMEM43
336	Interaction	int:CCNA2	CCNA2 interactions	0.000128	0.8009	0.01907	0.1777	9	123	CDKN1C,BTG1,SLBP,TAF7,E2F4,DNTTIP1,CTNNB1,CDC6,CDC20
337	Interaction	int:CDK2	CDK2 interactions	0.0001483	0.9278	0.02158	0.2011	24	677	CDKN1C,SPTBN1,ACTG1,CDC7,CKB,GANAB,AHNAK,MIF,BUB1,SLBP,AURKAIP1,TAF7,SET,ID3,E2F4,YWHAG,CCNB2,ASNS,PAFAH1B2,CTNNB1,ATP1A1,CDC6,CDC20,PCBP2
338	Interaction	int:UNC93B1	UNC93B1 interactions	0.0001665	1	0.02348	0.2188	5	34	IRAK1,HM13,FDFT1,CLPTM1,MBOAT7
339	Interaction	int:UBC	UBC interactions	0.0001689	1	0.02348	0.2188	25	726	RABEP2,RAD18,TRIM25,KLHDC2,IRAK1,BTBD1,NSUN2,TRIP12,ITPR1,AP2A1,AP2A2,AHNAK,MORF4L1,TAX1BP1,NFKBIA,USP4,HERC2,EPN1,FOXO3,HDAC6,RECQL,PIAS4,RLIM,TNKS,PTGES3
340	Interaction	int:MED4	MED4 interactions	0.0001775	1	0.02413	0.2249	16	362	TRIM25,MYCBP2,EPB41L3,MED24,AP2A1,RBM27,AHNAK,TAX1BP1,XRN1,MCRS1,KIFC3,RIOK1,CCDC77,HAUS2,CTNNBL1,SKA3
341	Interaction	int:CSNK2A1	CSNK2A1 interactions	0.0001815	1	0.02416	0.2251	20	519	NOLC1,ACAT2,SPTBN1,HMOX2,EPB41L3,HNRNPL,CIRBP,NFKBIA,POP1,SLBP,AURKAIP1,TAF7,DDX24,SET,DVL1,DVL3,GTF2A1,CTNNB1,CEP57,RBM34
342	Interaction	int:HIST1H2BG	HIST1H2BG interactions	0.0001876	1	0.02445	0.2278	12	222	MIS18BP1,TRIP12,SLBP,SMCHD1,RECQL,ATAD2,DNTTIP1,ESCO2,KAT7,TGM2,MORF4L2,TPD52
343	Interaction	int:MBNL1	MBNL1 interactions	0.0001918	1	0.02448	0.2281	5	35	MBNL1,HNRNPL,RFWD3,MBNL2,MBNL3
344	Interaction	int:FZR1	FZR1 interactions	0.0002066	1	0.02585	0.2409	9	131	PTTG1,STAU1,ANAPC2,PLK1,ANAPC5,DCPS,ID1,CDC6,CDC20
345	Interaction	int:POU5F1	POU5F1 interactions	0.000226	1	0.02733	0.2546	21	569	RPN2,ACTG1,HNRNPL,STAU1,GANAB,RBM27,AHNAK,PLK1,DDX24,RAB13,TRAF7,KRT2,SMCHD1,KAT7,CTBP1,CTBP2,CTNNB1,ATP1A1,CDC20,PCBP2,CRBN
346	Interaction	int:PIP4K2A	PIP4K2A interactions	0.0002296	1	0.02733	0.2546	8	105	NOLC1,RAD18,GPATCH8,EPB41L3,CHD9,CHD8,RFWD3,AFF4
347	Interaction	int:SMURF2	SMURF2 interactions	0.0002315	1	0.02733	0.2546	9	133	ITGB1BP1,ANAPC5,RAB13,DVL1,ID1,ID3,TXNIP,RLIM,SF3A2
348	Interaction	int:PAXIP1	PAXIP1 interactions	0.0002374	1	0.0275	0.2562	13	262	DIS3L,KRI1,EPB41L3,STAU1,CIRBP,ANAPC5,HNRNPLL,C7orf50,WDHD1,CCNB2,SKA3,CDC20,PCBP2
349	Interaction	int:CC2D2A	CC2D2A interactions	0.0002511	1	0.02855	0.2661	5	37	NOLC1,UNC45A,STAU1,XRN1,DVL3
350	Interaction	int:MBNL2	MBNL2 interactions	0.0002892	1	0.03174	0.2957	3	9	MBNL1,HNRNPLL,MBNL2
351	Interaction	int:SLC35A5	SLC35A5 interactions	0.0002892	1	0.03174	0.2957	3	9	MBOAT7,RHOB,TNKS
352	Interaction	int:KNOP1	KNOP1 interactions	0.0002978	1	0.03211	0.2992	6	59	STAU1,HERC2,DDX24,RBM28,RBMX2,RBM34
353	Interaction	int:DAP3	DAP3 interactions	0.0003035	1	0.03218	0.2998	7	83	MBNL1,AHR,PYCR1,AURKAIP1,HAUS2,CSNK1D,YME1L1
354	Interaction	int:MMGT1	MMGT1 interactions	0.0003157	1	0.03291	0.3067	8	110	GALNT2,EMC4,GOLM1,MED24,GOLIM4,ABCC2,TMEM43,NEMF
355	Interaction	int:CCT5	CCT5 interactions	0.0003283	1	0.03366	0.3137	10	170	KLHDC2,IRAK1,GANAB,AHNAK,XRN1,SET,HDAC6,RFWD3,CDC20,CRBN
356	Interaction	int:COPS5	COPS5 interactions	0.0003592	1	0.03615	0.3369	26	808	CDKN1C,TRPC4AP,RNMT,SPTBN1,BTBD1,NSUN2,HNRNPL,CIRBP,HIST1H4F,ANAPC2,MIF,POP1,AHR,PLK1,KRT2,KRT6B,ID1,ID3,C7orf50,YWHAG,TXNIP,ASNS,CTNNB1,CDC20,PCBP2,CRBN
357	Interaction	int:CDK1	CDK1 interactions	0.0003785	1	0.03615	0.3369	13	275	CDKN1C,PTTG1,ITPR1,STAU1,FANCG,BUB1,SLBP,EPN1,E2F4,CCNB2,CDC6,CDC20,ATP2A2
358	Interaction	int:PCM1	PCM1 interactions	0.0003829	1	0.03615	0.3369	12	240	MIS18BP1,BIN3,STAU1,XRN1,MCRS1,HERC2,PLK1,E2F4,CCDC77,HAUS2,CSNK1D,CCNB2
359	Interaction	int:FAM46A	FAM46A interactions	0.0003908	1	0.03615	0.3369	6	62	KLHDC2,TRIP12,SRPRB,USP4,FAM46A,ZNHIT6
360	Interaction	int:CEP128	CEP128 interactions	0.0003918	1	0.03615	0.3369	13	276	UNC45A,AP2A1,XRN1,PLK1,DVL1,DVL3,CCDC77,HAUS2,CSNK1D,CCNB2,SIPA1L1,CTNNB1,CDC20
361	Interaction	int:CENPJ	CENPJ interactions	0.0003966	1	0.03615	0.3369	9	143	UNC45A,CDC7,CKB,XRN1,PLK1,HDAC6,DVL3,YWHAG,RAB18
362	Interaction	int:TRRAP	TRRAP interactions	0.0004022	1	0.03615	0.3369	8	114	MED24,MORF4L1,TAF7,FOXO3,E2F4,MORF4L2,CTNNB1,CDC20
363	Interaction	int:LMNA	LMNA interactions	0.0004055	1	0.03615	0.3369	13	277	IRAK1,ACTG1,SRPRB,MORF4L1,PGRMC2,HERC2,SUN1,BAZ1B,CHD8,YWHAG,GTF2A1,MORF4L2,CTNNB1
364	Interaction	int:NAE1	NAE1 interactions	0.0004104	1	0.03615	0.3369	5	41	TRIP12,DCPS,CAPN2,MCTS1,PAFAH1B2
365	Interaction	int:PRDM5	PRDM5 interactions	0.0004104	1	0.03615	0.3369	5	41	ZNF687,CASC3,RBM28,CCDC77,RBM34
366	Interaction	int:OBSL1	OBSL1 interactions	0.000428	1	0.03656	0.3407	22	640	NOLC1,CENPF,TRIP12,HNRNPL,CKB,GANAB,AP2A1,HIST1H4F,AHNAK,RBM8A,HERC2,PHIP,SMCHD1,SUN1,DVL3,BAZ1B,RBM28,PELP1,YLPM1,CTNNB1,PCBP2,SF3A2
367	Interaction	int:HIST1H3A	HIST1H3A interactions	0.0004491	1	0.03656	0.3407	13	280	HMGB3,PHIP,WWC1,SET,HDAC6,SMCHD1,BAZ1B,RECQL,ATAD2,YWHAG,DNTTIP1,KAT7,PELP1
368	Interaction	int:CDC27	CDC27 interactions	0.0004521	1	0.03656	0.3407	8	116	PTTG1,ANAPC2,ANAPC5,FOXO3,DCPS,CHD8,CTNNB1,CDC20
369	Interaction	int:CEP170	CEP170 interactions	0.0004521	1	0.03656	0.3407	10	177	UNC45A,KIFC3,HERC2,CCDC77,HAUS2,YWHAG,RFWD3,TNKS,SKA3,CEP57
370	Interaction	int:BRCA1	BRCA1 interactions	0.0004524	1	0.03656	0.3407	20	557	RAD18,ACTG1,ITPR1,AP2A1,MORF4L1,AHR,MCRS1,HERC2,PLK1,DDX24,MAPKAP1,FOXO3,E2F4,RBM28,PIAS4,MORF4L2,CSNK1D,CTBP1,CTNNB1,PCBP2
371	Interaction	int:PAPSS1	PAPSS1 interactions	0.00046	1	0.03656	0.3407	5	42	ACAT2,HMGB3,FANCG,CAPN2,ASNS
372	Interaction	int:HDAC11	HDAC11 interactions	0.0004618	1	0.03656	0.3407	9	146	MYCBP2,PHIP,HDAC6,BAZ1B,RBM28,ATAD2,YLPM1,CDC20,RBM34
373	Interaction	int:RBMX	RBMX interactions	0.0004618	1	0.03656	0.3407	9	146	STAU1,CIRBP,XRN1,RBM8A,MALSU1,TRUB2,CTNNB1,SF3A2,CRBN
374	Interaction	int:CDC16	CDC16 interactions	0.0004854	1	0.03795	0.3536	9	147	ANAPC2,BUB1,PYCR1,ANAPC5,ZNF687,LONP2,ZNHIT6,FTH1,CDC20
375	Interaction	int:CDT1	CDT1 interactions	0.0005052	1	0.03858	0.3595	6	65	ANAPC5,FOXO3,BAZ1B,KAT7,CDC6,CDC20
376	Interaction	int:CDH1	CDH1 interactions	0.0005058	1	0.03858	0.3595	22	648	TRIM25,SPTBN1,IRAK1,ACTG1,UNC45A,EPB41L3,ESYT2,SYNJ2,AHNAK,PGRMC2,XRN1,SET,DVL3,PPL,TGM2,CSNK1D,CCNB2,FTH1,CTNNB1,PCBP2,ATP2B4,TPD52
377	Interaction	int:FANCE	FANCE interactions	0.0005537	1	0.04085	0.3807	4	25	FANCG,GPC1,CTBP1,CTNNB1
378	Interaction	int:KLF3	KLF3 interactions	0.0005552	1	0.04085	0.3807	3	11	DVL3,CTBP1,CTBP2
379	Interaction	int:NOL4	NOL4 interactions	0.0005552	1	0.04085	0.3807	3	11	CTBP1,CTBP2,SKA3
380	Interaction	int:ELAVL1	ELAVL1 interactions	0.0006169	1	0.04487	0.4181	45	1772	MIS18BP1,CYP51A1,ERMP1,HMOX1,EPB41L3,SRPRB,TUFT1,HNRNPL,PTP4A1,STAU1,CIRBP,PJA2,BCAP29,MORF4L1,NIP7,GOLIM4,RHOF,FOXO3,CASC3,SET,RIOK1,HDAC6,LONP2,FAM46A,TMEM59,YWHAG,OLR1,RFWD3,ARF5,TXNIP,PIAS4,RHOB,ZNHIT6,CELF1,MBNL2,RBMX2,TMEM209,LRRC8A,CTBP1,CTNNB1,PCBP2,CEP57,ATP2A2,SF3A2,USP33
381	Interaction	int:IKZF1	IKZF1 interactions	0.0006328	1	0.0455	0.424	8	122	BTBD1,MORF4L1,MCRS1,FOXK1,MORF4L2,CTBP1,CTBP2,CRBN
382	Interaction	int:RABEP1	RABEP1 interactions	0.0006441	1	0.04553	0.4242	6	68	RABEP2,TUFT1,AP1G1,HERC2,PKN3,YWHAG
383	Interaction	int:RABGEF1	RABGEF1 interactions	0.0006478	1	0.04553	0.4242	7	94	RABEP2,TUFT1,AP1G1,TAX1BP1,PKN3,YWHAG,CRBN
384	Interaction	int:RPA2	RPA2 interactions	0.0006559	1	0.04559	0.4248	17	448	SPTBN1,GOLM1,TRIP12,HNRNPL,AP2A1,AP2A2,RBM27,AHNAK,XRN1,RAB13,C7orf50,RFWD3,DNTTIP1,WDHD1,CELF1,PELP1,MORF4L2
385	Interaction	int:FLJ20712	FLJ20712 interactions	0.0007117	1	0.04892	0.4559	2	3	PLK1,E2F4
386	Interaction	int:EGFR	EGFR interactions	0.0007263	1	0.04919	0.4584	34	1229	SPCS2,IRAK1,GPATCH8,NSUN2,SRPRB,CIRBP,AP2A1,AP2A2,AP1G1,FDFT1,AHNAK,MIF,SEC61B,HERC2,PLK1,EPN1,FOXO3,KRT2,RIOK1,HDAC6,E2F4,DHRS7B,RAB18,NADSYN1,ASNS,RLIM,CD58,CTBP1,CTBP2,CTNNB1,ATP1A1,PTGES3,ATP2A2,ATP2B4
387	Interaction	int:CEP120	CEP120 interactions	0.0007348	1	0.04919	0.4584	7	96	UNC45A,CKB,POMP,XRN1,DVL3,CCDC77,HAUS2
388	Interaction	int:AP3B1	AP3B1 interactions	0.0007519	1	0.04919	0.4584	6	70	NOLC1,EPB41L3,BUB1,ARF5,PELP1,SKA3
389	Interaction	int:KPNA6	KPNA6 interactions	0.0007519	1	0.04919	0.4584	6	70	PTTG1,RNMT,MORF4L1,RANBP6,CHD8,MORF4L2
390	Interaction	int:UNK	UNK interactions	0.000755	1	0.04919	0.4584	13	296	SPTBN1,HNRNPL,PJA2,AP1G1,YIPF4,ID3,YWHAG,ARF5,RLIM,CTNNB1,PTGES3,ATP2A2,YME1L1
391	Interaction	int:BCL3	BCL3 interactions	0.0007789	1	0.04971	0.4632	5	47	HDAC6,GTF2A1,CTBP1,CTBP2,CTNNB1
392	Interaction	int:TM9SF4	TM9SF4 interactions	0.0007789	1	0.04971	0.4632	5	47	RPN2,SPCS2,ERMP1,SACM1L,TMX2
393	Transcription Factor Binding Site	SCGGAAGY_V$ELK1_02	SCGGAAGY_V$ELK1_02	5.505e-05	0.03055	0.03055	0.2107	31	871	ATP7A,RNMT,ITGB1BP1,BTBD1,BIN3,TTF1,B3GAT3,TAX1BP1,MCRS1,UXT,EPN1,PKN3,MAPKAP1,TRAF7,MYO19,MCTS1,ID3,E2F4,PRPF18,MFN1,DNTTIP1,KAT7,GTF2A1,TRMT10A,CELF1,PAFAH1B2,CTNNBL1,PCBP2,ATP2A2,YME1L1,STX6
394	Gene Family	725	RNA binding motif containing	9.417e-05	0.01196	0.01196	0.06489	9	213	HNRNPL,CIRBP,RBM27,RBM8A,HNRNPLL,RBM28,CELF1,RBMX2,RBM34
395	Gene Family	73	Zinc fingers CCCH-type|RNA binding motif containing	0.0002214	0.02811	0.01376	0.07465	4	35	MBNL1,RBM27,MBNL2,MBNL3
396	Gene Family	505	Dishevelled segment polarity proteins	0.0004334	0.05504	0.01376	0.07465	2	4	DVL1,DVL3
397	Gene Family	1238	Exon junction complex	0.0004334	0.05504	0.01376	0.07465	2	4	RBM8A,CASC3
398	Gene Family	694	Protein phosphatase 1 regulatory subunits	0.0009635	0.1224	0.02267	0.123	7	181	TRPC4AP,ITPR1,STAU1,SACS,WWC1,HDAC6,YLPM1
399	Gene Family	83	Zinc fingers HIT-type	0.001071	0.136	0.02267	0.123	2	6	ZNHIT6,INO80B
400	Gene Family	982	E2F transcription factors	0.001977	0.2511	0.03587	0.1946	2	8	E2F4,E2F5
401	Gene Family	1209	ATPases Ca2+ transporting	0.002528	0.321	0.04013	0.2177	2	9	ATP2A2,ATP2B4
402	Coexpression	17023574-TableS1	Human BoneMarrow_Zhan07_2181genes	9.454e-16	8.373e-12	8.373e-12	8.094e-11	60	1663	ATP7A,TRIM25,EMC4,MYCBP2,AUP1,SIGMAR1,DIS3L,MBNL1,IRAK1,ACTG1,PARVB,BTBD1,BIN3,TRIP12,MFF,STAU1,CIRBP,GANAB,AP2A2,AP1G1,FDFT1,AHNAK,MORF4L1,BTG1,TAX1BP1,XRN1,SEC61B,USP4,RBM8A,AURKAIP1,UXT,TAF7,ANAPC5,TBCA,FOXO3,SET,HDAC6,RHOBTB3,CAPN2,RANBP6,RECQL,TMX2,RHOB,RAB18,ZNHIT6,NUDT4,CELF1,RHPN2,ASNS,RLIM,TMEM209,LRRC8A,TTC17,ATP1A1,CDC6,PCBP2,CRBN,MBNL3,AFF4,USP33
403	Coexpression	16484322-SuppTable3	Mouse StemCell_Schimmer06_1554genes	1.582e-12	1.401e-08	7.004e-09	6.771e-08	47	1291	PTTG1,RAD18,RNMT,AUP1,ITGB1BP1,MBNL1,HMGB3,HMOX1,TRIP12,PTP4A1,STAU1,FANCG,GANAB,FDFT1,MORF4L1,BTG1,TAX1BP1,NFKBIA,ALG5,ANAPC2,BUB1,SLBP,ANAPC5,PHIP,RAB13,SLC27A4,MAPKAP1,PNPLA2,CAPN2,GNPNAT1,CHD9,YWHAG,MFN1,PPL,RHOB,RAB18,RDH11,MORF4L2,CCNB2,ASL,ASNS,FTH1,CTBP1,CDC20,PCBP2,USP33,TPD52
404	Coexpression	18310505-TableS7	Human StemCell_Matushansky08_1453genes	6.498e-12	5.755e-08	1.514e-08	1.464e-07	45	1245	RABEP2,PTTG1,ATP7A,RNMT,CENPF,ACAT2,RPN2,HMGB3,TTF1,SRPRB,TUFT1,STAU1,CDC7,FANCG,RINT1,GANAB,AP1G1,SACS,TAX1BP1,CLPTM1,BUB1,PYCR1,SEC61B,RBM8A,PLK1,RAB13,SET,HDAC6,SMCHD1,MCTS1,DVL3,RANBP6,RECQL,CHD8,ATAD2,MFN1,RFWD3,PIAS4,WDHD1,MORF4L2,CCNB2,CDC6,CDC20,CEP57,MAN1B1
405	Coexpression	19841744-TableS5	Human Liver_Tzur09_1908genes	6.839e-12	6.057e-08	1.514e-08	1.464e-07	50	1499	NOLC1,EMC4,MYCBP2,CENPF,SIGMAR1,MBNL1,SPCS2,ERMP1,MAGT1,PTP4A1,STAU1,CIRBP,GANAB,AP2A1,ZFP36L2,FDFT1,MORF4L1,CLPTM1,BUB1,XRN1,SLBP,BOD1L1,RBM8A,ABCC2,ANAPC5,MAPKAP1,FOXO3,SET,SMCHD1,RHOBTB3,CALCOCO1,DVL3,ID1,E2F5,ATAD2,PRPF18,MFN1,DHRS7B,DNTTIP1,EDEM3,RAB18,NUDT4,NEMF,CD58,TTC17,CDC6,PCBP2,CEP57,ATP2A2,TPD52
406	Coexpression	M535	Genes up-regulated in CD34+ [GeneID=947] cells isolated from bone marrow of CML (chronic myelogenous leukemia) patients, compared to those from normal donors.	1.693e-11	1.499e-07	2.999e-08	2.898e-07	47	1382	NOLC1,ATP7A,GALNT2,KLHDC2,AUP1,SIGMAR1,RPN2,ITGB1BP1,CYP51A1,HMGB3,PARVB,BTBD1,TRIP12,STAU1,CDC7,CKB,ALKBH1,BCAP29,FDFT1,TAX1BP1,PGRMC2,ALG5,CLPTM1,MIF,AHR,SLBP,TAF7,ANAPC5,FOXO3,HDAC6,TMEM59,TGM2,ERGIC3,MBNL2,MORF4L2,CSNK1D,ASL,NEMF,CTNNBL1,CD63,ATP1A1,SEC63,PTGES3,PCCB,ATP2A2,YME1L1,CRBN
407	Coexpression	M2241	Genes down-regulated upon overexpression of PARVB [GeneID=29780] in MDA-MB-231 cells (breast cancer) cultured in 3D Matrigel only.	2.73e-11	2.418e-07	4.03e-08	3.896e-07	37	916	PTTG1,MIS18BP1,CENPF,SPTBN1,MBNL1,CHD2,PTTG3P,AP1G1,SACS,POMP,TAX1BP1,BUB1,NIP7,GOLIM4,MALSU1,HNRNPLL,SET,SMCHD1,MCTS1,ID1,ID3,RECQL,ATAD2,SACM1L,ESCO2,RAB18,WDHD1,CELF1,ASNS,PAFAH1B2,TMEM209,CD58,CTNNB1,SKA3,CDC6,CDC20,CEP57
408	Coexpression	17676974-TableS1	Mouse StemCell_Chambers07_1667genes	6.925e-11	6.133e-07	8.762e-08	8.47e-07	43	1236	NOLC1,RAD18,RNMT,KLHDC2,SIGMAR1,RPN2,SPCS2,IRAK1,HMGB3,DBI,SRPRB,TUFT1,HNRNPL,PTP4A1,ITPR1,CIRBP,CHTF8,PJA2,BCAP29,TAX1BP1,GOLIM4,SLBP,RAB32,SET,LONP2,YIPF4,BAZ1B,E2F5,YWHAG,GTF2A1,RAB18,NUDT4,CSNK1D,PAFAH1B2,LRRC8A,CTNNB1,ATP1A1,SEC63,PTGES3,ATP2A2,YME1L1,USP33,TPD52
409	Coexpression	M11961	Genes constituting the CHEK2-PCC network of transcripts whose expression positively correlates (Pearson correlation coefficient, PCC >= 0.4) with that of CHEK2 [GeneID=11200].	1.022e-10	9.049e-07	1.027e-07	9.93e-07	33	778	NOLC1,PTTG1,CENPF,ACAT2,IRAK1,HMGB3,DBI,TTF1,HNRNPL,CDC7,MED24,POP5,FDFT1,MIF,BUB1,GOLIM4,SLBP,PLK1,ANAPC5,TBCA,SET,BAZ1B,RECQL,E2F5,WDHD1,PELP1,CCNB2,CTBP1,CDC6,CDC20,CEP57,RBM34,PTTG2
410	Coexpression	M2356	Genes with promoters occupied by SMAD2 or SMAD3 [GeneID=4087, 4088] in HaCaT cells (keratinocyte) according to a ChIP-chip analysis.	1.044e-10	9.246e-07	1.027e-07	9.93e-07	34	823	TRIM25,SPTBN1,MBNL1,TUFT1,PTP4A1,CIRBP,SERPINB8,AHNAK,MORF4L1,BTG1,TAX1BP1,AHR,KIFC3,WWC1,GPC1,FOXO3,TRAF7,KRT6B,SUN1,ID1,BAZ1B,CHD9,ATAD2,OLR1,TRUB2,TGM2,RDH11,MBNL2,CDC6,CEP57,YME1L1,STX6,MAN1B1,TPD52
411	Coexpression	18387200-Genes	Human Breast_Mutarelli08_1488genes	1.603e-10	1.42e-06	1.304e-07	1.26e-06	41	1169	NOLC1,PTTG1,KLHDC2,ACAT2,SRPRB,TUFT1,CKB,CIRBP,FANCG,BTG1,TAX1BP1,NFKBIA,IFRD2,BUB1,NIP7,AHR,PYCR1,KIFC3,TAF7,PLK1,WWC1,RIOK1,YIPF4,MYO19,RHOBTB3,ID3,GNPNAT1,ATAD2,NPEPL1,HAUS2,TXNIP,NUDT4,WDHD1,CCNB2,ASNS,FTH1,CDC20,SEC63,PTGES3,ATP2A2,PTTG2
412	Coexpression	18689800-TableS7	Human EmbryonicStemCell_Thomas08_1088genes	1.619e-10	1.434e-06	1.304e-07	1.26e-06	38	1023	CDKN1C,PTTG1,TRIM25,CENPF,SPTBN1,ACTG1,HMOX1,EPB41L3,STAU1,CIRBP,ZFP36L2,MORF4L1,BTG1,NFKBIA,MIF,TAF7,PLK1,ANAPC5,GPC1,CASC3,SET,HDAC6,MCTS1,DVL1,ID1,ID3,E2F4,TXNIP,RHOB,CSNK1D,FTH1,CD63,CTBP1,CTBP2,TNKS,CTNNB1,YME1L1,SF3A2
413	Coexpression	15474998-tableS1c	Mouse StemCell_Lindmark04_2514genes	3.156e-10	2.795e-06	2.329e-07	2.252e-06	55	1951	PTTG1,GALNT2,RPN2,ITGB1BP1,MBNL1,SPCS2,DBI,HMOX2,UQCR10,NSUN2,STAU1,CKB,MED24,CHTF8,GANAB,AP1G1,BCAP29,ZFP36L2,AHNAK,IFRD2,BUB1,NIP7,SEC61B,AURKAIP1,PLK1,EPN1,DDX24,ANAPC5,HNRNPLL,WWC1,GPC1,FOXO3,SET,DCPS,CAPN2,SUN1,ID1,BAZ1B,YWHAG,DHRS7B,TMX2,RHOB,MORF4L2,CCNB2,ASNS,PAFAH1B2,CTBP1,CTBP2,ATP1A1,CDC6,CDC20,PCBP2,PTGES3,SF3A2,STX6
414	Coexpression	M5611	Genes constituting the BRCA1-PCC network of transcripts whose expression positively correlated (Pearson correlation coefficient, PCC >= 0.4) with that of BRCA1 [GeneID=672] across a compendium of normal tissues.	6.548e-10	5.8e-06	4.462e-07	4.313e-06	49	1651	NOLC1,PTTG1,GALNS,GALNT2,CENPF,ACAT2,MBNL1,CYP51A1,IRAK1,HMGB3,DBI,HNRNPL,CDC7,MED24,ALKBH1,AP1G1,POP5,FDFT1,IFRD2,MIF,BUB1,PYCR1,SEC61B,SLBP,PLK1,ANAPC5,TBCA,KRT2,SET,YIPF4,BAZ1B,RECQL,E2F4,E2F5,MFN1,GTF2A1,WDHD1,PELP1,CCNB2,ASNS,PAFAH1B2,CDC6,CDC20,CEP57,PTGES3,PCCB,YME1L1,RBM34,PTTG2
415	Coexpression	M2228	Genes down-regulated in erythroid progenitor cells from fetal livers of E13.5 embryos with KLF1 [GeneID=10661] knockout compared to those from the wild type embryos.	1.349e-09	1.194e-05	8.532e-07	8.247e-06	54	1972	NOLC1,RAD18,TRIM25,RNMT,GALNT2,MYCBP2,SPTBN1,GOLM1,DBI,GPATCH8,BTBD1,MAGT1,PTP4A1,ITPR1,CDC7,ALKBH1,ESYT2,AP1G1,ZFP36L2,AHNAK,MORF4L1,ALG5,NIP7,SLBP,RBM8A,RAB32,FOXK1,TBCA,SET,RIOK1,CIB1,YIPF4,MCTS1,BAZ1B,RECQL,RBM28,TMBIM6,RFWD3,TXNIP,GTF2A1,ZNHIT6,WDHD1,CELF1,MORF4L2,CSNK1D,SIPA1L1,TMEM209,CTBP2,TTC17,SKA3,PTGES3,MBNL3,STX6,METTL2B
416	Coexpression	M11197	Housekeeping genes identified as expressed across 19 normal tissues.	5.087e-09	4.505e-05	3.004e-06	2.903e-05	21	389	RPN2,SPTBN1,IRAK1,ACTG1,RPS29,HNRNPL,CIRBP,TAX1BP1,NFKBIA,SEC61B,CASC3,SET,CAPN2,DVL3,TMBIM6,TXNIP,MORF4L2,FTH1,CD63,CTNNB1,PCBP2
417	Coexpression	19351846-SuppTable3	Human Prostate_Wang09_40genes	7.718e-09	6.836e-05	4.253e-06	4.111e-05	8	37	CDC7,BCAP29,BUB1,PLK1,CCNB2,ASNS,CDC6,CDC20
418	Coexpression	M14665	Genes up-regulated in lymphoblastoid cells from the European population compared to those from the Asian population.	8.162e-09	7.23e-05	4.253e-06	4.111e-05	23	478	PTTG1,AUP1,CENPF,CYP51A1,ACTG1,HMGB3,DBI,B3GAT3,HNRNPL,PTP4A1,SACS,AHR,HERC2,TBCA,MBOAT7,DVL1,BAZ1B,ARF5,PIAS4,MORF4L2,ATP1A1,CDC20,SF3A2
419	Coexpression	M12921	Genes up-regulated in brain from patients with Alzheimer's disease.	1.216e-08	0.0001077	5.983e-06	5.783e-05	47	1690	CDKN1C,NOLC1,ATP7A,ITGB1BP1,IRAK1,HMGB3,CHD2,HMOX1,BIN3,TTF1,STAU1,MED24,ZFP36L2,POP5,FDFT1,NFKBIA,IFRD2,ANAPC2,GOLIM4,USP4,RBM8A,RAB13,FOXO3,CASC3,SET,CIB1,SYNM,FAM46A,RHOBTB3,ID3,E2F5,TMBIM6,TXNIP,PIAS4,PELP1,RBMX2,FTH1,CTNNBL1,CD58,CTBP1,CTBP2,CDC6,SEC63,SF3A2,MAN1B1,USP33,TPD52
420	Coexpression	M14427	Genes down-regulated in nasopharyngeal carcinoma (NPC) compared to the normal tissue.	1.521e-08	0.0001347	7.089e-06	6.852e-05	41	1367	NOLC1,PTTG1,RAD18,GALNT2,CENPF,RPN2,MAGT1,EPB41L3,TIMMDC1,MFF,CDC7,BOD1,FANCG,PTTG3P,RINT1,SACS,BUB1,POP1,SLBP,AURKAIP1,MALSU1,ANAPC5,HNRNPLL,MYO19,BAZ1B,RECQL,RBM28,CCDC77,ATAD2,YWHAG,PRPF18,ESCO2,WDHD1,CCNB2,RBMX2,ASNS,TMEM209,SKA3,CDC6,STX6,RBM34
421	Coexpression	M10237	Genes up-regulated in anaplastic thyroid carcinoma (ATC) compared to normal thyroid tissue.	1.875e-08	0.0001661	7.963e-06	7.698e-05	28	719	CENPF,MBNL1,IRAK1,TUFT1,ESYT2,AHNAK,XRN1,BOD1L1,RAB32,PHIP,RHOBTB3,RECQL,ATAD2,MFN1,DNTTIP1,TGM2,WDHD1,MBNL2,MORF4L2,CSNK1D,ASNS,NEMF,CD58,SKA3,CDC20,CEP57,AFF4,RBM34
422	Coexpression	17660535-TableS4b	Mouse InnerEar_Sajan08_2230genes	1.888e-08	0.0001672	7.963e-06	7.698e-05	51	1948	NOLC1,PTTG1,TRPC4AP,ATP7A,MYCBP2,ACAT2,SIGMAR1,MBNL1,SPCS2,IRAK1,TRIP12,SRPRB,ITPR1,RIMKLB,AP2A1,ZFP36L2,AHNAK,MORF4L1,BTG1,PGRMC2,MIF,BUB1,AHR,GOLIM4,PLK1,ANAPC5,FOXK1,WWC1,SET,LONP2,CAPN2,MCTS1,BAZ1B,GNPNAT1,RECQL,CHD8,CCDC77,TXNIP,RHOB,EDEM3,PELP1,RDH11,RHPN2,CSNK1D,FTH1,CTNNBL1,CTBP2,PCBP2,AFF4,USP33,TPD52
423	Coexpression	19139136-TableS3	Human Prostate_John-Aryankalayil09_2212genes	2.008e-08	0.0001778	8.082e-06	7.812e-05	44	1547	PTTG1,MIS18BP1,TRIM25,CENPF,ACAT2,F8A1,HMGB3,HMOX1,SRPRB,TUFT1,CDC7,MED24,SERPINB8,SYNJ2,FDFT1,AHNAK,BTG1,BUB1,POP1,XRN1,AHR,PLK1,GPC1,SYNM,FAM46A,SUN1,CALCOCO1,ID3,E2F5,CCDC77,ATAD2,ESCO2,TXNIP,TGM2,WDHD1,CCNB2,SIPA1L1,RLIM,FTH1,TTC17,TNKS,SKA3,CDC20,ATP2A2
424	Coexpression	15474998-tableS1b	Mouse StemCell_Lindmark04_950genes	2.741e-08	0.0002427	1.055e-05	0.000102	28	732	PTTG1,TRIM25,GALNT2,MBNL1,SPCS2,MFF,CKB,CIRBP,ZFP36L2,AHNAK,NFKBIA,BUB1,SEC61B,USP4,PLK1,CAPN2,ID3,YWHAG,TXNIP,RHOB,CCNB2,ASNS,CTNNB1,ATP1A1,CDC6,CDC20,PCBP2,TPD52
425	Coexpression	M2066	A list of known cell cycle regulated genes that was compiled from the literature by the authors.	3.306e-08	0.0002928	1.174e-05	0.0001135	8	44	CENPF,BUB1,SLBP,PLK1,E2F5,CCNB2,CDC6,CDC20
426	Coexpression	18689800-TableS5	Human EmbryonicStemCell_Thomas08_839genes	3.33e-08	0.0002949	1.174e-05	0.0001135	29	786	CDKN1C,NOLC1,PTTG1,MYCBP2,CENPF,IRAK1,CHD2,TTF1,AP2A2,BTG1,NFKBIA,MIF,MCRS1,TAF7,SET,DVL1,ID1,ID3,E2F4,E2F5,DNTTIP1,TXNIP,PIAS4,RHOB,GTF2A1,CTBP1,CTBP2,CTNNB1,ATP2B4
427	Coexpression	M8156	Genes showing cell-cycle stage-specific expression [PMID=12058064].	3.447e-08	0.0003053	1.174e-05	0.0001135	26	648	PTTG1,RAD18,MIS18BP1,ACD,MYCBP2,CENPF,HMGB3,MAGT1,PTP4A1,ITPR1,CDC7,FANCG,BUB1,SLBP,RBM8A,ABCC2,PLK1,RHOBTB3,E2F5,ATAD2,OLR1,NUDT4,MORF4L2,CCNB2,CDC6,CDC20
428	Coexpression	17150101-TableS1l	Human Breast_Troester06_436genes-up-DOX-ZR75-1	5.356e-08	0.0004744	1.757e-05	0.0001698	18	329	PTTG1,MIS18BP1,CENPF,HMGB3,MAGT1,CDC7,FANCG,BUB1,GOLIM4,SLBP,RHOBTB3,RECQL,ATAD2,CCNB2,ASNS,CDC6,CEP57,PTTG2
429	Coexpression	M4399	Up-regulated in MCF7 cells (breast cancer) by TLX1 (HOX11) [GeneID=3195].	7.472e-08	0.0006618	2.363e-05	0.0002285	20	414	NOLC1,RPN2,PTP4A1,CHTF8,CLPTM1,BUB1,PLK1,ANAPC5,HNRNPLL,MBOAT7,CHD8,E2F4,RHOB,CELF1,MORF4L2,CCNB2,CDC6,CDC20,SEC63,YME1L1
430	Coexpression	15489886-TableS1b	Human Sarcoma_Mason04_549genes	1.051e-07	0.0009309	3.21e-05	0.0003103	21	464	CDKN1C,PTTG1,CENPF,HMGB3,CDC7,FANCG,ZFP36L2,SYNJ2,BUB1,PLK1,ID1,ID3,ATAD2,NADSYN1,WDHD1,CCNB2,CDC6,CDC20,ATP2A2,ATP2B4,PTTG2
431	Coexpression	20937356-TableS2	Rat Hypothalamic_Mansuy10_1931genes	1.192e-07	0.001056	3.519e-05	0.0003402	37	1251	NOLC1,RAD18,CENPF,DIS3L,PARVB,HMOX1,NSUN2,CDC7,BCAP29,SACS,IFRD2,BUB1,NIP7,POP1,PLK1,RAB32,HNRNPLL,PKN3,SET,RIOK1,RANBP6,E2F5,TMEM43,RBM28,SACM1L,TRMT10A,ZNHIT6,WDHD1,CCNB2,RBMX2,ASNS,TMEM209,CDC6,CDC20,CEP57,PTGES3,RBM34
432	Coexpression	16651409-SuppTable1	Mouse StemCell_Lawlor06_285genes	1.283e-07	0.001137	3.666e-05	0.0003544	15	240	MIS18BP1,NSUN2,CDC7,FANCG,IFRD2,BUB1,SEC61B,PLK1,WWC1,SET,E2F5,TMX2,CCNB2,CDC6,CDC20
433	Coexpression	M3395	Genes down-regulated in non-apoptotic tissues (fetal liver) after MDM4 [GeneID=4194] knockout.	1.363e-07	0.001207	3.773e-05	0.0003647	22	514	NOLC1,TRPC4AP,HMGB3,HMOX1,MAGT1,EPB41L3,STAU1,PJA2,AP1G1,ZFP36L2,BUB1,ANAPC5,BAZ1B,RBM28,YWHAG,NUDT4,CELF1,MBNL2,CSNK1D,PAFAH1B2,NEMF,SEC63
434	Coexpression	17676974-TableS2	Mouse StemCell_Chambers07_1521genes	1.907e-07	0.001689	5.119e-05	0.0004948	33	1059	RABEP2,EMC4,AUP1,IRAK1,KRI1,UNC45A,UQCR10,B3GAT3,MVB12A,AP2A2,AHNAK,NFKBIA,ANAPC2,MCRS1,AURKAIP1,DDX24,ANAPC5,PHIP,RIOK1,CIB1,HDAC6,LONP2,YIPF4,DVL1,RBM28,CCDC77,NPEPL1,DNTTIP1,WDHD1,CELF1,PELP1,LRRC8A,CDC20
435	Coexpression	M2368	Genes up-regulated during later stage of differentiation of Oli-Neu cells (oligodendroglial precursor) in response to PD174265 [PubChem=4709].	2.002e-07	0.001773	5.215e-05	0.0005041	23	570	NOLC1,PTTG1,RAD18,MIS18BP1,CENPF,HMGB3,CDC7,ALDH16A1,IFRD2,BUB1,SLBP,PLK1,ID1,C7orf50,CCDC77,ATAD2,ESCO2,WDHD1,CCNB2,RBMX2,SKA3,CDC6,CDC20
436	Coexpression	M14985	Genes up-regulated in SKOC-3 cells (ovarian cancer) after YB-1 (YBX1) [GeneID=4904] knockdown by RNAi.	2.673e-07	0.002367	6.763e-05	0.0006537	16	290	PTTG1,RNMT,GALNT2,IRAK1,TUFT1,NFKBIA,IFRD2,BUB1,PLK1,WWC1,MYO19,TXNIP,WDHD1,CCNB2,CDC6,CDC20
437	Coexpression	M17122	Genes down-regulated in PC3 cells (prostate cancer) after knockdown of EZH2 [GeneID=2146] by RNAi.	2.793e-07	0.002473	6.871e-05	0.0006641	32	1024	PTTG1,RAD18,MIS18BP1,ACD,CENPF,DIS3L,HMGB3,SRPRB,CDC7,PJA2,FANCG,POP5,BUB1,GOLIM4,RBM8A,PLK1,RAB13,CASC3,SET,YIPF4,MYO19,BAZ1B,ATAD2,RFWD3,DHRS7B,ESCO2,WDHD1,CCNB2,TMEM209,SKA3,CDC20,PTTG2
438	Coexpression	12791645-Table1	Human BoneMarrow_Croonquist03_50genes_IL6Stravation	3.851e-07	0.003411	9.218e-05	0.0008911	7	41	CDKN1C,PTTG1,AHNAK,BUB1,CCNB2,CDC6,CDC20
439	Coexpression	17210682-SuppTable2	Human Colon_Grade07_1950genes	4.455e-07	0.003946	0.0001038	0.001004	41	1549	RAD18,TRPC4AP,KLHDC2,AUP1,IRAK1,ACTG1,PARVB,HMOX2,HM13,EPB41L3,MED24,ESYT2,BTG1,MIF,PYCR1,SEC61B,PLK1,ANAPC5,TBCA,ZNF687,GPC1,SET,MCTS1,CHD9,TMEM43,TMBIM6,ATAD2,RFWD3,SACM1L,DNTTIP1,GTF2A1,MORF4L2,CD63,CTNNB1,SKA3,CDC6,CDC20,PCBP2,SF3A2,STX6,RBM34
440	Coexpression	20630075-AF-2	Mouse StemCell_GarciaEscudero10_371genes_p53	4.592e-07	0.004067	0.0001043	0.001008	15	265	RAD18,MIS18BP1,CDC7,ALKBH1,BUB1,PLK1,ATAD2,TRUB2,ESCO2,CCNB2,ASNS,TMEM209,CDC6,CDC20,CEP57
441	Coexpression	M2343	Genes down-regulated in intestinal crypt cells upon deletion of CTNNB1 [GeneID=1499].	4.73e-07	0.004189	0.0001044	0.00101	22	553	NOLC1,MIS18BP1,HGH1,ACAT2,HMGB3,MAGT1,CDC7,CHTF8,BUB1,SLBP,ANAPC5,SET,RHOBTB3,GNPNAT1,E2F5,ZNHIT6,CCNB2,CTBP2,CTNNB1,CDC6,CDC20,MBNL3
442	Coexpression	15260889-SuppTable2	Human Breast_Dairkee04_681genes	4.835e-07	0.004282	0.0001044	0.00101	21	509	PTTG1,ACD,CENPF,ACAT2,TRIP12,CKB,ALKBH1,SYNJ2,IFRD2,PLK1,CASC3,KRT6B,SET,E2F4,ATAD2,TXNIP,TGM2,CCNB2,CTNNBL1,CDC6,CEP57
443	Coexpression	19043454-TableS2	Human Breast_Thorner09_217genes	5.412e-07	0.004793	0.0001082	0.001046	12	167	CENPF,HMGB3,CDC7,FANCG,BUB1,PLK1,ATAD2,WDHD1,CCNB2,SKA3,CDC6,CDC20
444	Coexpression	M8227	Genes down-regulated in polarizing CD4 [GeneID=920] Th17 cells: untreated versus digoxin [PubChem=2724385].	5.425e-07	0.004805	0.0001082	0.001046	13	199	NOLC1,SRPRB,AHNAK,NFKBIA,IFRD2,AHR,RAB13,FOXK1,RHOBTB3,CAPN2,TMBIM6,ATP1A1,TPD52
445	Coexpression	M80	Genes up-regulated in TC71 and EWS502 cells (Ewing's sarcoma) by EWSR1-FLI1 [GeneID=2130;2314] as inferred from RNAi knockdown of this fusion protein.	5.582e-07	0.004944	0.0001082	0.001046	36	1276	PTTG1,RAD18,CENPF,HMGB3,TTF1,MFF,HNRNPL,PTP4A1,CDC7,FANCG,PTTG3P,RBM27,BUB1,NIP7,POP1,SLBP,PLK1,MAPKAP1,SET,MYO19,E2F5,ATAD2,RFWD3,EDEM3,GTF2A1,NUDT4,WDHD1,CCNB2,SIPA1L1,ASNS,SKA3,CDC6,CDC20,ATP2A2,YME1L1,TPD52
446	Coexpression	16872506-SuppTable1	Human Leukemia_Yukinawa06_2000genes	5.658e-07	0.005011	0.0001082	0.001046	40	1505	TRPC4AP,EMC4,RPN2,MBNL1,ACTG1,GOLM1,RPS29,HM13,ITPR1,CIRBP,PJA2,TAX1BP1,MIF,MCRS1,RBM8A,UXT,DDX24,RAB13,TBCA,CASC3,SET,MBOAT7,TMBIM6,SACM1L,DNTTIP1,TXNIP,ERGIC3,FTH1,CD63,IFT122,CTNNB1,ATP1A1,CDC20,PCBP2,PTGES3,ATP2A2,SF3A2,INO80B,METTL2B,TPD52
447	Coexpression	M1347	Genes down-regulated in the urogenital sinus (UGS) of day E16 females exposed to the androgen dihydrotestosterone [PubChem=10635] for 6 h.	5.665e-07	0.005017	0.0001082	0.001046	21	514	NOLC1,SPTBN1,HNRNPL,RBM27,HIST1H4F,AHNAK,MORF4L1,BTG1,TAX1BP1,CLPTM1,GOLIM4,WWC1,GPC1,SET,ID1,ID3,CHD9,RFWD3,RHOB,CTBP1,PTGES3
448	Coexpression	M4529	Genes down-regulated in comparison of naive CD4 [GeneID=920] T cells versus stimulated CD4 [GeneID=920] Th2 cells at 48 h.	5.743e-07	0.005087	0.0001082	0.001046	13	200	ACTG1,TRIP12,ITPR1,CDC7,ALG5,MIF,SEC61B,DCPS,BAZ1B,RDH11,CCNB2,CDC20,ATP2A2
449	Coexpression	M4120	Genes up-regulated in HeLa cells (cervical cancer) after simultaneus knockdown of all three MBD (methyl-CpG binding domain) proteins MeCP2, MBD1 and MBD2 [GeneID=4204;4152;8932] by RNAi.	6.36e-07	0.005633	0.0001174	0.001134	30	957	CDKN1C,PTTG1,GHDC,MYCBP2,CYP51A1,IRAK1,F8A1,HNRNPL,PTP4A1,CKB,GANAB,BTG1,NFKBIA,BUB1,SEC61B,ABCC2,PKN3,TBCA,WWC1,SET,MCTS1,E2F4,NPEPL1,RHOB,CCNB2,CD63,CTBP2,CTNNB1,PCBP2,PTGES3
450	Coexpression	17724462-TableS2	Human StemCell_Nuytten08_2072genes	6.794e-07	0.006017	0.0001228	0.001187	44	1753	PTTG1,RAD18,TRIM25,RNMT,ACD,CENPF,DIS3L,RPN2,HMGB3,HMOX1,SRPRB,CDC7,PJA2,FANCG,AHRR,ZFP36L2,MORF4L1,NFKBIA,BUB1,XRN1,RBM8A,PLK1,RAB13,SET,YIPF4,FAM46A,BAZ1B,ATAD2,RFWD3,DHRS7B,ESCO2,TXNIP,TGM2,WDHD1,CCNB2,FTH1,CD58,LRRC8A,CTBP2,CDC20,PTGES3,ATP2A2,STX6,PTTG2
451	Coexpression	18427120-DataS5	Human Breast_Crawford08_187genes	7.154e-07	0.006336	0.0001267	0.001225	11	141	PTTG1,CENPF,CDC7,CIRBP,BUB1,PLK1,TXNIP,WDHD1,CCNB2,CDC6,CDC20
452	Coexpression	M14524	Up-regulated genes in colon carcinoma tumors compared to the matched normal mucosa samples.	9.248e-07	0.008191	0.0001606	0.001553	28	870	KLHDC2,IRAK1,ACTG1,RPS29,HM13,STAU1,ESYT2,POMP,MIF,SEC61B,ANAPC5,TBCA,SET,MYO19,MCTS1,TMEM43,TMBIM6,ATAD2,ERGIC3,MORF4L2,CD63,CTNNB1,SKA3,CDC20,PCBP2,SF3A2,STX6,RBM34
453	Coexpression	17676974-TableS4	Mouse StemCell_Chambers07_411genes	1.119e-06	0.009912	0.0001906	0.001843	16	323	PTTG1,IRAK1,RPS29,MAGT1,PJA2,AP2A2,POMP,ANAPC2,PHIP,TBCA,YIPF4,SUN1,CCDC77,TRMT10A,CELF1,CTNNB1
454	Coexpression	M18979	Genes up-regulated in T1 cells (primary melanoma, sensitive to TRAIL [GeneID=8743]) compared to G1 cells (metastatic melanoma, resistant to TRAIL).	1.171e-06	0.01037	0.0001957	0.001892	22	584	RAD18,MIS18BP1,RNMT,MYCBP2,CENPF,EPB41L3,ITPR1,PJA2,RINT1,BCAP29,SACS,TAX1BP1,GOLIM4,FAM46A,BAZ1B,RECQL,ATAD2,SACM1L,WDHD1,SEC63,CEP57,TPD52
455	Coexpression	M1885	Genes down-regulated in vascular smooth muscle cells (VSMC) by MAPK8 (JNK1) [GeneID=5599].	1.249e-06	0.01106	0.0002048	0.00198	17	366	NOLC1,ATP7A,MYCBP2,RPN2,CYP51A1,ACTG1,CHD2,DBI,MAGT1,ITPR1,AHNAK,AHR,SEC61B,TMBIM6,OLR1,NUDT4,SIPA1L1
456	Coexpression	M2984	Genes up-regulated in B lymphocytes: control versus stimulated by anti-IgM for 12h.	1.351e-06	0.01196	0.0002165	0.002093	12	182	MIS18BP1,CENPF,HMGB3,HIST1H4F,BUB1,USP4,PLK1,ANAPC5,ESCO2,WDHD1,CCNB2,CDC6
457	Coexpression	M2077	Genes periodically expressed in synchronized HeLa cells (cervical carcinoma), with peak during the G2/M phase of cell cycle.	1.369e-06	0.01212	0.0002165	0.002093	13	216	MIS18BP1,CENPF,SPTBN1,HMGB3,PTP4A1,ITPR1,BUB1,RBM8A,PLK1,E2F5,OLR1,CCNB2,CDC20
458	Coexpression	M8520	Cluster 6 of method A: up-regulation of these genes in patients with non-small cell lung cancer (NSCLC) predicts poor survival outcome.	1.49e-06	0.01319	0.0002302	0.002225	19	456	NOLC1,PTTG1,RNMT,ACD,CENPF,CDC7,PTTG3P,MIF,BUB1,SLBP,RECQL,ATAD2,WDHD1,CSNK1D,CCNB2,CDC6,CDC20,YME1L1,PTTG2
459	Coexpression	M18058	Genes up-regulated in primary cultures of ovarian surface epithlium cells exposed to progesterone [PubChem=5994] for 5 days.	1.507e-06	0.01335	0.0002302	0.002225	11	152	CENPF,ACAT2,CYP51A1,HMOX1,FDFT1,PPL,WDHD1,CCNB2,CDC6,CDC20,CEP57
460	Coexpression	17177833-SuppTable1	Human Ovarian_Baranova06_907genes_SertoliLeydig	1.535e-06	0.0136	0.0002304	0.002227	27	841	GOLM1,TRIP12,ITPR1,AP1G1,SYNJ2,RBM27,FDFT1,NFKBIA,ABCC2,DVL3,ID3,RHOB,RAB18,NUDT4,RDH11,RHPN2,MBNL2,CSNK1D,PAFAH1B2,LRRC8A,CTNNB1,CDC6,PCBP2,YME1L1,ATP2B4,MBNL3,AFF4
461	Coexpression	16760443-SuppTable2	Human Lymphoma_Sandeep06_217genes	1.608e-06	0.01424	0.0002373	0.002294	11	153	NOLC1,PTTG1,CDC7,AHNAK,MIF,AHR,ID3,CHD9,CCNB2,CD58,CDC6
462	Coexpression	18535662-TableS1a	Mouse Lymphoma_Wu08_1813genes	2.354e-06	0.02085	0.0003418	0.003304	28	913	GALNT2,ITGB1BP1,HMOX1,MFF,TUFT1,PJA2,AP2A2,AP1G1,SYNJ2,FDFT1,NFKBIA,PYCR1,MCRS1,RAB13,GPC1,LONP2,TMEM59,SUN1,ID3,CHD9,TXNIP,ERGIC3,SIPA1L1,CD63,ATP2A2,AFF4,USP33,TPD52
463	Coexpression	18992152-table4	Human Lung_Rohrbeck08_42genes_SCLC	2.62e-06	0.02321	0.0003608	0.003487	6	35	PTTG1,CENPF,FANCG,BUB1,CCNB2,TPD52
464	Coexpression	M1410	Cluster 4: genes down-regulated in B493-6 cells (B lymphocytes) upon serum stimulation but not affected by MYC [GeneID=4609].	2.639e-06	0.02337	0.0003608	0.003487	24	712	MYCBP2,RPN2,MBNL1,PTP4A1,CDC7,PJA2,FDFT1,TAX1BP1,SEC61B,TBCA,SET,TMEM59,SUN1,E2F5,PRPF18,SACM1L,TGM2,ASNS,SEC63,ATP2A2,YME1L1,RBM34,USP33,TPD52
465	Coexpression	19351846-SuppTable2	Human Prostate_Wang09_181genes	2.648e-06	0.02345	0.0003608	0.003487	11	161	MYCBP2,CENPF,CDC7,BCAP29,BUB1,PLK1,ATAD2,CCNB2,ASNS,CDC6,CDC20
466	Coexpression	M8235	Genes up-regulated in polarizing CD4 [GeneID=920] Th17 cells: wildtype versus RORC [GeneID=6097] knockout.	2.648e-06	0.02345	0.0003608	0.003487	11	161	MIS18BP1,CENPF,HMGB3,POP1,PLK1,ANAPC5,DCPS,ATAD2,RFWD3,ESCO2,CDC6
467	Coexpression	18338247-SuppTable4A	Human Breast_Harvell08_308genes	2.932e-06	0.02597	0.0003934	0.003803	12	196	PTTG1,CENPF,HMGB3,UNC45A,MIF,ATAD2,EDEM3,CCNB2,CD58,SKA3,CDC6,STX6
468	Coexpression	M4912	Genes down-regulated in comparison of peripheral blood mononuclear cells (PBMC) from TIV influenza vaccinee pre-vaccination versus those from day 7 post-vaccination.	3.091e-06	0.02737	0.0004086	0.003949	12	197	PTTG1,CENPF,RPN2,SRPRB,ALG5,BUB1,SEC61B,DCPS,CCNB2,CDC6,CDC20,TPD52
469	Coexpression	18757322-TableS1	Human Breast_Creighton08_2154genes	3.373e-06	0.02987	0.0004211	0.004071	42	1739	NOLC1,ATP7A,GALNS,KLHDC2,ACAT2,ITGB1BP1,IRAK1,DBI,HMOX2,B3GAT3,PTP4A1,CKB,CIRBP,FANCG,SACS,FDFT1,BTG1,IFRD2,NIP7,PYCR1,PLK1,GPC1,FOXO3,DCPS,YIPF4,MYO19,TMEM59,DVL3,ID3,ATAD2,TMX2,TXNIP,EDEM3,ZNHIT6,WDHD1,RDH11,ASNS,CDC6,CDC20,CEP57,ATP2B4,CRBN
470	Coexpression	M5235	Genes up-regulated in comparison of macrophages exposed to L. donovani versus macrophages exposed to 50 worms/well B. malayi.	3.431e-06	0.03039	0.0004211	0.004071	12	199	HMOX1,TRIP12,BTG1,CLPTM1,KIFC3,CAPN2,DVL3,CHD8,TGM2,GTF2A1,PELP1,MORF4L2
471	Coexpression	19505326-SuppTable3	Human Ovarian_Li09_2322genes_cisplatinresistance	3.541e-06	0.03136	0.0004211	0.004071	43	1804	RAD18,RNMT,GALNT2,ACAT2,ITGB1BP1,MBNL1,CYP51A1,SPCS2,IRAK1,F8A1,HMGB3,DBI,PTP4A1,ITPR1,RINT1,AP1G1,SACS,POMP,FDFT1,BTG1,NFKBIA,BUB1,POP1,SLBP,USP4,RBM8A,AURKAIP1,DDX24,MAPKAP1,FAM46A,SMCHD1,E2F5,ATAD2,RHOB,TRMT10A,WDHD1,CCNB2,CTBP1,TTC17,CDC6,ATP2B4,CRBN,MAN1B1
472	Coexpression	M365	Genes up-regulated in macrophages differentiated in the presence of IL4 [GeneID=3565] for 5 days versus those subsequently treated with TGFB1 [GeneID=7040] for 24h.	3.563e-06	0.03156	0.0004211	0.004071	11	166	MBNL1,GOLM1,ERMP1,TTF1,PJA2,TAX1BP1,PHIP,CHD9,CHD8,ERGIC3,MBNL2
473	Coexpression	M7640	Genes up-regulated in memory CD8 T cells: 1' versus 3'.	3.614e-06	0.032	0.0004211	0.004071	12	200	PARVB,HMOX1,ZFP36L2,POP5,SYNJ2,CLPTM1,POP1,FOXO3,ID3,CHD8,KAT7,RDH11
474	Coexpression	M8515	Genes up-regulated in CD8 T cells: ID3 [GeneID=3399] knockout versus wildtype.	3.614e-06	0.032	0.0004211	0.004071	12	200	PTTG1,HMGB3,BUB1,AHR,GOLIM4,SET,DCPS,YIPF4,RDH11,CCNB2,CDC6,CDC20
475	Coexpression	M5901	Genes involved in the G2/M checkpoint, as in progression through the cell division cycle.	3.614e-06	0.032	0.0004211	0.004071	12	200	NOLC1,PTTG1,CENPF,HMGB3,CDC7,PTTG3P,BUB1,PLK1,E2F4,CCNB2,CDC6,CDC20
476	Coexpression	M9277	Genes down-regulated in CD8 T cells after immunization: day 3 versus day 6.	3.614e-06	0.032	0.0004211	0.004071	12	200	CENPF,MVB12A,BUB1,SLBP,PLK1,PKN3,ESCO2,NUDT4,CCNB2,SKA3,CDC6,CDC20
477	Coexpression	M5482	Genes down-regulated in comparison of dendritic cells (DC) versus Th1 cells.	3.614e-06	0.032	0.0004211	0.004071	12	200	PTTG1,CENPF,HMGB3,UNC45A,NFKBIA,BUB1,NIP7,ABCC2,ATAD2,CCNB2,YLPM1,TPD52
478	Coexpression	18535662-TableS2d	Mouse Lymphoma_Wu08_1167genes	3.706e-06	0.03283	0.0004263	0.004121	22	627	NOLC1,PTTG1,KLHDC2,CENPF,HMGB3,CIRBP,SYNJ2,IFRD2,BUB1,NIP7,PLK1,HNRNPLL,SET,DCPS,MYO19,RBM28,RFWD3,ESCO2,CCNB2,CDC20,PCBP2,CRBN
479	Coexpression	M10501	Genes up-regulated in poorly differentiated thyroid carcinoma (PDTC) compared to normal thyroid tissue.	4.207e-06	0.03726	0.0004736	0.004578	22	632	NOLC1,RAD18,CENPF,ITGB1BP1,MBNL1,CYP51A1,HMGB3,GPC1,RHOBTB3,E2F5,CCDC77,ATAD2,MFN1,RFWD3,WDHD1,SIPA1L1,ASNS,NEMF,CD58,CDC6,YME1L1,AFF4
480	Coexpression	17699775-SuppTable1	Human Lung_Johnson07_1334genes	4.224e-06	0.03741	0.0004736	0.004578	27	888	RABEP2,NOLC1,RAD18,GALNS,ERMP1,PTP4A1,PJA2,SACS,BTG1,BUB1,PLK1,GPC1,FOXO3,YIPF4,CAPN2,E2F5,ATAD2,RFWD3,RHOB,WDHD1,RHPN2,MBNL2,CD58,CDC6,CDC20,PCBP2,MBNL3
481	Coexpression	15305381-TableII	Human pancreas_Missiaglia03_41genes	4.33e-06	0.03835	0.0004794	0.004634	6	38	PTP4A1,MED24,SERPINB8,GPC1,KRT6B,ID3
482	Coexpression	18427120-DataS4	Human Breast_Crawford08_971genes	4.529e-06	0.04011	0.0004952	0.004787	16	360	PTTG1,RAD18,CENPF,CDC7,CIRBP,BUB1,PLK1,ID1,ATAD2,ESCO2,TXNIP,WDHD1,CCNB2,TMEM209,CDC6,CDC20
483	Coexpression	M3592	Up-regulated in CD8+ [GeneID=925] T lymphocytes undergoing homeostatic proliferation (HP) versus the naive cells; these genes are not up-regulated versus effector or memory cell population.	4.744e-06	0.04202	0.0005124	0.004953	11	171	ITGB1BP1,IRAK1,TAX1BP1,GOLIM4,SET,GNPNAT1,RAB18,PTGES3,PCCB,YME1L1,TPD52
484	Coexpression	17150101-TableS1h	Human Breast_Troester06_364genes_up_DOX-MCF7	5.156e-06	0.04567	0.0005502	0.005318	14	282	PTTG1,CENPF,RPS29,CDC7,FANCG,MIF,BUB1,SLBP,ID1,ATAD2,WDHD1,CCNB2,CDC6,PTTG2
485	Coexpression	M17044	Genes with the high-CpG-density promoters (HCP) that were up-regulated in 1542-CP3TX cells (prostate cancer) compared to 1542-NPTX (normal prostate).	5.408e-06	0.0479	0.0005703	0.005512	9	111	CDKN1C,B3GAT3,TUFT1,AHNAK,WWC1,FOXO3,TXNIP,FTH1,CEP57
486	Coexpression	15260889-TableS2a	Human Breast_Dairkee04_479genes	5.582e-06	0.04944	0.0005749	0.005557	16	366	PTTG1,ACD,CENPF,ACAT2,CKB,ALKBH1,IFRD2,PLK1,CASC3,SET,E2F4,ATAD2,CCNB2,CTNNBL1,CDC6,CEP57
487	Coexpression	16574658-SuppTable1	Human StemCell_Udayakumar06_458genes	5.582e-06	0.04944	0.0005749	0.005557	16	366	CDKN1C,MBNL1,HMOX1,TUFT1,PJA2,BTG1,ANAPC5,MYO19,TXNIP,RHOB,RDH11,ASNS,TTC17,CDC6,SF3A2,STX6
488	Coexpression	M8525	Genes down-regulated in HL-60 cells (acute promyelocytic leukemia, APL) after treatment with the aminopeptidase inhibitor tosedostat (CHR-2797) [PubChem=15547703] for 24 h.	5.648e-06	0.05003	0.000575	0.005558	29	1011	NOLC1,RAD18,GALNT2,GOLM1,PARVB,HMOX2,B3GAT3,MED24,ESYT2,ZFP36L2,SACS,CLPTM1,IFRD2,MIF,NIP7,POP1,AURKAIP1,RAB32,DDX24,ANAPC5,RHOF,RIOK1,MYO19,FAM46A,GNPNAT1,C7orf50,RBM28,TRMT10A,PAFAH1B2
489	Coexpression	12917485-Table6	Human Breast_Sotiriou03_606genes_ER	5.798e-06	0.05136	0.0005836	0.005641	18	455	CENPF,IRAK1,HMOX1,PTP4A1,ZFP36L2,TAX1BP1,BUB1,PLK1,TBCA,KRT6B,ID1,E2F5,RHOB,MORF4L2,FTH1,CDC20,RBM34,TPD52
490	Coexpression	M2431	DNA repair and replication genes up-regulated in melanoma patients who will relapse vs patients who will not.	6.148e-06	0.05446	0.0006119	0.005914	7	61	PTTG1,RAD18,CENPF,FANCG,CTBP2,CDC6,PTTG2
491	Coexpression	M854	Genes whose expression profile is specific to Cluster III of urothelial cell carcinoma (UCC) tumors.	6.419e-06	0.05685	0.0006317	0.006106	15	328	PTTG1,RAD18,CENPF,DBI,HMOX1,ITPR1,CDC7,BUB1,PYCR1,PLK1,ATAD2,WDHD1,RHPN2,CCNB2,CDC6
492	Coexpression	12086872-Table12d	Human Leukemia_Yeoh02_93genes	6.538e-06	0.0579	0.0006363	0.006151	8	86	MBNL1,DBI,POP5,RHOBTB3,CHD9,CELF1,FTH1,ATP2B4
493	Coexpression	M9372	Genes involved in DNA replication, compiled manually by the authors.	7.405e-06	0.06559	0.0007129	0.006891	10	146	PTTG1,CENPF,CDC7,PTTG3P,SET,KAT7,CTBP1,CTBP2,CDC6,PTTG2
494	Coexpression	M11537	Fibroblast serum response genes showing periodic expression during the cell cycle; excluded from the core serum response signature.	8.353e-06	0.07398	0.0007927	0.007663	10	148	PTTG1,CENPF,FANCG,BUB1,PLK1,ATAD2,ESCO2,CCNB2,SKA3,CDC6
495	Coexpression	21169407-TableS3	Human StemCell_Shats10_100genes_Consensus Stemness Ranking	8.449e-06	0.07483	0.0007927	0.007663	8	89	PTTG1,CENPF,CDC7,CIRBP,BUB1,ATAD2,CCNB2,CDC20
496	Coexpression	15721472-76genes	Human Breast_Wang05_76genes_ER	8.503e-06	0.07531	0.0007927	0.007663	7	64	GOLM1,AP2A2,ZFP36L2,PLK1,CAPN2,ATAD2,CEP57
497	Coexpression	M9516	Genes constituting the BRCA2-PCC network of transcripts whose expression positively correlated (Pearson correlation coefficient, PCC >= 0.4) with that of BRCA2 [GeneID=675] across a compendium of normal tissues.	8.616e-06	0.07631	0.0007949	0.007684	17	423	PTTG1,CENPF,ACAT2,TTF1,CDC7,FANCG,FDFT1,BUB1,TBCA,RECQL,WDHD1,CCNB2,CTBP1,CDC6,CDC20,CEP57,PCCB
498	Coexpression	M2965	Genes down-regulated in T conv versus induced T reg with non-functional FOXP3 [GeneID=50943].	9.063e-06	0.08027	0.0008238	0.007963	11	183	RNMT,HMGB3,CDC7,HIST1H4F,BUB1,RBM8A,PLK1,ANAPC5,ATAD2,WDHD1,CCNB2
499	Coexpression	15120961-Figure6	Mouse Lymphoma_Dickinson04_55genes	9.115e-06	0.08073	0.0008238	0.007963	6	43	CDKN1C,SIGMAR1,AHNAK,NFKBIA,GTF2A1,STX6
500	Coexpression	M6807	Genes up-regulated in B lymphocytes treated by anti-HEL and expressing BCR [GeneID=613] fusions with: IgM versus IgMG.	1.057e-05	0.09362	0.0009452	0.009136	11	186	CENPF,SIGMAR1,PLK1,ANAPC5,WWC1,TRUB2,RAB18,NADSYN1,CCNB2,CTBP2,PCCB
501	Coexpression	M15774	Genes whose promoters are bound by MYC [GeneID=4609], according to MYC Target Gene Database.	1.067e-05	0.09452	0.0009452	0.009136	30	1102	TRIM25,SIGMAR1,MBNL1,ACTG1,DBI,HMOX1,RPS29,BTBD1,UQCR10,PTP4A1,SERPINB8,ZFP36L2,ALG5,IFRD2,BUB1,PYCR1,SEC61B,SLBP,MCRS1,USP4,RBM8A,UXT,CIB1,HDAC6,BAZ1B,ID3,RECQL,CD63,CDC6,PTGES3
502	Coexpression	M2394	Genes down-regulated in 745A cells (erythroleukemia) upon knockdown of FLI1 [GeneID=2313] by RNAi and down-regulation of SPI1 [GeneID=6688] by HMBA [PubChem=3616].	1.081e-05	0.09575	0.000948	0.009164	8	92	NOLC1,HNRNPL,ZFP36L2,MIF,NIP7,DDX24,RAB18,NEMF
503	Coexpression	M2812	Genes down-regulated in CD34+ hematopoietic progenitor cells after knockdown of RPS14 [Gene ID=6208] by RNAi.	1.112e-05	0.09847	0.0009654	0.009332	11	187	HGH1,PYCR1,PLK1,MYO19,ID1,ATAD2,TGM2,CCNB2,ASNS,CDC6,CDC20
504	Coexpression	18662380-S3-AURKA	Human Breast_Wirapati08_355genes_AURKA_Module	1.132e-05	0.1002	0.0009733	0.009408	15	344	PTTG1,CENPF,HMGB3,CDC7,FANCG,BUB1,SLBP,PLK1,CALCOCO1,ATAD2,WDHD1,CCNB2,SKA3,CDC6,CDC20
505	Coexpression	18818702-SuppTable2	Human Leukemia_Murati09_1686genes	1.184e-05	0.1049	0.001002	0.009688	30	1108	CDKN1C,TRIM25,DIS3L,SPTBN1,MBNL1,IRAK1,ACTG1,CHD2,PTP4A1,RIMKLB,BCAP29,ZFP36L2,NFKBIA,CLPTM1,USP4,UXT,TAF7,TBCA,FOXO3,LONP2,RHOBTB3,RHOB,MBNL2,CD58,CTBP2,IFT122,PCBP2,CEP57,ATP2A2,MBNL3
506	Coexpression	17210693-Table1	Human pancreas_Fidler07_50genes_InVitro	1.195e-05	0.1058	0.001002	0.009688	6	45	PTTG3P,BUB1,CCNB2,ASNS,CDC6,CDC20
507	Coexpression	M1744	Genes with promoters bound by E2F4 [GeneID=1874] in unstimulated hybridoma cells.	1.199e-05	0.1062	0.001002	0.009688	23	727	NOLC1,ACD,RPN2,HMGB3,CDC7,FANCG,HIST1H4F,BUB1,SLBP,PLK1,RECQL,DHRS7B,ESCO2,GTF2A1,PELP1,CCNB2,RBMX2,YLPM1,SKA3,CDC6,CDC20,CEP57,YME1L1
508	Coexpression	17210682-SuppTable3	Human Colon_Grade07_1102genes	1.216e-05	0.1077	0.001007	0.009732	25	833	KLHDC2,IRAK1,ACTG1,HM13,ESYT2,MIF,SEC61B,PLK1,ANAPC5,TBCA,SET,MCTS1,TMEM43,TMBIM6,ATAD2,RFWD3,MORF4L2,CD63,CTNNB1,SKA3,CDC20,PCBP2,SF3A2,STX6,RBM34
509	Coexpression	M1743	Genes with promoters bound by FOXP3 [GeneID=50943] in unstimulated hybridoma cells.	1.282e-05	0.1136	0.001052	0.01016	32	1228	PTTG1,TRPC4AP,MIS18BP1,RNMT,MBNL1,KRI1,ACTG1,RPS29,HNRNPL,MED24,AP2A2,HIST1H4F,TAX1BP1,USP4,DDX24,ANAPC5,PKN3,FOXO3,RIOK1,TMEM59,CCDC77,PRPF18,SACM1L,TXNIP,PIAS4,RHOB,RAB18,NUDT4,NEMF,YLPM1,FTH1,IFT122
510	Coexpression	15785748-Table2	Human Uterine_Santin05_139genes	1.335e-05	0.1182	0.001085	0.01048	9	124	PTTG1,IRAK1,SERPINB8,BUB1,PLK1,WWC1,CCNB2,CDC6,CDC20
511	Coexpression	18778486-TableS4	Human Breast_Karlsson08_48genes	1.361e-05	0.1205	0.001086	0.0105	6	46	GOLM1,ZFP36L2,PLK1,CAPN2,ATAD2,CEP57
512	Coexpression	M2427	Genes down-regulated in pancreatic cancer cells grown in orthotopic xenograft tumors compared to those grown in vitro.	1.361e-05	0.1205	0.001086	0.0105	6	46	PTTG3P,BUB1,CCNB2,ASNS,CDC6,CDC20
513	Coexpression	M4915	Genes down-regulated in comparison of peripheral blood mononuclear cells (PBMC) from TIV influenza vaccinee at day 3 post-vaccination versus those at day 7 post-vaccination.	1.496e-05	0.1325	0.00118	0.0114	11	193	PTTG1,RPN2,SRPRB,ALG5,BUB1,SEC61B,DCPS,CCNB2,CDC6,CDC20,TPD52
514	Coexpression	M3996	Genes up-regulated in RPTEC cells (normal kidney) by hypoxia.	1.505e-05	0.1333	0.00118	0.0114	14	310	HMOX1,GPATCH8,MAGT1,STAU1,CKB,PJA2,BTG1,PGRMC2,NFKBIA,RHOF,TXNIP,TGM2,FTH1,AFF4
515	Coexpression	19514085-Table1	Human Colon_Braconi09_73genes	1.7e-05	0.1506	0.001321	0.01277	7	71	PTTG1,CENPF,BUB1,PLK1,CHD9,ASNS,CDC20
516	Coexpression	M4500	Genes down-regulated in fibroblasts expressing mutant forms of ERCC3 [GeneID=2071] after UV irradiation.	1.846e-05	0.1635	0.001368	0.01322	25	854	MYCBP2,CENPF,MBNL1,GPATCH8,TRIP12,ITPR1,PJA2,ZFP36L2,SACS,SYNJ2,PHIP,WWC1,FOXO3,SMCHD1,RHOBTB3,ID1,BAZ1B,ID3,CHD9,E2F5,WDHD1,SIPA1L1,CTBP2,TNKS,ATP2B4
517	Coexpression	M15606	Genes up-regulated in adult fibroblasts with inactivated RB1 [GeneID=5925] by Cre-lox: acute loss of function (LOF) of RB1.	1.85e-05	0.1639	0.001368	0.01322	12	235	MIS18BP1,HMGB3,BTBD1,IFRD2,BUB1,PLK1,ANAPC5,SET,CCNB2,YLPM1,CDC6,PTGES3
518	Coexpression	15520171-Table1	Human Colon_Deacu04_101genes	1.856e-05	0.1644	0.001368	0.01322	8	99	AUP1,HMOX1,BTG1,SLBP,GPC1,RHOB,ATP1A1,ATP2A2
519	Coexpression	M8702	Genes down-regulated in NHEK cells (normal keratinocytes) by UV-B irradiation.	1.93e-05	0.1709	0.001368	0.01322	14	317	CENPF,SACS,AHR,SLBP,PHIP,WWC1,FOXO3,ID1,BAZ1B,CHD9,E2F5,WDHD1,CCNB2,CTBP2
520	Coexpression	19798054-ST	Human Breast_Williams09_302genes	1.93e-05	0.1709	0.001368	0.01322	12	236	PTTG1,CENPF,TUFT1,CDC7,ZFP36L2,WDHD1,RHPN2,MBNL2,CCNB2,SKA3,CDC6,CDC20
521	Coexpression	M13108	Genes down-regulated in Wilm's tumor samples compared to fetal kidney.	1.944e-05	0.1722	0.001368	0.01322	10	163	NOLC1,PTTG1,CENPF,SACS,GPC1,BAZ1B,CCNB2,ASNS,CDC20,PCBP2
522	Coexpression	19204204-SupplementaryTable5	Human Breast_Parker09_1918genes_IntrinsicGenes_Compilation	1.983e-05	0.1756	0.001368	0.01322	39	1681	CDKN1C,PTTG1,GALNT2,CENPF,ITGB1BP1,HMGB3,DBI,RPS29,HM13,CIRBP,ZFP36L2,AHNAK,ALG5,BUB1,AHR,PYCR1,RBM8A,RAB13,TBCA,KRT6B,DCPS,LONP2,SMCHD1,DVL1,RANBP6,GNPNAT1,E2F5,CCDC77,ATAD2,PRPF18,DHRS7B,TXNIP,MBNL2,CCNB2,CD58,CTBP2,CDC6,CDC20,TPD52
523	Coexpression	M5048	Genes down-regulated in comparison of splenic primary CD8 effector T cells at day 8 post-acute infection versus splenic primary CD8 effector T cells at day 8 post-chronic infection.	1.99e-05	0.1762	0.001368	0.01322	11	199	RAD18,MIS18BP1,HMGB3,BCAP29,BUB1,SET,MBOAT7,ID3,CCNB2,CDC6,TPD52
524	Coexpression	M4077	Genes identified by method 2 as coordinately down-regulated late in HMEC cells (mammary epithelium) during acinar development in vitro.	2.034e-05	0.1802	0.001368	0.01322	13	277	NOLC1,PTTG1,MBNL1,CYP51A1,IRAK1,ACTG1,CDC7,PLK1,ANAPC5,DVL1,RFWD3,CDC6,PTGES3
525	Coexpression	M6989	Genes down-regulated in pro-B cells with PAX5 [GeneID=5079] knockout: control versus over-expressing EBF1 [GeneID=1879].	2.085e-05	0.1846	0.001368	0.01322	11	200	RNMT,CENPF,CYP51A1,SACS,BUB1,RBM8A,RIOK1,WDHD1,SEC63,YME1L1,RBM34
526	Coexpression	M7168	Genes up-regulated in transitional B lymphocytes: CR2 [GeneID=1380] low versus CR2 [GeneID=1380] high.	2.085e-05	0.1846	0.001368	0.01322	11	200	MIS18BP1,ATP7A,CENPF,ACTG1,ITPR1,ALDH16A1,HNRNPLL,CHD9,ATAD2,ESCO2,CDC6
527	Coexpression	M4622	Genes up-regulated in comparison of untreated CD25+ T effector cells at day 7 versus untreated CD25- T cells at day 7.	2.085e-05	0.1846	0.001368	0.01322	11	200	PTTG1,CENPF,HMGB3,FANCG,PLK1,DCPS,CAPN2,CCNB2,RBMX2,CD58,CDC20
528	Coexpression	M4027	Genes down-regulated in comparison of dendritic cells (DC) stimulated with poly(I:C) (TLR3 agonist) at 8 h versus DC cells stimulated with Gardiquimod (TLR7 agonist) at 8 h.	2.085e-05	0.1846	0.001368	0.01322	11	200	ACAT2,CYP51A1,POMP,IFRD2,UXT,HERC2,DDX24,GPC1,TGM2,RAB18,CTBP1
529	Coexpression	M8102	Genes down-regulated in macrophages stimulated by LPS: IL10 [GeneID=3586] knockout versus IL10 and NFKB1 [GeneID=3586;4790] knockout.	2.085e-05	0.1846	0.001368	0.01322	11	200	ACD,CYP51A1,HMOX2,ESYT2,POP5,FDFT1,NIP7,RBM8A,TAF7,CIB1,FTH1
530	Coexpression	M9491	Genes up-regulated in CD8 T cells during chronic infection with LCMV-Clone 13: effectors at day 8 versus exhausted at day 30.	2.085e-05	0.1846	0.001368	0.01322	11	200	PTTG1,TRIM25,RPN2,HMOX2,B3GAT3,AHNAK,DDX24,SUN1,MORF4L2,LRRC8A,SEC63
531	Coexpression	M9439	Genes up-regulated in normal T reg (nTreg): FOXO1 [GeneID=2308] versus wildtype.	2.085e-05	0.1846	0.001368	0.01322	11	200	RABEP2,NOLC1,HGH1,MYCBP2,KRI1,ZFP36L2,BOD1L1,FOXK1,CELF1,FTH1,ATP2B4
532	Coexpression	M5893	Genes important for mitotic spindle assembly.	2.085e-05	0.1846	0.001368	0.01322	11	200	CENPF,SPTBN1,STAU1,BUB1,UXT,PLK1,RHOF,HDAC6,CSNK1D,CCNB2,CEP57
533	Coexpression	M4604	Genes up-regulated in comparison of CD25+ regulatory T cell (Treg) treated with IL4 [GeneID=3565] at day 7 versus CD25- T cells treated with IL4 [GeneID=3565] at day 7.	2.085e-05	0.1846	0.001368	0.01322	11	200	PTTG1,CENPF,CDC7,FANCG,BUB1,SLBP,ATAD2,WDHD1,CCNB2,ASL,CDC20
534	Coexpression	M5602	Genes up-regulated in comparison of untreated CD4 [GeneID=920] T cells versus those treated witl IL1B [GeneID=3553], IL6 [GeneID=3569] and IL23A [GeneID=51561].	2.085e-05	0.1846	0.001368	0.01322	11	200	PTTG1,ACAT2,CYP51A1,ERMP1,ITPR1,FOXK1,BAZ1B,RFWD3,RDH11,CDC20,MBNL3
535	Coexpression	M5609	Genes down-regulated in comparison of untreated CD4 [GeneID=920] T cells versus those treated with TGFB1 [GeneID=7040], IL6 [GeneID=3569] and IL23A [GeneID=51561].	2.085e-05	0.1846	0.001368	0.01322	11	200	RPN2,BIN3,AHRR,ZFP36L2,CLPTM1,IFRD2,PNPLA2,YWHAG,TXNIP,KAT7,ERGIC3
536	Coexpression	M9476	Genes down-regulated in CD8 T cells: naïve versus exhausted at day 30 chronic infection with LCMV-clone 13.	2.085e-05	0.1846	0.001368	0.01322	11	200	GALNT2,RPN2,CHD2,ESYT2,TAX1BP1,BOD1L1,FOXO3,YIPF4,TXNIP,ERGIC3,MBNL2
537	Coexpression	M2487	Genes up-regulated in HeLa cells (cervical carcinoma) upon knockdown of PHF8 [GeneID=23133] by RNAi.	2.193e-05	0.1943	0.001428	0.01381	13	279	HMOX1,PTP4A1,ITPR1,RIMKLB,PYCR1,SET,ID1,E2F5,CCDC77,TXNIP,TRMT10A,ASNS,STX6
538	Coexpression	20081105-ST-1	Human Breast_Nagaraja10_1345genes	2.273e-05	0.2013	0.001469	0.0142	28	1032	NOLC1,RNMT,ACD,CENPF,ITGB1BP1,HMGB3,CKB,FANCG,RIMKLB,ZFP36L2,POP5,IFRD2,PYCR1,SLBP,PLK1,PKN3,WWC1,CASC3,DCPS,SYNM,MYO19,E2F5,ATAD2,ZNHIT6,RHPN2,CCNB2,PCBP2,PCCB
539	Coexpression	M17859	Genes down-regulated in UB27 cells (osteosarcoma) at any time point after inducing the expression of a mutant form of WT1 [GeneID=7490].	2.457e-05	0.2176	0.001577	0.01524	17	459	MIS18BP1,TRIM25,CENPF,MAGT1,TUFT1,CDC7,POP5,BUB1,ID1,RANBP6,E2F5,RDH11,MBNL2,ASNS,CDC20,CEP57,USP33
540	Coexpression	15721472-ER-positive-60genes	Human Breast_Wang05_60genes_ER-positive	2.494e-05	0.2209	0.001589	0.01536	6	51	GOLM1,AP2A2,ZFP36L2,PLK1,CAPN2,ATAD2
541	Coexpression	M6510	Genes up-regulated in post-GC, BCL6 [GeneID=604] dependent B cell non-Hodgkin's lymphoma (B-NHL) vs MYC [GeneID=4609] driven pre-GC lymphoma.	2.545e-05	0.2254	0.00161	0.01556	13	283	SPCS2,HM13,SRPRB,PYCR1,HNRNPLL,RHOBTB3,RHOB,TGM2,NUDT4,RHPN2,ASNS,ATP2B4,MAN1B1
542	Coexpression	17952126-SuppTable2	Human Bladder_Buytaert08_651genes	2.614e-05	0.2316	0.001642	0.01587	20	608	ERMP1,DBI,HMOX2,UQCR10,BIN3,B3GAT3,CDC7,AP2A2,POP5,PGRMC2,BUB1,RBM8A,WWC1,RHOBTB3,ID1,ID3,RANBP6,TGM2,YLPM1,ATP2A2
543	Coexpression	M3909	Genes up-regulated in HeLa cells after knockdown of MED1 [GeneID=5469] by RNAi.	2.636e-05	0.2335	0.001644	0.01589	9	135	MBNL1,PJA2,ANAPC5,MYO19,RDH11,ASNS,CDC6,SF3A2,STX6
544	Coexpression	16498405-TableS10	Mouse Kidney_Takemoto06_733genes	2.883e-05	0.2553	0.001785	0.01726	19	562	CDKN1C,MBNL1,IRAK1,ERMP1,CKB,SLBP,TAF7,PNPLA2,MBOAT7,CAPN2,TMBIM6,TXNIP,ERGIC3,FTH1,CD63,CTBP1,CTNNB1,ATP1A1,ATP2A2
545	Coexpression	M2132	Genes down-regulated in RS4;11 cells (MLL, mixed lineage leukemia) in response to SB216763 [PubChem=176158], an inhibitor of GSK3B [GeneID=2932].	3e-05	0.2657	0.001845	0.01784	15	374	PTTG1,RNMT,KLHDC2,ACAT2,CYP51A1,HMGB3,SERPINB8,MIF,BUB1,NIP7,ATAD2,RFWD3,ESCO2,RAB18,CDC6
546	Coexpression	M1945	Genes up-regulated in MEF cells (embryonic fibroblast) after expression of E2F1 or E2F2 [GeneID=1869;1870].	3.119e-05	0.2762	0.001879	0.01817	6	53	PTTG1,HMGB3,BUB1,SLBP,CCNB2,CDC20
547	Coexpression	20103679-ST3-A	Human Breast_Wood10_71genes_CellCyle	3.119e-05	0.2762	0.001879	0.01817	6	53	CDKN1C,PTTG1,BUB1,CCNB2,CDC6,CDC20
548	Coexpression	20103679-ST3-D	Human Breast_Wood10_71genes_FoldChange&gt;2	3.119e-05	0.2762	0.001879	0.01817	6	53	CDKN1C,PTTG1,BUB1,CCNB2,CDC6,CDC20
549	Coexpression	M1105	Genes down-regulated in ME-A cells (breast cancer) undergoing apoptosis in response to doxorubicin [PubChem=31703].	3.201e-05	0.2835	0.001916	0.01852	40	1781	NOLC1,RAD18,GALNT2,GHDC,SPTBN1,CYP51A1,KRI1,GPATCH8,SRPRB,HNRNPL,ITPR1,CDC7,AP1G1,FDFT1,MORF4L1,IFRD2,GOLIM4,MCRS1,USP4,PHIP,MAPKAP1,CASC3,DCPS,ID3,GNPNAT1,TRUB2,TXNIP,KAT7,EDEM3,RAB18,NUDT4,MORF4L2,CSNK1D,PAFAH1B2,RLIM,TMEM209,IFT122,CTNNB1,CDC6,ATP2A2
550	Coexpression	M12707	Transcripts enriched in pseudopodia of NIH/3T3 cells (fibroblast) in response to haptotactic migratory stimulus by fibronectin, FN1 [GeneID=2335].	3.284e-05	0.2909	0.001952	0.01887	18	518	MBNL1,BTBD1,MFF,PJA2,TAX1BP1,BUB1,RAB13,SMCHD1,RANBP6,GNPNAT1,SACM1L,MBNL2,NEMF,CTBP2,YME1L1,CRBN,RBM34,TPD52
551	Coexpression	M19666	Genes down-regulated in Caco-2 cells (intestinal epithelium) after coculture with the probiotic bacteria L. casei for 24h.	3.885e-05	0.3441	0.002294	0.02217	11	214	ACTG1,PJA2,BTG1,NUDT4,MBNL2,ASNS,FTH1,TTC17,CDC6,SEC63,CEP57
552	Coexpression	M2240	Genes up-regulated upon overexpression of PARVB [GeneID=29780] in MDA-MB-231 cells (breast cancer) cultured in 3D Matrigel only.	3.923e-05	0.3475	0.002301	0.02224	16	429	SPTBN1,HMOX1,PTP4A1,AHNAK,BTG1,TAX1BP1,NFKBIA,ANAPC5,TMEM43,TXNIP,RHOB,TGM2,CD58,ATP1A1,PCBP2,ATP2B4
553	Coexpression	18160665-TableS5	Human Lymphoma_Lam08_1502genes	4.365e-05	0.3866	0.002543	0.02459	25	900	NOLC1,AUP1,MBNL1,ACTG1,GOLM1,CHD2,PTP4A1,ALKBH1,BTG1,NFKBIA,ANAPC2,BUB1,AHR,PLK1,SUN1,E2F4,ESCO2,EDEM3,CSNK1D,ASNS,FTH1,CTNNBL1,CTNNB1,SKA3,PTGES3
554	Coexpression	M2879	Selected genes down-regulated in response to the Ras inhibitor salirasib [PubChem=5469318] in a panel of cancer cell lines with constantly active HRAS [GeneID=3265].	4.43e-05	0.3924	0.002564	0.02479	14	342	PTTG1,GALNT2,CENPF,ITGB1BP1,HMGB3,CDC7,CKB,PTTG3P,BUB1,PLK1,ID1,CCNB2,CDC6,CDC20
555	Coexpression	16269079-Table1	Human StemCell_Cui05_36genes	4.652e-05	0.412	0.00266	0.02571	5	35	CENPF,BTG1,PLK1,CDC6,CDC20
556	Coexpression	16643655-1300GenesList	Human Breast_Hu06_1400genes	4.665e-05	0.4132	0.00266	0.02571	31	1252	NOLC1,PTTG1,GALNT2,CENPF,ACAT2,HMGB3,GOLM1,DBI,HM13,ITPR1,CIRBP,AHNAK,ALG5,BUB1,AHR,PYCR1,RBM8A,RAB13,TBCA,KRT6B,DCPS,LONP2,SMCHD1,DVL1,CCDC77,ATAD2,PRPF18,CCNB2,CD58,CTBP2,CDC6
557	Coexpression	M1559	Cluster 9: genes up-regulated in SW260 cells (colon cancer) by sodium butyrate and TSA [PubChem=5222465;5562] with the same kinetics with which each alters the level of histone H4 acetylation.	4.724e-05	0.4184	0.00266	0.02571	7	83	CDKN1C,RINT1,ZFP36L2,CALCOCO1,ID3,TGM2,CELF1
558	Coexpression	M12113	Genes whose promoters contain E-box motifs and whose expression changed in MYCN-3 cells (neuroblastoma) upon induction of MYCN [GeneID=4613].	4.738e-05	0.4196	0.00266	0.02571	23	794	NOLC1,MIS18BP1,SIGMAR1,IRAK1,GOLM1,DBI,NSUN2,SRPRB,CDC7,AHRR,BUB1,POP1,MALSU1,ANAPC5,RIOK1,CCDC77,ATAD2,HAUS2,RFWD3,CD58,SKA3,CDC6,ATP2A2
559	Coexpression	M6171	Genes down-regulated in WI-38 cells (senescent primary fibroblasts) after inactivation of TP53 [GeneID=7157] by GSE56 polypeptide.	4.745e-05	0.4203	0.00266	0.02571	6	57	PTTG1,PTTG3P,BUB1,PPL,CCNB2,CDC20
560	Coexpression	M3898	Genes down-regulated in NHEK cells (normal epidermal keratinocytes) after UVB irradiation.	4.89e-05	0.4331	0.002724	0.02633	17	485	NOLC1,MBNL1,CYP51A1,TRIP12,STAU1,CDC7,FDFT1,PGRMC2,SLBP,RBM8A,FOXO3,ID1,CD58,CTBP1,ATP2A2,YME1L1,STX6
561	Coexpression	M10351	Genes down-regulated in T24 (bladder cancer) cells in response to the photodynamic therapy (PDT) stress.	5.011e-05	0.4438	0.002774	0.02681	20	637	ERMP1,DBI,HMOX2,UQCR10,BIN3,B3GAT3,CDC7,AP2A2,POP5,PGRMC2,BUB1,RBM8A,WWC1,RHOBTB3,ID1,ID3,RANBP6,TGM2,YLPM1,ATP2A2
562	Coexpression	15896717-Table7	Human Leukemia_Bal05_36genes	5.352e-05	0.474	0.002944	0.02846	5	36	CDKN1C,PTTG1,PLK1,CCNB2,CDC20
563	Coexpression	M16651	Genes down-regulated in poorly differentiated thyroid carcinoma (PDTC) compared to normal thyroid tissue.	5.517e-05	0.4886	0.003016	0.02915	23	802	MBNL1,CHD2,ERMP1,UNC45A,ITPR1,CIRBP,ZFP36L2,SYNJ2,FDFT1,NFKBIA,RBM8A,WWC1,CASC3,LONP2,CHD9,TMEM43,HAUS2,TXNIP,RAB18,ATP1A1,SEC63,PCBP2,AFF4
564	Coexpression	17952126-SuppTable1	Human Bladder_Buytaert08_832genes	5.728e-05	0.5074	0.003113	0.03009	23	804	CDKN1C,TRIM25,RNMT,HMOX1,GPATCH8,PTP4A1,PJA2,BTG1,NFKBIA,AHR,RHOF,FOXO3,PPL,TXNIP,PIAS4,RHOB,NUDT4,CELF1,MBNL2,FTH1,TTC17,ATP2B4,AFF4
565	Coexpression	M15709	Genes up-regulated in hepatocellular carcinoma (HCC) compared to normal liver samples.	5.812e-05	0.5147	0.003139	0.03034	26	973	HGH1,RPN2,CYP51A1,IRAK1,TRIP12,PTP4A1,CKB,TAF7,PHIP,YIPF4,RHOBTB3,MCTS1,SUN1,DVL3,RANBP6,C7orf50,YWHAG,PRPF18,PPL,RAB18,MORF4L2,TMEM209,CDC20,PTGES3,AFF4,RBM34
566	Coexpression	15474998-tableS1a	Mouse StemCell_Lindmark04_624genes	5.981e-05	0.5297	0.00321	0.03103	17	493	TRIM25,SIGMAR1,HMOX1,UQCR10,CKB,AP2A2,BCAP29,ZFP36L2,AHNAK,NFKBIA,USP4,ID3,TXNIP,RDH11,FTH1,CTBP1,ATP1A1
567	Coexpression	16715129-SuppTable4	Human HeadandNeck_Jarvinen06_502genes	6.214e-05	0.5504	0.003315	0.03205	16	446	BIN3,MFF,CDC7,CKB,ALG5,IFRD2,USP4,AURKAIP1,PHIP,RECQL,PRPF18,RAB18,MBNL2,TMEM209,ATP1A1,CEP57
568	Coexpression	18410693-TableS5	Human Leukemia_Kiiveri08_100genes_Hyperdiploid &gt;50Tree	6.395e-05	0.5664	0.003392	0.03279	7	87	SPTBN1,HMGB3,UXT,HDAC6,CAPN2,MCTS1,TPD52
569	Coexpression	M18436	Up-regulated genes in hepatocellular carcinoma (HCC) subclass G3, defined by unsupervised clustering.	6.555e-05	0.5806	0.003456	0.0334	10	188	ITGB1BP1,MED24,BUB1,CASC3,RBM28,CSNK1D,FTH1,CDC6,PTGES3,TPD52
570	Coexpression	M19076	Genes up-regulated in metastatic breast cancer tumors having type 2 amplification in the 20q13 region; involves MYBL2, STK6 and ZNF217 [GeneID=4605;6790;7764]	6.985e-05	0.6186	0.003641	0.03519	8	119	MAGT1,STAU1,RHOBTB3,ERGIC3,RDH11,MORF4L2,CTNNBL1,ATP2B4
571	Coexpression	20581836-TableS2	Human Sarcoma_Chibon10_67genes_genomeComplexityPredictor	6.988e-05	0.6189	0.003641	0.03519	6	61	PTTG1,CDC7,BUB1,CCNB2,CDC6,CDC20
572	Coexpression	M27	Set 'Myc targets1': targets of c-Myc [GeneID=4609] identified by ChIP on chip in cultured cell lines, focusing on E-box-containing genes; high affinity bound subset	7.45e-05	0.6598	0.003859	0.0373	11	230	GALNS,SIGMAR1,ACTG1,DBI,NSUN2,ZFP36L2,IFRD2,SLBP,PLK1,ID3,CD63
573	Coexpression	M9826	Genes whose expression is significantly and negatively correlated with poor breast cancer clinical outcome (defined as developing distant metastases in less than 5 years).	7.858e-05	0.696	0.004046	0.03911	8	121	CENPF,HMGB3,SACS,BUB1,ATAD2,CCNB2,ASNS,SKA3
574	Coexpression	19014521-TableS6c	Human Breast_Reyal08_72genes	8.39e-05	0.7431	0.004295	0.04152	6	63	PTTG1,CENPF,BUB1,PLK1,CCNB2,CDC20
575	Coexpression	M2388	Transcripts in hematopoietic stem cells (HSC) which are trans-regulated (i.e., modulated by a QTL (quantitative trait locus) not in a close proximity to the gene).	8.568e-05	0.7589	0.004361	0.04216	24	882	PTTG1,B3GAT3,STAU1,MED24,FDFT1,BTG1,BUB1,NIP7,KIFC3,KRT2,SET,DCPS,YIPF4,CAPN2,RECQL,YWHAG,TGM2,CSNK1D,ASNS,PAFAH1B2,ATP1A1,CDC20,PCBP2,STX6
576	Coexpression	15466718-Table2	Mouse Brain_Williams04_43genes	8.999e-05	0.797	0.004505	0.04355	5	40	AP1G1,ANAPC2,WWC1,HDAC6,CSNK1D
577	Coexpression	M14767	Genes down-regulated across the entire panel of NCI-60 cell lines in response to gamma radiation.	8.999e-05	0.797	0.004505	0.04355	5	40	PTTG1,CENPF,BUB1,PLK1,CCNB2
578	Coexpression	M5941	Genes up-regulated in response to ultraviolet (UV) radiation.	9.004e-05	0.7975	0.004505	0.04355	9	158	CDKN1C,SIGMAR1,HMOX1,BTG1,NFKBIA,E2F5,TMBIM6,RHOB,ASNS
579	Coexpression	20003503-SuppTable1	Mouse Lung_Moulos09_925genes	9.583e-05	0.8488	0.004557	0.04405	20	668	AUP1,DBI,HMOX1,SRPRB,ESYT2,AHRR,BTG1,CLPTM1,AURKAIP1,YIPF4,SMCHD1,ID1,ID3,YWHAG,PRPF18,NADSYN1,CELF1,FTH1,PCBP2,STX6
580	Coexpression	19904269-ST1	Human Breast_Agthoven10_251genes	0.0001009	0.8934	0.004557	0.04405	10	198	CDKN1C,SPCS2,GOLM1,DBI,WWC1,ID1,ID3,RLIM,INO80B,MAN1B1
581	Coexpression	M3253	Genes up-regulated in comparison of plasma cells versus memory B cells.	0.0001009	0.8934	0.004557	0.04405	10	198	CDKN1C,PTTG1,HMGB3,PTTG3P,GANAB,CLPTM1,SEC61B,KRT6B,CCNB2,CDC20
582	Coexpression	M10014	Genes up-regulated in macrophages: control versus glioblastoma conditioned.	0.0001009	0.8934	0.004557	0.04405	10	198	TRIP12,NFKBIA,BUB1,BOD1L1,DDX24,RHOF,CASC3,ID1,ID3,TRUB2
583	Coexpression	14737219-CSRgenes	Human Breast_Chang04_772genes_WoundHealing_CSR_genes	0.0001041	0.9222	0.004557	0.04405	18	567	CDKN1C,PTTG1,CENPF,UQCR10,FANCG,ESYT2,IFRD2,BUB1,PLK1,MCTS1,CALCOCO1,ID3,ATAD2,ESCO2,WDHD1,CCNB2,SKA3,CDC6
584	Coexpression	M3074	Genes down-regulated in comparison of memory CD8 T cells versus effector CD8 T cells.	0.0001052	0.9314	0.004557	0.04405	10	199	KLHDC2,MFF,ITPR1,CDC7,FDFT1,SLBP,SET,MORF4L2,PAFAH1B2,CDC20
585	Coexpression	M7222	Genes down-regulated in T cells: control (0h) versus IL21 [GeneID=59067] treatment for 1h.	0.0001052	0.9314	0.004557	0.04405	10	199	PTTG1,GALNT2,HMGB3,BTG1,NFKBIA,ID3,OLR1,RAB18,CD58,STX6
586	Coexpression	M8299	Genes down-regulated in thymocytes: double positive versus CD4 [GeneID=920] single positive.	0.0001052	0.9314	0.004557	0.04405	10	199	CENPF,DBI,CDC7,PYCR1,PLK1,WDHD1,CCNB2,CD63,CDC6,PCCB
587	Coexpression	19843711-TableS1	Human Kidney_Sallustio10_2134genes_DiscriminatedARPCsFromRPTEC/MSC	0.0001079	0.9558	0.004557	0.04405	37	1688	CDKN1C,GALNT2,KLHDC2,MYCBP2,SPTBN1,MBNL1,ACTG1,ERMP1,EPB41L3,UQCR10,ITPR1,CKB,ZFP36L2,POP5,BTG1,NFKBIA,AHR,PYCR1,RHOF,WWC1,GPC1,CIB1,FAM46A,RECQL,TMEM43,TMBIM6,ZNHIT6,NUDT4,SIPA1L1,ASNS,ATP1A1,SEC63,PCCB,ATP2A2,ATP2B4,USP33,TPD52
588	Coexpression	M6387	Genes from the 254-gene classifier which were up-regulated in melanoma patients with a reported distant metastasis within 4 years.	0.000109	0.9656	0.004557	0.04405	9	162	PTTG1,CENPF,BUB1,ATAD2,TRUB2,NUDT4,CCNB2,CDC6,PTTG2
589	Coexpression	M3059	Genes down-regulated in comparison of memory CD8 T cells versus effector CD8 T cells KLRG1 intermediate [GeneID=10219].	0.0001096	0.9707	0.004557	0.04405	10	200	CENPF,HMGB3,CDC7,AP1G1,POP1,SLBP,TMEM59,RFWD3,NUDT4,SKA3
590	Coexpression	M7177	Genes down-regulated in B lymphocytes from cord blood: naïve versus transitional CR2 [GeneID=1380].	0.0001096	0.9707	0.004557	0.04405	10	200	CENPF,ACTG1,ALDH16A1,CLPTM1,PLK1,EPN1,YWHAG,GTF2A1,CDC6,CDC20
591	Coexpression	M9734	Genes up-regulated in CD4 [GeneID=920] SMARTA memory T cells: Th1 versus follicular helper (Tfh).	0.0001096	0.9707	0.004557	0.04405	10	200	POP5,IFRD2,AHR,MYO19,C7orf50,YWHAG,ZNHIT6,RDH11,PAFAH1B2,RBM34
592	Coexpression	M3963	Genes down-regulated in comparison of dendritic cells (DC) stimulated with Pam3Csk4 (TLR1/2 agonist) at 1 h versus DC cells stimulated with Gardiquimod (TLR7 agonist) at 1 h.	0.0001096	0.9707	0.004557	0.04405	10	200	TRIM25,PJA2,BUB1,NIP7,RAB13,HAUS2,YWHAG,GTF2A1,FTH1,CRBN
593	Coexpression	M6431	Genes down-regulated in CD4 [GeneID=920] T cells versus NKT cells.	0.0001096	0.9707	0.004557	0.04405	10	200	SPTBN1,HMGB3,DBI,ESYT2,TRAF7,RIOK1,HDAC6,ID1,E2F4,MAN1B1
594	Coexpression	M3683	Genes up-regulated in comparison of control dendritic cells (DC) at 1 h versus those stimulated with LPS (TLR4 agonist) at 1 h.	0.0001096	0.9707	0.004557	0.04405	10	200	CYP51A1,FDFT1,MORF4L1,HNRNPLL,CAPN2,BAZ1B,TMBIM6,TXNIP,CSNK1D,PCBP2
595	Coexpression	M6600	Genes up-regulated in bone marrow-derived macrophages: untreated (0 min) versus LPS (180 min).	0.0001096	0.9707	0.004557	0.04405	10	200	RNMT,GOLM1,MMADHC,AP2A2,USP4,FOXO3,HAUS2,OLR1,EDEM3,ASL
596	Coexpression	M3361	Genes up-regulated in comparison of Th2 cells versus Th17 cells.	0.0001096	0.9707	0.004557	0.04405	10	200	CENPF,ACTG1,TAX1BP1,CAPN2,KAT7,GTF2A1,NUDT4,SIPA1L1,CDC6,TPD52
597	Coexpression	M3199	Genes down-regulated in comparison of naive B cell versus pre-germinal tonsil B cells.	0.0001096	0.9707	0.004557	0.04405	10	200	PTTG1,UQCR10,HERC2,DCPS,MCTS1,BAZ1B,RFWD3,DHRS7B,CDC6,ATP2A2
598	Coexpression	M3067	Genes down-regulated in comparison of memory CD8 T cells versus effector CD8 T cells KLRG1 high [GeneID=10219].	0.0001096	0.9707	0.004557	0.04405	10	200	CENPF,ITPR1,CDC7,AP1G1,FDFT1,SLBP,SET,TMEM59,NUDT4,CDC20
599	Coexpression	M7065	Genes down-regulated in NK cells: primary versus activated and expanded.	0.0001096	0.9707	0.004557	0.04405	10	200	TRPC4AP,ACD,SPTBN1,MBNL1,SEC61B,PNPLA2,DCPS,RECQL,MORF4L2,RBMX2
600	Coexpression	M9083	Genes up-regulated in the bone marrow CD34+ [GeneID=947] cells: CD38- [GeneID=952] versus MME- SELL+ [GeneID=4311;6402].	0.0001096	0.9707	0.004557	0.04405	10	200	MYCBP2,MBNL1,MFF,CKB,AHNAK,ANAPC5,CAPN2,RAB18,TTC17,CTNNB1
601	Coexpression	M3041	Genes up-regulated in comparison of effector CD8 T cells versus memory CD8 T cells.	0.0001096	0.9707	0.004557	0.04405	10	200	MIS18BP1,HMGB3,DBI,FDFT1,BUB1,SUN1,NUDT4,CCNB2,CDC6,CDC20
602	Coexpression	M6309	Genes down-regulated in macrophages stimulated by IFNG [GeneID=3458] for 24h: control versus primed by IFNG [GeneID=3458].	0.0001096	0.9707	0.004557	0.04405	10	200	DBI,MFF,CKB,IFRD2,RBM8A,PLK1,CASC3,RECQL,PCBP2,TPD52
603	Coexpression	M6313	Genes down-regulated in control macrophages: untreated versus primed by IFNG [GeneID=3458].	0.0001096	0.9707	0.004557	0.04405	10	200	TRPC4AP,UNC45A,MFF,CKB,FANCG,AURKAIP1,SET,RHOB,WDHD1,CDC6
604	Coexpression	M8477	Genes up-regulated in CD34+ [GeneID=947] cells treated with GSK-3 Inhibitor IX (BIO) [PubChem=5287844] versus those stimulated by BMP4 [GeneID=652].	0.0001096	0.9707	0.004557	0.04405	10	200	CENPF,KRI1,UQCR10,FANCG,IFRD2,PLK1,SET,E2F4,PIAS4,TGM2
605	Coexpression	M385	Genes up-regulated in dendritic cell wildtype LPS and anti-CD40 stimulated versus dendritic cell NIK NFkB2-KO LPS and anti-CD40 stimulated.	0.0001096	0.9707	0.004557	0.04405	10	200	HMGB3,ZFP36L2,BUB1,RAB13,RIOK1,HDAC6,MBOAT7,ESCO2,TGM2,CCNB2
606	Coexpression	M3921	Genes down-regulated in comparison of dendritic cells (DC) stimulated with LPS (TLR4 agonist) at 8 h versus DC cells stimulated with Pam3Csk4 (TLR1/2 agonist) at 8 h.	0.0001096	0.9707	0.004557	0.04405	10	200	KRI1,HMOX1,HM13,NSUN2,ZFP36L2,MORF4L1,YIPF4,SUN1,DHRS7B,ATP2A2
607	Coexpression	M4817	Genes up-regulated in comparison of B cells versus monocyte macrophages.	0.0001096	0.9707	0.004557	0.04405	10	200	MYCBP2,CYP51A1,GPATCH8,TUFT1,POP1,DDX24,YIPF4,CHD8,TXNIP,CRBN
608	Coexpression	M7709	Genes down-regulated in T reg following anti-CD3 in vivo treatment versus control.	0.0001096	0.9707	0.004557	0.04405	10	200	NOLC1,RPS29,CIRBP,ANAPC5,SET,SYNM,KAT7,CCNB2,YLPM1,PTGES3
609	Coexpression	M4542	Genes down-regulated in comparison of granulocytic myeloid derived suppressor cells (MDSC) versus neutrophils.	0.0001096	0.9707	0.004557	0.04405	10	200	NOLC1,DBI,SACS,POP5,POP1,KIFC3,SET,CAPN2,PTGES3,ATP2A2
610	Coexpression	M7599	Genes down-regulated in CD11b+ from spleen of healthy C57BL6 versus CD11b+ cells from tumors of C57BL6 mice bearing EL4 lymphoma.	0.0001096	0.9707	0.004557	0.04405	10	200	HMGB3,MMADHC,IFRD2,MIF,POP1,SEC61B,SLBP,DCPS,ATAD2,MORF4L2
611	Coexpression	M9493	Genes up-regulated in CD8 T effector cells at day 6 of chronic infection: LCMV-Armstrong versus LCMV-Clone 13.	0.0001096	0.9707	0.004557	0.04405	10	200	PTTG1,SPCS2,HMOX2,UQCR10,AHNAK,IFRD2,DDX24,GNPNAT1,PRPF18,PELP1
612	Coexpression	M3843	Genes down-regulated in comparison of dendritic cells (DC) stimulated with poly(I:C) (TLR3 agonist) at 16 h versus DC cells stimulated with Pam3Csk4 (TLR1/2 agonist) at 16 h.	0.0001096	0.9707	0.004557	0.04405	10	200	RAD18,GANAB,NFKBIA,IFRD2,AURKAIP1,UXT,HNRNPLL,YIPF4,ID3,ATP1A1
613	Coexpression	M9039	Genes down-regulated in macrophages with knockout of HDAC3 [GeneID=8841]: heterozygous versus homozygous.	0.0001096	0.9707	0.004557	0.04405	10	200	KLHDC2,ACTG1,MMADHC,ZFP36L2,YIPF4,NUDT4,WDHD1,RHPN2,PCBP2,PTGES3
614	Coexpression	M3742	Genes down-regulated in comparison of control dendritic cells (DC) at 6 h versus those stimulated with Pam3Csk4 (TLR1/2 agonist) at 6 h.	0.0001096	0.9707	0.004557	0.04405	10	200	NOLC1,CYP51A1,HMOX1,NIP7,AHR,RAB32,GNPNAT1,ASNS,PAFAH1B2,ATP1A1
615	Coexpression	16611997-Table2	Mouse StemCell_Affar06_131genes	0.0001104	0.9775	0.004568	0.04415	8	127	CDKN1C,RAD18,HMGB3,BUB1,PLK1,TGM2,CCNB2,CDC6
616	Coexpression	M7343	Cluster 2: genes with similar expression profiles across follicular thyroid carcinoma (FTC) samples.	0.0001142	1	0.004682	0.04526	5	42	EPB41L3,ITPR1,WWC1,ID1,RDH11
617	Coexpression	16513838-TableS1	Human HeadandNeck_Cloos06_52genes_GeneListBleoComparison	0.0001142	1	0.004682	0.04526	10	201	ITPR1,BCAP29,PLK1,CASC3,TMBIM6,MORF4L2,CCNB2,SEC63,AFF4,TPD52
618	Coexpression	M9585	Genes constituting the ATM-PCC network of transcripts whose expression positively correlated (Pearson correlation coefficient, PCC >= 0.4) with that of ATM [GeneID=472] across a compendium of normal tissues.	0.0001159	1	0.004732	0.04574	33	1440	NOLC1,GALNT2,ITGB1BP1,MBNL1,IRAK1,HNRNPL,CDC7,ALKBH1,POP5,SLBP,USP4,RBM8A,PHIP,TBCA,KRT2,SET,HDAC6,YIPF4,SMCHD1,BAZ1B,RECQL,E2F4,E2F5,PRPF18,MFN1,GTF2A1,CELF1,PELP1,TNKS,CDC20,CEP57,YME1L1,PTTG2
619	Coexpression	M2608	Cell cycle genes significantly (p =< 0.05) changed in fibroblast cells at 24 h after exposure to ionizing radiation.	0.0001166	1	0.004736	0.04578	8	128	PTTG1,CENPF,HMGB3,PTTG3P,BUB1,CCNB2,CDC20,PTTG2
620	Coexpression	M16740	Up-regulated genes in both rectal and colon carcinoma compared to normal mucosa samples.	0.0001191	1	0.004786	0.04627	12	285	IRAK1,HM13,POMP,FDFT1,NIP7,PLK1,SET,TRUB2,DNTTIP1,RLIM,SKA3,CDC6
621	Coexpression	16166618-SuppTable4	Mouse Lung_not_cancer_Woodruff05_2371genes	0.0001192	1	0.004786	0.04627	34	1505	MIS18BP1,MYCBP2,CENPF,GOLM1,ERMP1,DBI,CKB,CIRBP,SERPINB8,ZFP36L2,BUB1,AHR,SLBP,TAF7,RHOF,FOXK1,GPC1,ID1,ID3,CHD9,E2F5,ATAD2,OLR1,RFWD3,ESCO2,TGM2,RAB18,CCNB2,SIPA1L1,ASNS,LRRC8A,IFT122,MBNL3,STX6
622	Coexpression	17555561-Table2	Human Breast_Mackay07_1395GenesUpRegulated	0.0001194	1	0.004786	0.04627	29	1196	ATP7A,MYCBP2,SPTBN1,MBNL1,CHD2,ERMP1,BTBD1,SRPRB,ITPR1,RINT1,ZFP36L2,BTG1,RAB32,FOXO3,FAM46A,SMCHD1,CAPN2,SUN1,OLR1,NUDT4,PAFAH1B2,NEMF,RLIM,TTC17,TNKS,IFT122,CTNNB1,PCCB,STX6
623	Coexpression	M2631	Genes which best discriminate between two groups of breast cancer according the status of ESR1 and AR [GeneID=2099;367]: apocrine (ESR1- AR+) vs basal (ESR1- AR-).	0.0001215	1	0.004847	0.04685	13	330	RABEP2,ATP7A,CYP51A1,DBI,CIRBP,BCAP29,FDFT1,PGRMC2,KRT6B,LONP2,RHOB,CDC20,TPD52
624	Coexpression	M10688	Genes up-regulated in NIH-3T3 cells (fibroblast) after knockdown of PRMT5 [GeneID=10419] by RNAi.	0.0001239	1	0.00492	0.04756	10	203	SPCS2,IRAK1,HNRNPL,SLBP,AURKAIP1,ANAPC5,SET,CCNB2,CTBP1,CDC20
625	Coexpression	M15150	Genes up-regulated in cancer stem cells isolated from mammary tumors compared to the non-tumorigenic cells.	0.0001259	1	0.00498	0.04814	15	425	MIS18BP1,RNMT,CENPF,ACAT2,BCAP29,TAX1BP1,BUB1,AHR,HNRNPLL,SMCHD1,ATAD2,ESCO2,TMEM209,CDC6,MBNL3
626	Coexpression	M1157	Genes up-regulated in MEF cells (embryonic fibroblasts) at 16 hr after serum stimulation and knockdown of E2F3 [GeneID=1871] by RNAi.	0.0001276	1	0.005001	0.04834	7	97	CENPF,CDC7,HIST1H4F,BUB1,PLK1,CDC6,CDC20
627	Coexpression	16863911-table1	Human StemCell_Fruehauf06_110genes	0.0001276	1	0.005001	0.04834	7	97	SPTBN1,MBNL1,CHD2,NFKBIA,ID1,SACM1L,TXNIP
628	Coexpression	M17788	Down-regulated genes whose expression profile is specific to Custer I of urothelial cell carcinoma (UCC) tumors.	0.0001282	1	0.005003	0.04836	14	378	PTTG1,CENPF,DBI,HMOX1,CDC7,BUB1,PYCR1,PLK1,RBM28,ATAD2,WDHD1,CCNB2,CTNNBL1,CDC6
629	Coexpression	16513839-Table3	Human Prostate_Nanni06_70genes	0.0001289	1	0.005005	0.04838	6	68	POP5,POMP,RECQL,TMX2,CCNB2,PTGES3
630	Coexpression	M8820	Genes down-regulated in T reg (FOXP3+ [GeneID=50943]) cells from NOD mice: Foxp3-Fusion-GFP versus Foxp3-ires-GFP.	0.0001312	1	0.005076	0.04906	9	166	ATP7A,GOLM1,AHNAK,ANAPC5,SMCHD1,CAPN2,TXNIP,SIPA1L1,TTC17
631	Coexpression	19204204-SupplementaryTable1	Human Breast_Parker09_1232genes_IntrinsicGenes_hu2006	0.0001343	1	0.00517	0.04998	27	1084	PTTG1,GALNT2,CENPF,HMGB3,DBI,HM13,CIRBP,AHNAK,ALG5,BUB1,AHR,PYCR1,RBM8A,RAB13,TBCA,KRT6B,DCPS,LONP2,SMCHD1,DVL1,CCDC77,ATAD2,PRPF18,CCNB2,CD58,CTBP2,CDC6
632	Coexpression	M19907	Genes down-regulated in HL-60 cells (acute promyelocytic leukemia, APL) after treatment with the aminopeptidase inhibitor tosedostat (CHR-2797) [PubChem=15547703] for 6 h.	0.0001399	1	0.005365	0.05186	24	911	NOLC1,RAD18,GALNT2,GOLM1,HMOX2,B3GAT3,MED24,ZFP36L2,SACS,CLPTM1,MIF,NIP7,POP1,AURKAIP1,DDX24,ANAPC5,RHOF,FAM46A,GNPNAT1,C7orf50,RBM28,TRMT10A,MORF4L2,PAFAH1B2
633	Coexpression	M7101	Genes down-regulated in centroblasts versus centrocytes.	0.0001437	1	0.005486	0.05303	9	168	GOLM1,STAU1,CIRBP,ZFP36L2,AHNAK,TAX1BP1,AHR,FOXK1,TXNIP
634	Coexpression	11823860-SuppTable3	Human Breast_van'tVeer02_2460genes_Ergenes	0.0001464	1	0.005522	0.05337	40	1910	RABEP2,PTTG1,KLHDC2,CENPF,ACAT2,IRAK1,HMGB3,GOLM1,PARVB,SRPRB,ITPR1,CIRBP,BOD1,RINT1,SACS,AHNAK,BUB1,XRN1,RAB32,KRT6B,RIOK1,DCPS,FAM46A,RBM28,CCDC77,TMBIM6,ATAD2,PRPF18,EDEM3,MORF4L2,CCNB2,ASNS,FTH1,CTBP2,SKA3,CDC20,SEC63,CEP57,AFF4,PTTG2
635	Coexpression	M1606	Genes in the expression cluster 'Early Progenitors Shared': up-regulated in hematopoietic progenitors from adult bone marrow and from fetal liver.	0.0001465	1	0.005522	0.05337	17	531	NOLC1,RAD18,MIS18BP1,RNMT,DIS3L,ALKBH1,AP1G1,FOXK1,KRT2,GNPNAT1,RBM28,NPEPL1,YLPM1,CTNNBL1,CTBP2,SF3A2,RBM34
636	Coexpression	16455954-TableS1	Human StemCell_Dekker06_600genes	0.0001465	1	0.005522	0.05337	17	531	TRIM25,ERMP1,NSUN2,CKB,ESYT2,NFKBIA,PKN3,ZNF687,CAPN2,ID1,BAZ1B,POU4F3,TMBIM6,TMX2,TXNIP,ASNS,ATP2B4
637	Coexpression	M1918	Up-regulated genes in pediatric adrenocortical tumors (ACT) compared to the normal tissue.	0.0001542	1	0.005788	0.05595	12	293	PTTG1,CENPF,ACAT2,RPN2,CYP51A1,SRPRB,FDFT1,BUB1,RHOBTB3,RFWD3,RDH11,ATP1A1
638	Coexpression	21205295-TableS5	Mouse Viral_Buonomo11_202genes	0.0001602	1	0.005986	0.05787	8	134	CENPF,HMGB3,CDC7,BUB1,SLBP,TGM2,ASNS,CDC20
639	Coexpression	M1577	Strongly up-regulated at 16-24 h during differentiation of 3T3-L1 cells (fibroblast) into adipocytes.	0.0001644	1	0.006116	0.05912	7	101	CDC7,BUB1,SLBP,PLK1,CCNB2,CDC6,CDC20
640	Coexpression	12173053-table1	Mouse Lung_Yao02_10genes	0.000168	1	0.006225	0.06017	3	10	CDKN1C,TTF1,CCNB2
641	Coexpression	12917485-Table7	Human Breast_Sotiriou03_137genes_Grade	0.0001748	1	0.006449	0.06234	7	102	CENPF,HMOX1,CDC7,ZFP36L2,BUB1,CDC6,CDC20
642	Coexpression	M6782	Genes up-regulated in T24 (bladder cancer) cells in response to the photodynamic therapy (PDT) stress.	0.0001774	1	0.006521	0.06303	22	811	CDKN1C,TRIM25,RNMT,HMOX1,GPATCH8,PTP4A1,PJA2,BTG1,NFKBIA,AHR,RHOF,PPL,TXNIP,PIAS4,RHOB,NUDT4,CELF1,MBNL2,FTH1,TTC17,ATP2B4,AFF4
643	Coexpression	15273739-SuppTable2	Human Intestine_Jinawath04_1553genes	0.0001794	1	0.006565	0.06346	28	1164	GALNT2,HMGB3,GOLM1,BOD1,PJA2,AP1G1,AHNAK,NFKBIA,USP4,RAB32,RHOF,FOXO3,FAM46A,RHOBTB3,CAPN2,SUN1,NADSYN1,RHPN2,RBMX2,SIPA1L1,ASNS,RLIM,CTNNBL1,TTC17,PTGES3,AFF4,USP33,TPD52
644	Coexpression	16498405-TableS4	Mouse Kidney_Takemoto06_388genes_cat2	0.0001804	1	0.006575	0.06355	12	298	GALNS,AP2A2,MIF,HDAC6,YIPF4,CHD9,TMBIM6,TMX2,ERGIC3,FTH1,ATP1A1,CRBN
645	Coexpression	18798265-tableS2	Human Prostate_Bjorkman08_209genes	0.0001866	1	0.006765	0.06539	8	137	PTTG1,HM13,TXNIP,SIPA1L1,ATP1A1,CDC20,ATP2A2,PTTG2
646	Coexpression	M2480	Genes up-regulated in normal tissue adjacent to liver tumor, compared to the normal liver samples.	0.0001871	1	0.006765	0.06539	9	174	MYCBP2,RPN2,CYP51A1,TRIP12,ALG5,C7orf50,SACM1L,PTGES3,RBM34
647	Coexpression	M6616	Set 'Nanog targets': genes upregulated and identified by ChIP on chip as Nanog [GeneID=79923] transcription factor targets in human embryonic stem cells.	0.0001887	1	0.006794	0.06567	25	988	NOLC1,TRPC4AP,ACAT2,CHD2,UQCR10,TTF1,CDC7,ALKBH1,AP2A1,AP1G1,MORF4L1,NIP7,GOLIM4,FOXO3,TRAF7,SET,TMEM59,MCTS1,ID1,TMEM43,ATAD2,NADSYN1,WDHD1,MORF4L2,NEMF
648	Coexpression	M15866	Genes up-regulated in endometroid endometrial tumors from patients with lymph node metastases compared to those without the metastases.	0.0001904	1	0.006828	0.066	10	214	CENPF,HMGB3,PTP4A1,BUB1,WDHD1,CCNB2,RLIM,CDC6,CEP57,PTGES3
649	Coexpression	M11166	Genes in the expression cluster 'Late Progenitors Shared': up-regulated in hematopoietic late progenitor cells from adult bone marrow and fetal liver.	0.0001949	1	0.006959	0.06727	17	544	RNMT,KLHDC2,BCAP29,IFRD2,SLBP,RAB32,ANAPC5,HNRNPLL,GPC1,FAM46A,TMEM43,RFWD3,ESCO2,NADSYN1,SIPA1L1,FTH1,CDC6
650	Coexpression	19843711-TableS2	Human Kidney_Sallustio10_2134genes_CompleteListAnalysis	0.0001957	1	0.006963	0.0673	36	1674	CDKN1C,GALNT2,KLHDC2,MYCBP2,SPTBN1,MBNL1,ACTG1,ERMP1,EPB41L3,UQCR10,ITPR1,ZFP36L2,POP5,BTG1,NFKBIA,AHR,PYCR1,RHOF,WWC1,GPC1,CIB1,FAM46A,RECQL,TMEM43,TMBIM6,ZNHIT6,NUDT4,SIPA1L1,ASNS,ATP1A1,SEC63,PCCB,ATP2A2,ATP2B4,USP33,TPD52
651	Coexpression	16478745-SuppTable1-short	Human Breast_Sotiriou06_128genes	0.0001972	1	0.006986	0.06752	7	104	PTTG1,CENPF,HMGB3,BUB1,PLK1,CCNB2,CDC20
652	Coexpression	M9401	Genes up-regulated in T reg: BCL6 [GeneID=604] knockout versus wildtype.	0.0002038	1	0.007169	0.06929	9	176	NSUN2,PJA2,GOLIM4,BOD1L1,DDX24,ERGIC3,RLIM,YME1L1,CRBN
653	Coexpression	20103679-ST3-B	Human Breast_Wood10_416genes	0.000204	1	0.007169	0.06929	12	302	CDKN1C,NOLC1,PTTG1,MYCBP2,PTP4A1,BUB1,XRN1,MCTS1,TXNIP,CCNB2,CDC6,CDC20
654	Coexpression	M6564	Genes up-regulated in lesional skin biopsies from mycosis fundoides patients compared to the normal skin samples.	0.0002127	1	0.007444	0.07196	9	177	ITGB1BP1,ITPR1,CIRBP,FOXO3,RECQL,ARF5,TXNIP,CTBP1,CRBN
655	Coexpression	M15664	The 'Cervical Cancer Proliferation Cluster' (CCPC): genes whose expression in cervical carcinoma positively correlates with that of the HPV E6 and E7 oncogenes; they are also differentially expressed according to disease outcome.	0.0002164	1	0.007547	0.07295	8	140	PTTG1,CENPF,BUB1,PLK1,ATAD2,CCNB2,CDC6,CDC20
656	Coexpression	17213814-Table2	Human Ovarian_Appierto07_55genes	0.0002173	1	0.007549	0.07297	5	48	SIGMAR1,UQCR10,SET,MBOAT7,ASNS
657	Coexpression	M8934	Genes up-regulated in T reg: wildtype versus HDAC9 [GeneID=9734] knockout.	0.0002218	1	0.007616	0.07362	9	178	MFF,NFKBIA,CLPTM1,PLK1,RFWD3,ESCO2,TXNIP,RHOB,TPD52
658	Coexpression	M3268	Top 200 marker genes up-regulated in the 'proliferation' subclass of hepatocellular carcinoma (HCC); characterized by increased proliferation, high levels of serum AFP [GeneID=174], and chromosomal instability.	0.0002218	1	0.007616	0.07362	9	178	PTTG1,CENPF,CDC7,SYNJ2,CCNB2,CTBP2,ATP1A1,CDC6,CDC20
659	Coexpression	16269079-TableS4	Human StemCell_Cui05_113genes	0.0002219	1	0.007616	0.07362	7	106	NOLC1,BTG1,GOLIM4,TAF7,RAB32,GPC1,OLR1
660	Coexpression	M10236	Genes up-regulated in biphasic (mixed) vs epithelial subtypes of malignant peritoneal mesothelioma.	0.0002233	1	0.007637	0.07382	12	305	PARVB,DBI,PYCR1,RAB32,MAPKAP1,RHOBTB3,MFN1,ERGIC3,MORF4L2,CSNK1D,PTGES3,ATP2A2
661	Coexpression	M2419	Genes with promoters bound by PPARG [GeneID=5468] at 8 day time point of adipocyte differentiation of 3T3-L1 cells (preadipocyte).	0.0002269	1	0.007729	0.07471	19	658	TRIM25,EMC4,SPTBN1,KRI1,UNC45A,B3GAT3,ZFP36L2,AHNAK,PLK1,TMEM43,CCDC77,TMBIM6,PRPF18,ESCO2,PIAS4,LRRC8A,IFT122,SEC63,PCCB
662	Coexpression	17150101-TableS1c	Human Breast_Troester06_134genes_up_DoxTreated-HME-CC	0.0002351	1	0.007978	0.07712	7	107	PTTG1,MIS18BP1,CENPF,CDC7,ATAD2,CDC6,PTTG2
663	Coexpression	M13396	Down-regulated genes in the B lymphocyte developmental signature, based on expression profiling of lymphomas from the Emu-myc transgenic mice: the Small Pre-BII stage.	0.0002385	1	0.008062	0.07792	6	76	RPN2,IFRD2,SET,ID3,WDHD1,ATP1A1
664	Coexpression	M2993	Genes up-regulated in B lymphocytes: control versus stimulated by anti-IgM for 2h.	0.000241	1	0.008116	0.07845	9	180	MIS18BP1,TRIM25,CENPF,BUB1,PLK1,HNRNPLL,ESCO2,WDHD1,CCNB2
665	Coexpression	11823860-SuppTable2	Human Breast_van'tVeer02_231genes_PoorPrognosisSignature	0.0002511	1	0.008376	0.08096	9	181	CENPF,HMGB3,CIRBP,SACS,BUB1,ATAD2,CCNB2,ASNS,SKA3
666	Coexpression	M8126	Genes up-regulated in IL10 [GeneID=3586] knockout macrophages stimulated by LPS versus those also stimulated by IL10 [GeneID=3586].	0.0002511	1	0.008376	0.08096	9	181	MIS18BP1,RPN2,MED24,ANAPC2,PLK1,SUN1,LRRC8A,ATP1A1,CDC20
667	Coexpression	M11171	Genes up-regulated in fibroblasts expressing mutant forms of ERCC3 [GeneID=2071] after UV irradiation.	0.0002516	1	0.008376	0.08096	12	309	CDKN1C,TRIM25,GALNT2,SIGMAR1,BTG1,MBOAT7,SYNM,TMBIM6,RHOB,ERGIC3,ASL,CDC6
668	Coexpression	M17753	Set 'Myc targets2': targets of c-Myc [GeneID=4609] and Max [GeneID=4149] identified by ChIP on chip in a Burkitt's lymphoma cell line; overlap set.	0.0002529	1	0.008388	0.08108	21	775	TRIM25,SIGMAR1,MBNL1,DBI,RPS29,BTBD1,UQCR10,HNRNPL,PTP4A1,ALKBH1,PYCR1,SEC61B,USP4,UXT,CIB1,HDAC6,BAZ1B,RECQL,FTH1,CDC6,PTGES3
669	Coexpression	18318837-TableS2	Human MesenchymalStemCells_Yamamoto08_387genes	0.0002575	1	0.008484	0.082	11	265	PTTG1,CENPF,HMOX1,AHRR,BUB1,PLK1,ESCO2,CCNB2,SKA3,CDC20,PTTG2
670	Coexpression	18631401-TableS3	Human Breast_Yau08_1518genes_OxidativeStress	0.0002577	1	0.008484	0.082	27	1129	NOLC1,CENPF,HMOX1,TUFT1,PTP4A1,ITPR1,SERPINB8,BCAP29,ZFP36L2,BUB1,NIP7,POP1,RAB32,GPC1,RHOBTB3,RECQL,E2F5,TXNIP,RHOB,ZNHIT6,CCNB2,ASNS,YLPM1,FTH1,TTC17,CEP57,ATP2A2
671	Coexpression	M10279	Genes down-regulated in primary endothelial cells (HUVEC) after knockdown of WTAP [GeneID=9589] by RNAi.	0.0002591	1	0.008498	0.08215	12	310	PTTG1,ACAT2,MBNL1,SRPRB,BCAP29,FDFT1,PGRMC2,BUB1,PLK1,CCNB2,SKA3,CDC20
672	Coexpression	16489042-SuppTable1a	Human HeadandNeck_Roepman06_396genes	0.0002668	1	0.008719	0.08428	12	311	PARVB,DBI,KRT2,KRT6B,MYO19,ID1,ID3,E2F5,POU4F3,PPL,CCNB2,INO80B
673	Coexpression	M5314	Transcripts depleted from pseudopodia of NIH/3T3 cells (fibroblast) in response to haptotactic migratory stimulus by fibronectin, FN1 [GeneID=2335].	0.000274	1	0.008922	0.08625	19	668	SIGMAR1,SPCS2,ERMP1,SRPRB,B3GAT3,ESYT2,GANAB,AP2A2,PLK1,SLC27A4,GPC1,MBOAT7,TMEM43,TMBIM6,DHRS7B,ATP1A1,CDC20,ATP2A2,METTL2B
674	Coexpression	18172295-SuppTable4	Human Bone_Heller08_693genes	0.0002839	1	0.009212	0.08904	13	360	MBNL1,SPCS2,IRAK1,HMOX1,PLK1,SET,DCPS,CAPN2,OLR1,ASNS,CD58,CTBP2,CRBN
675	Coexpression	M3045	Genes up-regulated in CD4+ [GeneID=920] T lymphocytes after stimulation with prostaglandin E2 [PubChem=5280360].	0.0002879	1	0.009308	0.08997	8	146	PTTG1,CENPF,BUB1,ATAD2,CCNB2,SKA3,CDC6,TPD52
676	Coexpression	M14265	Genes down-regulated in A2780 cells (ovarian carcinoma) exposed to fenretinide [PubChem=1744].	0.0002899	1	0.009338	0.09027	5	51	SIGMAR1,UQCR10,SET,MBOAT7,ASNS
677	Coexpression	17899371-GeneTable4	Human Breast_Lauss08_374genes	0.0003156	1	0.01009	0.09751	13	364	PTTG1,CENPF,HMGB3,GOLM1,CIRBP,AP2A2,BUB1,PLK1,ID3,ATAD2,CCNB2,CDC6,CDC20
678	Coexpression	20460173-ImmPortCD40LandAnti-IgMvsControl	Human Immune_Kong10_2491genes_ImmPort_CD40LandAnti-IgMvsControl	0.0003165	1	0.01009	0.09751	34	1586	PTTG1,TRIM25,RNMT,GALNT2,ACAT2,SIGMAR1,RPN2,ITGB1BP1,ACTG1,B3GAT3,HNRNPL,PJA2,POP5,BTG1,NFKBIA,MIF,SLBP,ANAPC5,RAB13,SET,ID1,BAZ1B,E2F4,E2F5,MFN1,GTF2A1,WDHD1,ASNS,CD58,TNKS,CDC6,PCCB,SF3A2,USP33
679	Coexpression	M2567	Genes down-regulated in T98 cells (glioma) 48 h after treatment with interferon beta.	0.0003178	1	0.01009	0.09751	5	52	CDKN1C,NFKBIA,SEC61B,FTH1,CD63
680	Coexpression	18199535-Table2	Human StemCell_Amundson08_30genes	0.0003189	1	0.01009	0.09751	4	29	RNMT,BUB1,PLK1,CCNB2
681	Coexpression	M2083	Genes whose expression in primary ER(+) [GeneID=2099] breast cancer tumors negatively correlates with developing distant metastases.	0.0003189	1	0.01009	0.09751	4	29	GOLM1,AP2A2,ZFP36L2,CAPN2
682	Coexpression	19636063-TableS6	Human Lymphoma_Gentles09_780genes	0.0003281	1	0.01034	0.09996	17	569	PTTG1,CENPF,SPCS2,HMGB3,DBI,CDC7,BUB1,SLBP,PLK1,E2F5,WDHD1,CCNB2,CDC6,CDC20,CEP57,ATP2A2,PTTG2
683	Coexpression	M10914	Genes down-regulated in prefrontal cortex (PFC) of mice carrying a hemizygotic microdeletion in the 22q11.2 region.	0.0003336	1	0.01048	0.1013	16	517	ACAT2,GPATCH8,HMOX2,UQCR10,STAU1,BCAP29,POMP,MORF4L1,PGRMC2,SEC61B,PHIP,SLC27A4,MCTS1,BAZ1B,SEC63,TPD52
684	Coexpression	17009876-tableS1a	Mouse StemCell_Ramos06_1482genes	0.0003447	1	0.01079	0.1043	26	1089	MIS18BP1,TRIM25,RPN2,RPS29,BTBD1,MED24,ZFP36L2,TAX1BP1,BUB1,DDX24,FOXK1,KRT6B,CAPN2,ID1,OLR1,TXNIP,EDEM3,CELF1,RDH11,MORF4L2,CSNK1D,PAFAH1B2,CTBP2,PTGES3,MAN1B1,TPD52
685	Coexpression	15750623-SuppTable1a	Mouse Brain_Johansson05_62genes	0.0003477	1	0.01084	0.1048	5	53	DBI,HMOX1,PLK1,CD63,CDC20
686	Coexpression	M3766	Up-regulated genes whose expression correlated with histologic grade of invasive breast cancer tumors: comparison of grade 1 vs grade 3.	0.0003613	1	0.01123	0.1085	8	151	PTTG1,CENPF,HMGB3,PTTG3P,BUB1,PLK1,CCNB2,CDC20
687	Coexpression	18271932-GeneList	Human Breast_Takahashi08_33genes_TP53	0.0003647	1	0.01129	0.1092	4	30	PTTG1,CENPF,PLK1,CCNB2
688	Coexpression	M4735	Genes up-regulated in MCF7 cells (breast cancer) engineered to conditionally express LMO4 [GeneID=8543] by a Tet Off system.	0.0003688	1	0.01138	0.11	13	370	SPTBN1,ACTG1,DBI,ZFP36L2,MORF4L1,AURKAIP1,TRAF7,TMEM43,TXNIP,RHOB,GTF2A1,CTNNB1,MBNL3
689	Coexpression	M1915	Genes down-regulated in neural stem cells (NSC) at 60 h after cre-lox knockout of TLX (NR2E1) [GeneID=7101].	0.0003753	1	0.01151	0.1113	11	277	NOLC1,RAD18,CENPF,NSUN2,IFRD2,BUB1,PLK1,DCPS,WDHD1,CCNB2,CDC6
690	Coexpression	M1810	Cluster G6: genes increasingly down-regulated in NHEK cells (normal keratinocyte) after UV-B irradiation.	0.0003777	1	0.01151	0.1113	8	152	SLBP,PHIP,WWC1,FOXO3,CHD9,E2F5,CCNB2,CTBP2
691	Coexpression	M5896	Genes up-regulated in response to TGFB1 [GeneID=7040].	0.0003796	1	0.01151	0.1113	5	54	CDKN1C,SPTBN1,ID1,ID3,CTNNB1
692	Coexpression	M1603	Genes up-regulated in HeLa cells (cervical carcinoma) at 30 min after stimulation with TNF [GeneID=7124].	0.0003796	1	0.01151	0.1113	5	54	SIGMAR1,NFKBIA,TMBIM6,ERGIC3,CTNNB1
693	Coexpression	M1037	Genes up-regulated in gastric cancer cell lines: doxorubicin [PubChem=31703] resistant vs sensitive.	0.0003796	1	0.01151	0.1113	5	54	BUB1,PLK1,ATAD2,CDC6,CDC20
694	Coexpression	18234966-Table2	Mouse Ovarian_Wang07_85genes	0.0003852	1	0.01159	0.112	6	83	BUB1,PLK1,RHPN2,CCNB2,CDC6,CDC20
695	Coexpression	M2156	Genes up-regulated in MCF7 cells (breast cancer) at 24 h of estradiol [PubChem=5757] treatment.	0.0003861	1	0.01159	0.112	12	324	PTTG1,RAD18,FANCG,BUB1,PLK1,MYO19,ATAD2,ESCO2,WDHD1,CCNB2,SKA3,CDC6
696	Coexpression	M9987	Genes down-regulated in B lymphocytes: control versus primary acute viral infection.	0.0003876	1	0.01159	0.112	9	192	PTTG1,MIS18BP1,CENPF,RIMKLB,BUB1,ID1,E2F5,WDHD1,CCNB2
697	Coexpression	M13736	Up-regulated genes in head and neck cancer compared to cervical carcinoma samples.	0.0003876	1	0.01159	0.112	9	192	CENPF,HMGB3,ERMP1,CDC7,RIMKLB,FDFT1,MALSU1,ATAD2,WDHD1
698	Coexpression	M1471	Genes down-regulated in MEF cells (embryonic fibroblast) expressing ~25% of YY1 [GeneID=7528].	0.0003885	1	0.01159	0.112	10	234	RAD18,ACAT2,HMGB3,TTF1,B3GAT3,FDFT1,BUB1,PLK1,CCNB2,CDC6
699	Coexpression	M2015	Genes down-regulated in ANBL-6 cell line (multiple myeloma, MM) co-cultured with bone marrow stromal cells compared to those grown in the presence of IL6 [GeneID=3569].	0.0003903	1	0.0116	0.1121	3	13	TRIM25,RHOBTB3,CDC6
700	Coexpression	M1195	Genes up-regulated in hepatocellular carcinoma (HCC) compared to normal liver samples.	0.0003924	1	0.01162	0.1124	20	744	PTTG1,CENPF,IRAK1,ERMP1,TUFT1,FANCG,CLPTM1,BUB1,MCRS1,MALSU1,PLK1,MBOAT7,RHOBTB3,DVL3,ATAD2,ESCO2,CDC6,CDC20,MBNL3,TPD52
701	Coexpression	M2605	Genes down-regulated in uveal melanoma: class 2 vs class 1 tumors.	0.0003946	1	0.01163	0.1124	16	525	MBNL1,PTP4A1,CIRBP,FDFT1,BTG1,USP4,ANAPC5,SYNM,RHOBTB3,DVL3,TXNIP,MBNL2,YLPM1,CTNNB1,CEP57,CRBN
702	Coexpression	16478745-SuppTable1	Human Breast_Sotiriou06_242genes	0.0004026	1	0.01163	0.1124	9	193	PTTG1,CENPF,HMGB3,CIRBP,PTTG3P,BUB1,PLK1,CCNB2,CDC20
703	Coexpression	18547747-Table1	Human Leukemia_Mollinedo08_117genes	0.0004059	1	0.01163	0.1124	7	117	BTG1,NFKBIA,PLK1,ID1,CCNB2,CDC6,CDC20
704	Coexpression	M1865	Up-regulated genes in the subpopulation of invasive PyMT cells (breast cancer) compared to the general population of PyMT cells.	0.0004083	1	0.01163	0.1124	13	374	PTTG1,ACAT2,SPTBN1,ACTG1,DBI,RPS29,CIRBP,NFKBIA,SEC61B,YWHAG,ERGIC3,CD63,ATP1A1
705	Coexpression	17290060-Table2	Human Ovarian_Dressman07_100genes	0.0004109	1	0.01163	0.1124	6	84	RNMT,MBNL1,PHIP,PPL,ERGIC3,CCNB2
706	Coexpression	18081427-TableS7	Mouse Breast_Crawford07_758genes	0.0004134	1	0.01163	0.1124	15	475	TRIM25,GALNT2,MAGT1,PTP4A1,ALKBH1,SACS,NIP7,PHIP,WWC1,CHD8,HAUS2,RFWD3,ASNS,RLIM,RBM34
707	Coexpression	M8511	Genes that were inversely correlated in H1299 cells (lung cancer): down-regulated by P53 [GeneID=7157] and up-regulated by P73 [GeneID=7161].	0.0004149	1	0.01163	0.1124	4	31	BTG1,CELF1,MORF4L2,ATP2B4
708	Coexpression	14744790-Table1b	Human Brain_DiarraMehrpour04_33genes	0.0004149	1	0.01163	0.1124	4	31	PTP4A1,ZFP36L2,YWHAG,PCCB
709	Coexpression	M3732	Genes down-regulated in response to UVB radiation in HFK cells (keratinocytes) immortalized by overexpression of HPV E6 and E7 viral oncogenes.	0.0004149	1	0.01163	0.1124	4	31	PTP4A1,AHNAK,ID1,SF3A2
710	Coexpression	M8457	Genes down-regulated in gamma delta T cells activated by phophoantigen BrHPP and IL2 [GeneID=3558]: 0h versus 7 days.	0.000434	1	0.01163	0.1124	9	195	RNMT,GHDC,BTG1,PHIP,SMCHD1,TXNIP,CSNK1D,IFT122,SF3A2
711	Coexpression	M4943	Genes up-regulated in comparison of B cells versus myeloid dendritic cells (mDC).	0.000434	1	0.01163	0.1124	9	195	SPTBN1,ITPR1,ZFP36L2,BTG1,SMCHD1,E2F5,TXNIP,AFF4,TPD52
712	Coexpression	16921376-GeneList	Human Breast_Carter06_70genes	0.0004501	1	0.01163	0.1124	5	56	PTTG1,ATAD2,CCNB2,CDC6,CDC20
713	Coexpression	M9237	Genes up-regulated in CD8 T cells with STAT4 [GeneID=6775]: untreated versus interferon alpha.	0.0004504	1	0.01163	0.1124	9	196	ACTG1,HMOX1,HMOX2,TUFT1,BUB1,AHR,SEC61B,RHOF,DCPS
714	Coexpression	M3133	Genes up-regulated in comparison of macrophages cultured with M-CSF [GeneID=1435] versus macrophages cultured with M-CSF [GeneID=1435] and IFNG [GeneID=3458].	0.0004673	1	0.01163	0.1124	9	197	SPTBN1,AP2A2,AHNAK,MORF4L1,TMEM59,ID1,ID3,ERGIC3,IFT122
715	Coexpression	M4990	Genes down-regulated in comparison of B cells from TIV influenza vaccinee pre-vaccination versus those at day 7 post-vaccination.	0.0004673	1	0.01163	0.1124	9	197	PTTG1,RPN2,ITGB1BP1,UQCR10,TTF1,MIF,MCRS1,FAM46A,MBNL2
716	Coexpression	M2186	Genes down-regulated in ovarian tumors from mouse models for the BMP SMAD signaling (gonad specific double knockout of SMAD1 and SMAD5 [GeneID=4086, 4090]).	0.0004688	1	0.01163	0.1124	8	157	HM13,SRPRB,RIMKLB,FDFT1,YIPF4,ID1,TMX2,ATP1A1
717	Coexpression	M16713	Cluster 4: genes down-regulated in B2264-19/3 cells (primary B lymphocytes) within 60-180 min after activation of LMP1 (an oncogene encoded by Epstein-Barr virus, EBV).	0.00047	1	0.01163	0.1124	4	32	BTG1,ID3,ARF5,TXNIP
718	Coexpression	17982488-TableS2a	Human Colon_Scian08_31genes_p53DownRegulatedp73UpRegulated	0.00047	1	0.01163	0.1124	4	32	BTG1,CELF1,MORF4L2,ATP2B4
719	Coexpression	18199535-SuppTable1	Human StemCell_Amundson08_990genes	0.0004704	1	0.01163	0.1124	23	930	PTTG1,ATP7A,RNMT,CENPF,CHD2,TRIP12,ITPR1,CDC7,SACS,BUB1,AHR,PLK1,BAZ1B,ID3,RANBP6,OLR1,RHOB,TGM2,CCNB2,CDC6,SEC63,ATP2B4,STX6
720	Coexpression	M14027	Down-regulated genes in lung tissue of smokers with chronic obstructive pulmonary disease (COPD) vs smokers without disease (GOLD-2 vs GOLD-0).	0.000473	1	0.01163	0.1124	7	120	HMOX1,RPS29,B3GAT3,SET,TMBIM6,YWHAG,ATP2A2
721	Coexpression	16651414-Supp2	Human Breast_Bertucci06_2537genes	0.0004845	1	0.01163	0.1124	34	1624	NOLC1,PTTG1,CENPF,SIGMAR1,HMGB3,DBI,RPS29,HNRNPL,STAU1,CDC7,CIRBP,MED24,POMP,AHNAK,PGRMC2,UXT,TBCA,CASC3,KRT6B,SYNM,TMEM59,MCTS1,RECQL,TMBIM6,ATAD2,NADSYN1,NUDT4,ERGIC3,MORF4L2,CCNB2,CD63,CDC20,ATP2A2,TPD52
722	Coexpression	M9867	Genes up-regulated in at day 0 B cell wildtype versus CD40L and IL-2 IL-4 IL-5 stimulated at day 3 B cell wildtype.	0.0004848	1	0.01163	0.1124	9	198	KLHDC2,SPTBN1,AHRR,BUB1,HERC2,FOXO3,DNTTIP1,TXNIP,PCBP2
723	Coexpression	M5256	Genes up-regulated in comparison of macrophages exposed to T. gondii versus macrophages exposed to 5 worms/well B. malayi.	0.0004848	1	0.01163	0.1124	9	198	ZFP36L2,SLBP,RHOBTB3,CALCOCO1,ID3,MORF4L2,CTNNB1,PCBP2,ATP2A2
724	Coexpression	16116475-Table1	Human StemCell_Chow06_57genes	0.0004888	1	0.01163	0.1124	5	57	MBNL1,FANCG,PYCR1,FOXO3,INO80B
725	Coexpression	20368555-TS-1	Human Breast_Barry10_1022genes	0.0004904	1	0.01163	0.1124	21	815	PTTG1,KLHDC2,CENPF,IRAK1,ITPR1,CDC7,CIRBP,AHNAK,BUB1,PLK1,GPC1,DCPS,CALCOCO1,RBM28,TMBIM6,RFWD3,RHOB,CCNB2,IFT122,CDC20,SEC63
726	Coexpression	11597333-SuppTable5	Human Lymphoma_Lam01_23genes	0.0004925	1	0.01163	0.1124	3	14	CENPF,PLK1,CDC20
727	Coexpression	16141321-Table2	Human Breast_Miller05_p53	0.0004983	1	0.01163	0.1124	21	816	PTTG1,CENPF,ACAT2,HMGB3,CDC7,ESYT2,AHNAK,BUB1,NIP7,RBM8A,PLK1,DCPS,RBM28,ATAD2,YWHAG,RFWD3,RHOB,WDHD1,CCNB2,SKA3,CDC20
728	Coexpression	15220918-TableS1a	Human Viral_Wang04_1482genes	0.0004984	1	0.01163	0.1124	27	1178	TRIM25,RPN2,SPTBN1,IRAK1,GOLM1,PARVB,ERMP1,BTBD1,MAGT1,EPB41L3,SRPRB,B3GAT3,STAU1,AP2A2,POMP,MORF4L1,RAB13,WWC1,CIB1,BAZ1B,RECQL,PPL,CELF1,CD63,CTBP2,SEC63,TPD52
729	Coexpression	M3072	Genes down-regulated in comparison of naive vs effector CD8 T cells (4-5 days postinfection).	0.0005028	1	0.01163	0.1124	9	199	CDC7,PLK1,HNRNPLL,RFWD3,WDHD1,CCNB2,CDC20,ATP2A2,MBNL3
730	Coexpression	M6037	Genes down-regulated in CD4 [GeneID=920] T cells: untreated (0h) versus activated by anti-CD3 and anti-CD28 and then stimulated by IL4 [GeneID=3565] (2h).	0.0005028	1	0.01163	0.1124	9	199	GALNT2,HMGB3,NSUN2,CDC7,POMP,FDFT1,ALDH16A1,MIF,PRPF18
731	Coexpression	M4526	Genes up-regulated in comparison of naive CD4 [GeneID=920] T cells versus stimulated CD4 [GeneID=920] Th2 cells at 12 h.	0.0005028	1	0.01163	0.1124	9	199	MYCBP2,CIRBP,AP2A2,USP4,SUN1,ERGIC3,TTC17,ATP1A1,PCBP2
732	Coexpression	M7708	Genes down-regulated in CD4 [GeneID=920] T cells: tretinoin [PubChem=444795] versus Ro 41-5253 [PubChem=5312120].	0.0005028	1	0.01163	0.1124	9	199	SPTBN1,PTP4A1,STAU1,GPC1,FAM46A,CAPN2,CALCOCO1,MORF4L2,AFF4
733	Coexpression	M7219	Genes up-regulated in mouse embryonic fibroblasts (MEF): control versus LPS.	0.0005028	1	0.01163	0.1124	9	199	HMOX1,BTG1,NFKBIA,ID1,ID3,CHD9,OLR1,CD58,STX6
734	Coexpression	M8974	Genes down-regulated in CD4 [GeneID=920] T cells treated with pioglitazone [PubChem=4829] and over-expressing: FOXP3 [GeneID=50943] and PPARg1 isoform of PPARG [GeneID=5468] versus FOXP3 [GeneID=50943].	0.0005028	1	0.01163	0.1124	9	199	UNC45A,HMOX2,CIRBP,AHR,RHOBTB3,RANBP6,PIAS4,ATP2A2,STX6
735	Coexpression	M8441	Genes down-regulated in CD8 T cells: stem cell memory versus naïve.	0.0005028	1	0.01163	0.1124	9	199	ERMP1,UQCR10,XRN1,TMEM59,CCDC77,ATAD2,GTF2A1,TNKS,MAN1B1
736	Coexpression	M2239	Genes down-regulated upon overexpression of PARVB [GeneID=29780] in MDA-MB-231 cells (breast cancer) cultured in 3D collagen I and 3D Matrigel only.	0.0005061	1	0.01163	0.1124	12	334	MIS18BP1,MYCBP2,MBNL1,CHD2,MAGT1,AHRR,XRN1,USP4,HNRNPLL,RIOK1,GTF2A1,CTBP2
737	Coexpression	M7079	The 'core ESC-like gene module': genes coordinately up-regulated in a compendium of mouse embryonic stem cells (ESC) which are shared with the human ESC-like module.	0.0005197	1	0.01163	0.1124	12	335	CDKN1C,RAD18,HNRNPL,CDC7,BUB1,NIP7,PLK1,SET,WDHD1,CCNB2,CDC6,CDC20
738	Coexpression	M7043	Genes up-regulated in IKZF1 [GeneID=10320] knockout: megakaryo-erythrocyte progenitors versus granulo-monocyte progenitors.	0.0005213	1	0.01163	0.1124	9	200	CYP51A1,ACTG1,MAGT1,NSUN2,MED24,FANCG,PYCR1,ATP1A1,SF3A2
739	Coexpression	M3107	Genes down-regulated in comparison of naive T cells versus central memory T cells.	0.0005213	1	0.01163	0.1124	9	200	PTTG1,TUFT1,AHNAK,AHR,HNRNPLL,CD58,CD63,ATP2A2,ATP2B4
740	Coexpression	M8644	Genes up-regulated in bone marrow-derived macrophages: wildtype versus NFAT5 [GeneID=10725] knockout.	0.0005213	1	0.01163	0.1124	9	200	MYCBP2,SIGMAR1,SPTBN1,AP2A2,SLBP,RFWD3,EDEM3,CTBP1,TNKS
741	Coexpression	M8485	Genes down-regulated in B16 melanoma (day 3): untreated versus mock treatment during adoptive transfer therapy.	0.0005213	1	0.01163	0.1124	9	200	RAD18,TTF1,AP2A2,SET,SMCHD1,SUN1,RECQL,CELF1,CDC6
742	Coexpression	M6940	Genes up-regulated in B lymphocytes: CpG oligodeoxynucleotide 1826 versus anti IgM and CpG oligodeoxynucleotide 1826.	0.0005213	1	0.01163	0.1124	9	200	TRIM25,ACAT2,BTBD1,ESYT2,DDX24,CIB1,TMBIM6,PRPF18,IFT122
743	Coexpression	M3435	Genes down-regulated in comparison of CD4 [GeneID=920] CD8 thymocytes stimulated with anti-Valpha2 antibodies versus CD4 [GeneID=920] CD8 thymocytes stimulated with anti-beta5 antibodies.	0.0005213	1	0.01163	0.1124	9	200	NOLC1,KLHDC2,ACTG1,STAU1,IFRD2,FOXK1,SET,FAM46A,RHOB
744	Coexpression	M3917	Genes down-regulated in comparison of dendritic cells (DC) stimulated with LPS (TLR4 agonist) at 4 h versus DC cells stimulated with Pam3Csk4 (TLR1/2 agonist) at 4 h.	0.0005213	1	0.01163	0.1124	9	200	ACAT2,ITGB1BP1,BIN3,SACS,MORF4L1,YIPF4,SACM1L,CTBP1,PTGES3
745	Coexpression	M3415	Genes up-regulated in comparison of microglia cells 6 h after stimulation with IFNG [GeneID=3458] versus microglia cells 24 h after the stimulation.	0.0005213	1	0.01163	0.1124	9	200	TRIM25,SPTBN1,TRIP12,STAU1,BCAP29,YIPF4,DVL3,OLR1,SIPA1L1
746	Coexpression	M3580	Genes up-regulated in comparison of wild type CD8 effector T cells at day 6 versus those from mice defficient for TRAF6 [GeneID=7189] at day 10.	0.0005213	1	0.01163	0.1124	9	200	MIS18BP1,CENPF,HMGB3,BUB1,PLK1,ESCO2,CCNB2,SKA3,CDC6
747	Coexpression	M8080	Genes up-regulated in lymph node CD4 [GeneID=920] T cells: scurfy (non-functional form of FOXP3 [GeneID=50943]) versus scurfy and IL2 [GeneID=3558] knockout.	0.0005213	1	0.01163	0.1124	9	200	CDKN1C,PTTG1,GALNS,HGH1,IRAK1,KRI1,CKB,DDX24,TMX2
748	Coexpression	M5779	Genes up-regulated in comparison of peripheral blood mononuclear cells (PBMC) from healthy donors versus PBMCs from patients with type 1 diabetes at 4 month after the diagnosis.	0.0005213	1	0.01163	0.1124	9	200	ACTG1,BTBD1,PTP4A1,CIRBP,NFKBIA,NADSYN1,SEC63,PCBP2,PTGES3
749	Coexpression	M3619	Genes down-regulated in comparison of CD8 T cells at 0 h versus those at 72 h after treatment with trichostatin A (TSA) [PubChem=5562].	0.0005213	1	0.01163	0.1124	9	200	CYP51A1,CKB,POMP,FDFT1,BUB1,ID1,MFN1,PAFAH1B2,CDC20
750	Coexpression	M7036	Genes down-regulated in hematopoietic stem cells: wildtype versus IKZF1 [GeneID=10320] knockout.	0.0005213	1	0.01163	0.1124	9	200	TRPC4AP,PYCR1,CAPN2,ID1,PAFAH1B2,FTH1,LRRC8A,CDC6,SF3A2
751	Coexpression	M7884	Genes down-regulated in B cells: light zone versus naïve.	0.0005213	1	0.01163	0.1124	9	200	GALNS,HGH1,FANCG,ALKBH1,AP2A2,NFKBIA,ABCC2,CIB1,TXNIP
752	Coexpression	M8308	Genes up-regulated in naïve T cells: CD4 [GeneID=920] versus Va24- NKT.	0.0005213	1	0.01163	0.1124	9	200	PTTG1,CENPF,CDC7,MIF,PYCR1,RAB13,CCNB2,ASNS,CDC6
753	Coexpression	M7832	Genes up-regulated in amplified multipotent progenitors versus cultured untreated common dendritic cell progenitors.	0.0005213	1	0.01163	0.1124	9	200	SIGMAR1,RPN2,AP1G1,NIP7,POP1,AHR,SET,GNPNAT1,STX6
754	Coexpression	M3023	Genes up-regulated in comparison of effector CD8 T cells at the peak expansion phase (day8) versus those at contraction (day 15) after LCMV-Armstrong infection.	0.0005213	1	0.01163	0.1124	9	200	DBI,HM13,POMP,CIB1,DCPS,YWHAG,ERGIC3,CCNB2,CDC20
755	Coexpression	M10031	Genes up-regulated in NK cells versus B lymphocytes.	0.0005213	1	0.01163	0.1124	9	200	SIGMAR1,NSUN2,ESYT2,SLBP,CAPN2,ID3,PAFAH1B2,RLIM,ATP2A2
756	Coexpression	M5613	Genes up-regulated in comparison of untreated CD4 [GeneID=920] T cells versus those treated with TGFB3 [GeneID=7043], IL6 [GeneID=3569] and IL32A [GeneID=51561].	0.0005213	1	0.01163	0.1124	9	200	CDC7,ESYT2,RBM27,MORF4L1,DVL1,CCDC77,SACM1L,WDHD1,MBNL3
757	Coexpression	M9584	Genes up-regulated in thymic T reg: CD24 high [GeneID=100133941] versus CD24 int [GeneID=100133941].	0.0005213	1	0.01163	0.1124	9	200	HGH1,AHNAK,RBM8A,RAB13,GPC1,CAPN2,PPL,CCNB2,TNKS
758	Coexpression	M8314	Genes down-regulated in CD4 [GeneID=920] T cells: naïve versus activated.	0.0005213	1	0.01163	0.1124	9	200	PTTG1,CENPF,DBI,MIF,WDHD1,CCNB2,CD63,CDC6,CDC20
759	Coexpression	M6950	Genes up-regulated in plasmacytoid dendritic cells (1h): CpG oligodeoxynucleotide 1826 versus influenza virus infection.	0.0005213	1	0.01163	0.1124	9	200	KLHDC2,SPTBN1,HMGB3,GOLM1,AHNAK,ANAPC5,SLC27A4,RIOK1,SUN1
760	Coexpression	M5128	Genes down-regulated in comparison of CD8 dendritic cells (DC) versus CD4- [GeneID=920] CD8- DCs.	0.0005213	1	0.01163	0.1124	9	200	HMOX2,AP1G1,FDFT1,DDX24,SET,CIB1,FAM46A,RDH11,LRRC8A
761	Coexpression	M8769	Genes up-regulated in dendritic cells in response to LPS: wildtype versus NLRP10 [GeneID=338322] knockout.	0.0005213	1	0.01163	0.1124	9	200	RPN2,HMOX2,HM13,TRIP12,CALCOCO1,YWHAG,DNTTIP1,KAT7,CCNB2
762	Coexpression	M7134	Genes down-regulated in splenic dendritic cells from IFNB1 [GeneID=3456] knockout mice: CD8A+ [GeneID=925] versus CD8A- [GeneID=925] populations.	0.0005213	1	0.01163	0.1124	9	200	RPN2,UQCR10,ITPR1,MED24,CHTF8,ZFP36L2,XRN1,DHRS7B,ATP1A1
763	Coexpression	M5891	Genes up-regulated in response to low oxygen levels (hypoxia).	0.0005213	1	0.01163	0.1124	9	200	CDKN1C,ATP7A,HMOX1,BTG1,MIF,GPC1,FOXO3,TGM2,TPD52
764	Coexpression	M9859	Genes down-regulated in CD40L and IL-2 IL-4 IL-5 stimulated at day 3 B cell IRF4intermediate versus CD40L and IL-2 IL-4 IL-5 stimulated at day 3 B cell wildtype.	0.0005213	1	0.01163	0.1124	9	200	AHRR,SERPINB8,AP2A2,CLPTM1,EPN1,ANAPC5,CIB1,RECQL,IFT122
765	Coexpression	M8313	Genes down-regulated in activated T cells: CD4 [GeneID=920] versus NKT.	0.0005213	1	0.01163	0.1124	9	200	RPS29,CIRBP,BTG1,PGRMC2,PRPF18,TXNIP,KAT7,FTH1,CTBP1
766	Coexpression	M8255	Genes up-regulated in B lymphocytes with NFATC1 [GeneID=4772] knockout stimulated by anti-IgM: 3h versus 16h.	0.0005213	1	0.01163	0.1124	9	200	CYP51A1,AHNAK,FOXO3,CAPN2,MORF4L2,ASNS,LRRC8A,CDC20,ATP2A2
767	Coexpression	M8600	Genes down-regulated in dendritic cells versus those sorted as ITGAX int [GeneID=3687] and EMR1 int [GeneID=2015].	0.0005213	1	0.01163	0.1124	9	200	NOLC1,NSUN2,MIF,RBM8A,PLK1,BAZ1B,RECQL,WDHD1,SF3A2
768	Coexpression	M9419	Genes up-regulated after poly(IC) injection: CD8A [GeneID=925] dendritic cells versus NK cells.	0.0005213	1	0.01163	0.1124	9	200	ACAT2,HMGB3,CDC7,FANCG,BUB1,SLBP,CCNB2,CDC6,CDC20
769	Coexpression	M6430	Genes down-regulated in NKT cell versus CD8A CD8B [GeneID=925;926] T cells.	0.0005213	1	0.01163	0.1124	9	200	RABEP2,CHD2,MAGT1,ALKBH1,ALG5,SMCHD1,CAPN2,GNPNAT1,FTH1
770	Coexpression	M9170	Genes down-regulated in CD4 [GeneID=920] T conv over-expressing: IKZF4 and LEF1 [GeneID=64375;52276] versus GATA1 and SATB1 [GeneID=6304] versus GATA1 and SATB1 [GeneID=6304;2623].	0.0005213	1	0.01163	0.1124	9	200	GALNT2,ITPR1,CDC7,POP1,SLBP,ZNHIT6,TMEM209,LRRC8A,CDC6
771	Coexpression	M3577	Genes up-regulated in comparison of wild type CD8 effector T cells at day 6 versus those at day 10.	0.0005213	1	0.01163	0.1124	9	200	ITGB1BP1,BUB1,PLK1,ESCO2,CCNB2,PAFAH1B2,SKA3,CDC6,CDC20
772	Coexpression	M5225	Genes down-regulated in comparison of dendritic cells (DC) exposed to 50 worms/well B. malayi versus those exposed to 5 worms/well B. malayi.	0.0005213	1	0.01163	0.1124	9	200	ACAT2,SIGMAR1,CDC7,GANAB,DVL1,TXNIP,RDH11,MORF4L2,PCBP2
773	Coexpression	M5303	Genes down-regulated in comparison of untreated CD4 [GeneID=920] memory T cells from old donors versus those treated with TSST at 72 h.	0.0005213	1	0.01163	0.1124	9	200	CENPF,ACTG1,HMGB3,FANCG,DHRS7B,CCNB2,CDC6,CDC20,PCCB
774	Coexpression	M8306	Genes down-regulated in activated T cells: CD4 [GeneID=920] versus Va24- NKT.	0.0005213	1	0.01163	0.1124	9	200	MBNL1,RPS29,CIRBP,BTG1,PGRMC2,USP4,CAPN2,TXNIP,KAT7
775	Coexpression	M7174	Genes down-regulated in transitional B lymphocytes: CR2 [GeneID=1380] low versus CR2 [GeneID=1380] high.	0.0005213	1	0.01163	0.1124	9	200	ACTG1,ERMP1,BIN3,POMP,CLPTM1,ATAD2,YWHAG,ESCO2,CCNB2
776	Coexpression	M3156	Genes up-regulated in comparison of T follicular helper (Tfh) cells versus Th17 cells.	0.0005213	1	0.01163	0.1124	9	200	ACD,MED24,EPN1,DDX24,PNPLA2,CHD8,CRBN,STX6,MAN1B1
777	Coexpression	M8955	Genes up-regulated in visceral adipose tissue from aged PPARG [GeneID=5468] knockout mice: T reg versus T conv.	0.0005213	1	0.01163	0.1124	9	200	NOLC1,GALNT2,HM13,POP5,UXT,PRPF18,ASNS,PAFAH1B2,CDC20
778	Coexpression	M7755	Genes down-regulated in macrophages after M. bovis BCG infection: 24h versus 48h.	0.0005213	1	0.01163	0.1124	9	200	MBNL1,EPB41L3,ZFP36L2,SACS,FDFT1,MORF4L1,HDAC6,ID3,LRRC8A
779	Coexpression	M7273	Genes up-regulated in double positive thymocytes: wildtype versus TCF3 and TCF12 [GeneID=6929;6938] knockout.	0.0005213	1	0.01163	0.1124	9	200	GALNT2,HMGB3,BTBD1,ANAPC2,ANAPC5,DCPS,BAZ1B,CSNK1D,CDC6
780	Coexpression	M4597	Genes down-regulated in comparison of naive T cells at day 0 versus CD25+ regulatory T cell (Treg) treated with IL4 [GeneID=3565] at day 10.	0.0005213	1	0.01163	0.1124	9	200	PTTG1,BIN3,RAB13,MBOAT7,TMEM43,DHRS7B,CCNB2,CD58,CDC20
781	Coexpression	M4497	Genes up-regulated in comparison of naive CD4 [GeneID=920] T cells versus unstimulated neutrophils.	0.0005213	1	0.01163	0.1124	9	200	ITGB1BP1,SPTBN1,GANAB,POP5,CAPN2,SUN1,RANBP6,ZNHIT6,ASNS
782	Coexpression	M7099	Genes down-regulated in neutrophils treated with CSF2 [GeneID=1437] versus control.	0.0005213	1	0.01163	0.1124	9	200	TRIM25,NSUN2,SACS,POP1,PYCR1,PLK1,SET,RFWD3,SEC63
783	Coexpression	M6194	Genes up-regulated in polymorphonuclear leukocytes (9h) infection by A. phagocytophilum: heat killed versus live bacteria.	0.0005213	1	0.01163	0.1124	9	200	SIGMAR1,ITGB1BP1,CKB,IFRD2,DDX24,TBCA,YIPF4,SMCHD1,HAUS2
784	Coexpression	M5870	Genes down-regulated in comparison of monocytes treated with 1 ng/ml LPS (TLR4 agonist) versus monocytes treated with control IgG.	0.0005213	1	0.01163	0.1124	9	200	STAU1,ZFP36L2,USP4,FOXK1,CHD8,TMEM43,PAFAH1B2,CRBN,STX6
785	Coexpression	M6586	Genes up-regulated in monocytes versus classically activated (M1) macrophages.	0.0005213	1	0.01163	0.1124	9	200	ACD,AUP1,RPS29,AP2A1,IFRD2,SEC61B,PLK1,ANAPC5,TGM2
786	Coexpression	M6246	Genes down-regulated in thymocytes: double negative versus double positive.	0.0005213	1	0.01163	0.1124	9	200	TRPC4AP,UNC45A,ALKBH1,CIB1,CAPN2,TGM2,RAB18,SEC63,AFF4
787	Coexpression	M9422	Genes down-regulated in DN3 thymocytes: wildtype versus TCF7 [GeneID=6932] knockout.	0.0005213	1	0.01163	0.1124	9	200	CENPF,ACAT2,SIGMAR1,CDC7,FANCG,SACS,AHNAK,BUB1,CDC6
788	Coexpression	M7436	Genes down-regulated in CD4 [GeneID=920] T cells: TGF beta versus TGF beta and IL6 [GeneID=3569].	0.0005213	1	0.01163	0.1124	9	200	GALNS,HNRNPL,STAU1,CIRBP,TAF7,EPN1,E2F4,HAUS2,FTH1
789	Coexpression	M6461	Genes down-regulated in T cells: CD4 [GeneID=920] versus CD8A CD8B [GeneID=925;926].	0.0005213	1	0.01163	0.1124	9	200	ACAT2,SIGMAR1,TUFT1,CKB,POMP,SEC61B,YWHAG,MORF4L2,PTGES3
790	Coexpression	M3776	Genes up-regulated in comparison of control dendritic cells (DC) at 1 h versus those stimulated with Gardiquimod (TLR7 agonist) at 1 h.	0.0005213	1	0.01163	0.1124	9	200	TRIM25,HM13,BUB1,UXT,ANAPC5,HNRNPLL,CCNB2,ATP1A1,PCBP2
791	Coexpression	M5239	Genes up-regulated in comparison of macrophages exposed to L. donovani versus macrophages exposed to 5 worms/well B. malayi.	0.0005213	1	0.01163	0.1124	9	200	GPATCH8,CLPTM1,KIFC3,MBOAT7,BAZ1B,TMBIM6,MFN1,ERGIC3,CD63
792	Coexpression	M9659	Genes down-regulated in CD4 [GeneID=920] T helper cells Th0: 1h versus 10h.	0.0005213	1	0.01163	0.1124	9	200	PTTG1,CYP51A1,SYNJ2,FDFT1,CIB1,DVL3,CHD8,TXNIP,LRRC8A
793	Coexpression	M9120	Genes down-regulated in CD4 T conv: control versus over-expression of IKZF2 and FOXP3 [GeneID=22807;50943].	0.0005213	1	0.01163	0.1124	9	200	DBI,MAGT1,SRPRB,GANAB,POMP,CLPTM1,PYCR1,NUDT4,ATP2A2
794	Coexpression	M6299	Genes down-regulated in macrophages primed by IFNG [GeneID=3458]: untreated versus stimulated by IFNG [GeneID=3458] for 24h.	0.0005213	1	0.01163	0.1124	9	200	NOLC1,DBI,MFF,CKB,PLK1,RECQL,WDHD1,PCBP2,TPD52
795	Coexpression	M3743	Genes up-regulated in comparison of control dendritic cells (DC) at 8 h versus those stimulated with Pam3Csk4 (TLR1/2 agonist) at 8 h.	0.0005213	1	0.01163	0.1124	9	200	GALNT2,MYCBP2,CENPF,RPN2,SPTBN1,MFF,KRT2,CAPN2,IFT122
796	Coexpression	M5085	Genes up-regulated in comparison of memory CD8 T cells versus those treated with IL4 [GeneID=3565].	0.0005213	1	0.01163	0.1124	9	200	PTTG1,GALNT2,RINT1,ZFP36L2,AHNAK,GPC1,FOXO3,RHOB,METTL2B
797	Coexpression	M6836	Genes up-regulated in CD4 [GeneID=920] T cells from lymph nodes: naïve versus day 7 after immunization.	0.0005213	1	0.01163	0.1124	9	200	NOLC1,RNMT,POP1,USP4,RAB32,FOXO3,ID3,RHOB,MBNL2
798	Coexpression	M9467	Genes up-regulated in CD8 T cells: naïve versus effectors at day 8.	0.0005213	1	0.01163	0.1124	9	200	TRIM25,KLHDC2,SIGMAR1,IFRD2,MIF,NIP7,HDAC6,C7orf50,MORF4L2
799	Coexpression	18786252-TableS1	Human Breast_Liu08_1878genes	0.0005254	1	0.01168	0.1129	26	1120	CDKN1C,PTTG1,RAD18,CENPF,SIGMAR1,CYP51A1,HMGB3,TRIP12,CDC7,SACS,TAX1BP1,NFKBIA,ANAPC2,MIF,PLK1,RAB13,CIB1,CAPN2,E2F4,YWHAG,CCNB2,CD63,TNKS,CDC6,CDC20,SF3A2
800	Coexpression	16651409-SuppTable5	Mouse StemCell_Lawlor06_1431genes	0.0005288	1	0.01168	0.1129	25	1059	MIS18BP1,ATP7A,TRIM25,ITGB1BP1,RPS29,MED24,ZFP36L2,TAX1BP1,BUB1,SEC61B,EPN1,FOXK1,WWC1,GPC1,FOXO3,KRT2,DCPS,PPL,SACM1L,TXNIP,NUDT4,CELF1,PAFAH1B2,CTNNB1,ATP2A2
801	Coexpression	M1120	Genes up-regulated in brain tumors induced by retroviral delivery of PDGFB [GeneID=5155].	0.0005299	1	0.01168	0.1129	5	58	DBI,HMOX1,PLK1,CD63,CDC20
802	Coexpression	M16114	Genes down-regulated in HFK cells (primary keratinocytes) in response to UVB irradiation.	0.00053	1	0.01168	0.1129	4	33	PTP4A1,AHNAK,ID1,SF3A2
803	Coexpression	M17333	Cluster 2: selected proliferation and 8q amplicon genes clustered together across breast cancer samples.	0.00053	1	0.01168	0.1129	4	33	PTTG1,BUB1,ATAD2,CCNB2
804	Coexpression	17234769-TableS2a	Human StemCell_West07_350genes	0.0005353	1	0.01173	0.1134	11	289	PTTG1,CENPF,ACAT2,RPN2,SRPRB,FDFT1,BUB1,RHOBTB3,RFWD3,RDH11,ATP1A1
805	Coexpression	M2196	Genes significantly de-regulated (p < 0.05) by MIR21 [GeneID=406991] in A172 cells (glioma).	0.0005353	1	0.01173	0.1134	11	289	MYCBP2,ESYT2,PHIP,FAM46A,RHOBTB3,OLR1,SACM1L,GTF2A1,SEC63,YME1L1,ATP2B4
806	Coexpression	M2325	Genes down-regulated in uterus upon knockout of BMP2 [GeneID=650].	0.0005576	1	0.01219	0.1179	22	882	NOLC1,CYP51A1,TIMMDC1,NSUN2,SACS,BUB1,NIP7,POP1,RAB32,SMCHD1,ID1,ID3,RECQL,ATAD2,YWHAG,WDHD1,RBMX2,ASNS,PAFAH1B2,CTNNBL1,SKA3,CDC6
807	Coexpression	18713946-TableS3	Human Lymphoma_Sander08_1021genes	0.000565	1	0.01233	0.1191	17	597	RAD18,CENPF,CHD2,MVB12A,SACS,LONP2,TMEM59,CHD9,ATAD2,TXNIP,EDEM3,WDHD1,MBNL2,TTC17,TNKS,CDC6,STX6
808	Coexpression	M2075	Genes periodically expressed in synchronized HeLa cells (cervical carcinoma), with peak during the S phase of cell cycle.	0.000577	1	0.01256	0.1214	8	162	RAD18,MYCBP2,CDC7,ABCC2,PHIP,RHOBTB3,ATAD2,ESCO2
809	Coexpression	19351829-SuppTableA	Human Lung_Daniel09_314genes	0.0005831	1	0.01266	0.1224	11	292	CDKN1C,ACAT2,FDFT1,HDAC6,SUN1,CALCOCO1,NPEPL1,MBNL2,ASNS,YLPM1,AFF4
810	Coexpression	18667080-TableS2	Human StemCell_Kocer08_864genes	0.0005845	1	0.01266	0.1224	20	768	CDKN1C,PTTG1,ACAT2,RPN2,ITGB1BP1,UQCR10,TTF1,SRPRB,MORF4L1,BTG1,NFKBIA,MIF,NIP7,FAM46A,MCTS1,RECQL,PRPF18,ZNHIT6,NUDT4,CCNB2
811	Coexpression	M9869	Genes up-regulated in primary granulosa cells in response to forskolin [PubChem=47936].	0.0005945	1	0.01284	0.1241	6	90	PTP4A1,ITPR1,POP5,TMBIM6,RHOB,ATP2A2
812	Coexpression	M1107	Genes down-regulated in ME-A cells (breast cancer, sensitive to apoptotic stimuli) exposed to doxorubicin [PubChem=31703] in the presence of medium concentrate (MC) from ME-C cells (breast cancer, resistant to apoptotic stimuli).	0.0006037	1	0.01301	0.1258	20	770	NOLC1,GHDC,KRI1,SRPRB,HNRNPL,AP1G1,IFRD2,USP4,PHIP,CASC3,DCPS,GNPNAT1,TRUB2,TXNIP,PELP1,MORF4L2,CSNK1D,RLIM,TMEM209,CDC6
813	Coexpression	M9116	Genes up-regulated in CD4 T conv: control versus over-expression of XBP1 and FOXP3 [GeneID=7494;50943].	0.0006256	1	0.01345	0.13	8	164	DBI,PYCR1,MYO19,E2F4,RAB18,CCNB2,RBMX2,CDC20
814	Coexpression	M4065	Down-regulated at 24 h following infection of primary human foreskin fibroblasts with CMV	0.0006304	1	0.01352	0.1307	6	91	ACTG1,AHR,PYCR1,RAB13,FAM46A,C7orf50
815	Coexpression	18199535-SuppTable3	Human StemCell_Amundson08_138genes	0.0006336	1	0.01355	0.131	7	126	PTTG1,CENPF,BUB1,PLK1,BAZ1B,ID3,CCNB2
816	Coexpression	M11891	The postradiation tumor escape signature: genes up-regulated in tumors from irradiated stroma vs those from non-irradiated stroma.	0.0006489	1	0.01385	0.1339	13	393	NOLC1,HGH1,SPTBN1,SRPRB,ALKBH1,AHRR,RBM27,POP1,GPC1,NEMF,RLIM,ATP1A1,ATP2A2
817	Coexpression	M1710	Genes changed in Rat1a cells (fibroblasts) by overexpression of HMGA1 isoform b [GeneID=3159] off a plasmid vector.	0.000668	1	0.01422	0.1375	6	92	NFKBIA,MIF,GPC1,ID1,ID3,ARF5
818	Coexpression	M18635	Genes down-regulated in APL (acute promyeolocytic leukemia) blasts expressing PML-RARA fusion [GeneID=5371;5914] compared to normal promyeloblasts.	0.0006696	1	0.01422	0.1375	18	662	NOLC1,CENPF,ACAT2,CYP51A1,HMGB3,CIRBP,FDFT1,PLK1,BAZ1B,NADSYN1,WDHD1,RDH11,CCNB2,ASL,CTNNBL1,CDC6,CDC20,TPD52
819	Coexpression	M2801	Genes down-regulated in primary keratinocytes from RB1 and RBL1 [Gene ID=5925, 5933] skin specific knockout mice.	0.0006958	1	0.01471	0.1422	7	128	SIGMAR1,BIN3,NSUN2,POMP,RBM8A,RDH11,MBNL3
820	Coexpression	M14555	Down-regulated at any timepoint following infection of primary human foreskin fibroblasts with CMV	0.0006958	1	0.01471	0.1422	7	128	ACTG1,AHR,PYCR1,USP4,RAB13,FAM46A,C7orf50
821	Coexpression	M19990	Genes down-regulated in Caco-2 cells (intestinal epithelium) after coculture with the probiotic bacteria L. casei for 6h.	0.0007046	1	0.01486	0.1436	8	167	RABEP2,CIRBP,BTG1,CASC3,RECQL,CELF1,RDH11,RBM34
822	Coexpression	12036939-Table3	Human StemCell_Meijden02_222genes	0.0007146	1	0.01501	0.1451	9	209	AHNAK,PYCR1,SLBP,PLK1,ID3,RHOB,TGM2,CDC20,PCBP2
823	Coexpression	15546871-Table1S	Mouse Liver_White05_638genes	0.000715	1	0.01501	0.1451	15	501	SPCS2,ACTG1,FDFT1,MORF4L1,BTG1,NFKBIA,LONP2,TMEM59,ID1,TMBIM6,TGM2,NUDT4,MBNL2,MORF4L2,CD63
824	Coexpression	M12490	Genes up-regulated in uveal melanoma: class 2 vs class 1 tumors.	0.0007307	1	0.01524	0.1473	20	782	AUP1,CYP51A1,IRAK1,GOLM1,ZFP36L2,SACS,POMP,ALG5,HERC2,SMCHD1,CAPN2,BAZ1B,RECQL,RBM28,RHOB,RDH11,CD58,SEC63,ATP2A2,TPD52
825	Coexpression	M1463	Genes up-regulated in Caco-2 cells (intestinal epithelium) after coculture with the probiotic bacteria L. casei for 24h.	0.0007311	1	0.01524	0.1473	16	556	PTTG1,CENPF,ACAT2,DBI,MED24,POP5,BUB1,NIP7,SLBP,RBM8A,AURKAIP1,PLK1,RECQL,CELF1,RDH11,RBM34
826	Coexpression	M7970	Genes down-regulated in BJAB cells (B-lymphoma) after glucose [PubChem=206] deprivation.	0.0007326	1	0.01524	0.1473	8	168	CDC7,TMEM59,DVL3,E2F4,TMBIM6,TXNIP,ATP2A2,USP33
827	Coexpression	M2099	Genes down-regulated in NB4 cells (acute promyelocytic leukemia, APL) in response to tretinoin [PubChem=444795]; based on Chip-seq data.	0.0007334	1	0.01524	0.1473	21	841	NOLC1,ACD,ACAT2,SIGMAR1,ACTG1,HMGB3,HNRNPL,PTP4A1,CIRBP,ZFP36L2,NIP7,MALSU1,UXT,TAF7,PLK1,PNPLA2,SMCHD1,RFWD3,TXNIP,CSNK1D,FTH1
828	Coexpression	M972	Up-regulated at 4 hours following treatment of mouse lymphocytes (TK 3.7.2C) with a high dose of methyl methanesulfonate (MMS)	0.0007427	1	0.01524	0.1473	4	36	ACTG1,HMGB3,RAB18,CDC6
829	Coexpression	M6891	Genes known to modulate ROS or whose expression changes in response to ROS	0.0007427	1	0.01524	0.1473	4	36	HMOX1,HMOX2,TXNIP,FTH1
830	Coexpression	M12457	Genes down-regulated in fibroblasts from middle-age individuals, compared to those from the young donors.	0.0007449	1	0.01524	0.1473	3	16	CENPF,PLK1,CDC20
831	Coexpression	15467184-Table1b	Human Stomach_Lee04_16genes	0.0007449	1	0.01524	0.1473	3	16	PLK1,CCNB2,CDC20
832	Coexpression	18245477-Table1	Human Breast_Finetti08_16genes	0.0007449	1	0.01524	0.1473	3	16	CDC7,BUB1,PLK1
833	Coexpression	M9389	Genes in the red cluster of protein kinases distinguishing between luminal A and basal breast cancer subtypes.	0.0007449	1	0.01524	0.1473	3	16	CDC7,BUB1,PLK1
834	Coexpression	M1711	Genes down-regulated in hypertrophic scar fibroblasts in response to IL6 [GeneID=3569].	0.0007449	1	0.01524	0.1473	3	16	HMOX1,ID3,TMBIM6
835	Coexpression	M2230	Genes bound by ESR1 [GeneID=2099] and up-regulated by estradiol [PubChem=5757] in MCF-7 cells (breast cancer).	0.0007647	1	0.01561	0.1508	9	211	NOLC1,MED24,NIP7,POP1,WWC1,CHD9,TGM2,CDC6,INO80B
836	Coexpression	11733578-Figure5	Human Leukemia_Rosenwald01_52genes	0.0007723	1	0.01573	0.152	2	4	SET,CD63
837	Coexpression	M12674	Genes down-regulated in MCF7 cells (breast cancer) engineered to conditionally express LMO4 [GeneID=8543] by a Tet Off system.	0.0007821	1	0.01589	0.1536	12	351	SPTBN1,TRIP12,AHRR,GANAB,BCAP29,CLPTM1,CASC3,TRMT10A,RAB18,RDH11,TTC17,AFF4
838	Coexpression	20068086-ST1-5	Human Breast_Lee10_184genes	0.0007914	1	0.01597	0.1543	8	170	RPN2,FANCG,CASC3,TMEM59,CHD9,E2F4,ERGIC3,ATP1A1
839	Coexpression	M8239	Genes up-regulated in polarizing CD4 [GeneID=920] Th17 cells treated by digoxin [PubChem=2724385]: wildtype versus RORC [GeneID=6097] knockout.	0.0007914	1	0.01597	0.1543	8	170	ZFP36L2,BAZ1B,ATAD2,KAT7,PELP1,SIPA1L1,TNKS,ATP2A2
840	Coexpression	M9425	Genes up-regulated in TCF7 [GeneID=6932] knockout: DN3 thymocytes versus T cell lymphoma cells.	0.0007914	1	0.01597	0.1543	8	170	GALNT2,MYCBP2,DIS3L,RPN2,NIP7,RBM8A,CELF1,FTH1
841	Coexpression	M7488	Antigen processing and presentation genes up-regulated in JY cells (B lymphocytes) treated with TSA [PubChem=5562].	0.0008341	1	0.01676	0.162	5	64	GOLM1,BCAP29,POMP,ERGIC3,ASNS
842	Coexpression	M5910	Genes involved in protein secretion pathway.	0.0008362	1	0.01676	0.162	6	96	ATP7A,AP1G1,ERGIC3,CD63,ATP1A1,TPD52
843	Coexpression	M5275	Genes up-regulated in blood samples from bladder cancer patients.	0.0008364	1	0.01676	0.162	13	404	MBNL1,MAGT1,MFF,HNRNPL,GANAB,GOLIM4,CHD9,RECQL,EDEM3,NEMF,YLPM1,TTC17,CEP57
844	Coexpression	M3835	Set 'Sox2 targets': genes upregulated and identified by ChIP on chip as SOX2 [GeneID=6657] transcription factor targets in human embryonic stem cells.	0.0008582	1	0.01713	0.1656	19	734	TRPC4AP,SPCS2,HMOX1,RPS29,UQCR10,HNRNPL,CDC7,AP2A1,MORF4L1,BTG1,NIP7,SET,MCTS1,ID1,ATAD2,NUDT4,RDH11,MORF4L2,NEMF
845	Coexpression	M1613	Transcripts depleted in pseudopodia of NIH/3T3 cells (fibroblast) in response to the chemotactic migration stimulus by lysophosphatidic acid (LPA) [PubChem=3988].	0.0008587	1	0.01713	0.1656	14	457	SIGMAR1,RPN2,B3GAT3,GANAB,AP2A2,BTG1,RIOK1,SUN1,TMEM43,DNTTIP1,TXNIP,CTNNB1,ATP1A1,METTL2B
846	Coexpression	M1571	Genes down-regulated in embryonic stem cells from TCEB3 [GeneID=6924] knockout mice.	0.0008734	1	0.01738	0.168	9	215	CDKN1C,CKB,RIMKLB,FDFT1,MIF,WWC1,ESCO2,CTBP2,TPD52
847	Coexpression	19249242-Table2	Human Breast_Andre09_71genes	0.0008952	1	0.01777	0.1718	5	65	PTTG1,CENPF,TUFT1,BUB1,ATAD2
848	Coexpression	M1642	Genes down-regulated in MEF cells (embryonic fibroblasts) from PARP1 [GeneID=142] knockout mice.	0.0008969	1	0.01777	0.1718	3	17	SET,CCNB2,CDC20
849	Coexpression	11739862-Table3	Mouse Intestine_Rao01_44genes	0.0009142	1	0.01807	0.1747	4	38	CDKN1C,TRIM25,CSNK1D,CCNB2
850	Coexpression	M8928	Genes down-regulated in CD4 [GeneID=920] naïve versus Th17 enriched.	0.0009203	1	0.01815	0.1755	8	174	TRPC4AP,PTP4A1,CAPN2,MFN1,RFWD3,TXNIP,RLIM,SEC63
851	Coexpression	M2434	Transcripts dependent upon IRS1 and IRS2 [GeneID=3667, 8660] for normal expression in liver.	0.0009316	1	0.01825	0.1765	6	98	GALNT2,ACAT2,CYP51A1,FDFT1,NUDT4,AFF4
852	Coexpression	M11984	Genes down-regulated in genomically unstable Ewing's sarcoma tumors compared to the stable ones.	0.0009316	1	0.01825	0.1765	6	98	CDKN1C,F8A1,CKB,AHNAK,RBM8A,MAPKAP1
853	Coexpression	M18506	Genes down-regulated in the ANBL-6 cell line (multiple myeloma, MM) after withdrawal of IL6 [GeneID=3569].	0.0009316	1	0.01825	0.1765	6	98	PTTG1,BUB1,PLK1,CCNB2,CDC6,CDC20
854	Coexpression	19286929-SuppTable1	Mouse Lung_Rangasamy09_2003genes	0.000949	1	0.01856	0.1794	33	1621	NOLC1,RAD18,RPN2,CHD2,HMOX1,PTP4A1,CIRBP,PJA2,AHRR,GANAB,AP2A2,AHNAK,BTG1,NFKBIA,TAF7,DDX24,ANAPC5,PNPLA2,CALCOCO1,ID1,BAZ1B,GNPNAT1,HAUS2,YWHAG,SACM1L,TXNIP,TGM2,RHPN2,CSNK1D,ASNS,ATP1A1,SEC63,AFF4
855	Coexpression	M2397	Genes up-regulated in liver tissue upon knockout of HNF1A [GeneID=6927].	0.0009525	1	0.01858	0.1796	7	135	CDKN1C,BUB1,ESCO2,TXNIP,CCNB2,ASNS,CDC20
856	Coexpression	M2994	Genes up-regulated in B lymphocytes stimulated by anti-IgM for 2h: wildtype versus ZFX [GeneID=7543] knockout.	0.0009551	1	0.01859	0.1797	8	175	RNMT,HMGB3,DBI,CDC7,CIRBP,HIST1H4F,CCNB2,CDC6
857	Coexpression	M4491	Genes down-regulated in ANBL-6 cell line (multiple myeloma, MM) expressing an activated form of NRAS [GeneID=4893] off a plasmid vector compared to those co-cultured with bone marrow stromal cells.	0.0009823	1	0.01908	0.1844	6	99	PTTG1,NFKBIA,ID1,CCNB2,CDC6,CDC20
858	Coexpression	16269079-TableS2	Human StemCell_Cui05_41genes	0.00101	1	0.01952	0.1887	4	39	CENPF,ZFP36L2,PLK1,CDC20
859	Coexpression	M15147	Up-regulated genes in hepatocellular carcinoma (HCC) subclass G12, defined by unsupervised clustering	0.00101	1	0.01952	0.1887	4	39	MFF,SYNJ2,SUN1,RBM34
860	Coexpression	16397240-SuppTable3	Human Colon_Grade06_351genes	0.001014	1	0.01957	0.1892	10	265	CENPF,IRAK1,BUB1,DCPS,DVL3,CCNB2,ASNS,CTNNBL1,SKA3,CDC6
861	Coexpression	M1859	Genes down-regulated in ALL (acute lymphoblastic leukemia) blasts after 1 week of treatment with glucocorticoids.	0.00102	1	0.01961	0.1896	12	362	PTTG1,HMGB3,MIF,RBM8A,RAB13,TBCA,SET,MCTS1,CCNB2,CTBP1,CEP57,PCCB
862	Coexpression	18794137-SuppTable1c	Human Breast_Creighton08_1024genes	0.001021	1	0.01961	0.1896	18	687	GOLM1,ERMP1,DBI,UQCR10,SYNJ2,FDFT1,BTG1,TAX1BP1,AHR,CIB1,TMEM59,CAPN2,TMBIM6,PRPF18,PPL,FTH1,CD63,SEC63
863	Coexpression	18410693-TableS6	Human Leukemia_Kiiveri08_100genes_MLLTree	0.001027	1	0.01966	0.19	5	67	MBNL1,ERMP1,SRPRB,RHOBTB3,ATP2B4
864	Coexpression	16737686-Table1	Human Breast_Lee06_71genes_up_VitD3	0.001027	1	0.01966	0.19	5	67	ITPR1,MED24,NFKBIA,ID1,ID3
865	Coexpression	M17115	Genes encoding substrates of IkappaB kinase (IKK) complex.	0.001067	1	0.02037	0.1969	3	18	NFKBIA,FOXO3,CTNNB1
866	Coexpression	M1145	Genes co-regulated in uterus during a time course response to progesterone [PubChem=5994]: SOM cluster 1.	0.001099	1	0.02093	0.2023	5	68	XRN1,FOXO3,ID3,CHD8,TXNIP
867	Coexpression	M2085	Top genes up-regulated in liver tissue from mice with knockout of ZMPSTE24 [GeneID=10269].	0.001112	1	0.02113	0.2043	4	40	CIRBP,ZFP36L2,TXNIP,CSNK1D
868	Coexpression	18310505-TableS8	Human StemCell_Matushansky08_297genes	0.001135	1	0.02153	0.2081	10	269	CDKN1C,ITGB1BP1,SPTBN1,AHNAK,NFKBIA,PNPLA2,CAPN2,TXNIP,RHOB,MBNL2
869	Coexpression	M7635	Genes up-regulated in memory CD8 T cells: 3' versus 4'.	0.001145	1	0.02162	0.209	8	180	GALNS,CENPF,DBI,ZFP36L2,KIFC3,TRAF7,CHD9,CTNNB1
870	Coexpression	M2961	Genes down-regulated in natural T reg versus T conv.	0.001145	1	0.02162	0.209	8	180	MIS18BP1,CENPF,BUB1,PLK1,ESCO2,WDHD1,CCNB2,ATP2A2
871	Coexpression	M17723	Genes down-regulated by 2-methoxyestradiol (2ME2) [PubChem=1573] in the MM.1S cell line (multiple myeloma) sensitive to dexamethasone [PubChem=5743].	0.001147	1	0.02162	0.209	6	102	ZFP36L2,BTG1,FOXO3,MORF4L2,CTBP1,PCBP2
872	Coexpression	16203770-TableS1	Human Prostate_Best05_256genes	0.001164	1	0.02189	0.2116	9	224	DBI,RPS29,BIN3,MFF,TUFT1,AP2A2,MIF,RECQL,NEMF
873	Coexpression	M863	Myb-regulated genes in MCF7 (breast cancer) and lung epithelial cell lines overexpressing MYBL2, MYBL1 or MYB [GeneID=4605;4603;4602].	0.001168	1	0.02192	0.2119	11	318	PTTG1,HMOX1,AP2A2,ZFP36L2,BTG1,MBOAT7,E2F4,PPL,TGM2,ASNS,PCCB
874	Coexpression	19695104-AF2	Human Breast_Lin09_128genes	0.001174	1	0.02193	0.212	5	69	TRIM25,FANCG,GANAB,PLK1,CCNB2
875	Coexpression	17150101-TableS1a	Human Breast_Troester06_81genes_up_sham_HME-CC	0.001174	1	0.02193	0.212	5	69	PTTG1,CENPF,BUB1,CCNB2,PTTG2
876	Coexpression	M15123	Genes down-regulated in at least 8 of 11 sarcoma cell lines by trabectedin [PubChem=3199].	0.0012	1	0.02238	0.2163	10	271	MYCBP2,STAU1,PJA2,SACS,RBM27,BTG1,BUB1,PLK1,MCTS1,PTGES3
877	Coexpression	16484322-SuppTable1	Mouse StemCell_Schimmer06_588genes	0.001215	1	0.02261	0.2186	14	474	ATP7A,IRAK1,HMOX1,HMOX2,FDFT1,TAX1BP1,DDX24,PNPLA2,GNPNAT1,YWHAG,MFN1,RAB18,RDH11,TPD52
878	Coexpression	M19002	Genes down-regulated by estradiol [PubChem=5757] and down-regulated by ESRRA [GeneID=2101] in MCF-7 cells (breast cancer).	0.001221	1	0.02262	0.2187	4	41	SACS,ATAD2,WDHD1,CDC6
879	Coexpression	M1647	Genes up-regulated in liver from mice with liver specific knockout of POR [GeneID=5447].	0.001221	1	0.02262	0.2187	4	41	CYP51A1,ACTG1,HMOX1,ASNS
880	Coexpression	M2767	Genes up-regulated in gastric cancer cell lines resistant to cisplatin [PubChem=2767].	0.001257	1	0.02309	0.2232	3	19	ATP7A,FAM46A,FTH1
881	Coexpression	M19909	Genes whose expression peaked at 40 min after stimulation of MCF10A cells with EGF [GeneID=1950].	0.001257	1	0.02309	0.2232	3	19	MIS18BP1,TUFT1,BUB1
882	Coexpression	16404635-Table2	Human Ovarian_Cheng06_21genes_DDPresistantup	0.001257	1	0.02309	0.2232	3	19	AHNAK,ATAD2,TXNIP
883	Coexpression	M17204	Genes whose expression predicted relapse in less than 2 years after chemotherapy for adult patients with T-ALL (T cell lymphoblastic leukemia).	0.001257	1	0.02309	0.2232	3	19	CENPF,CDC7,AHNAK
884	Coexpression	M2521	Loci bound by both isoforms (a and b) of SALL4 [GeneID=57167] in ES cells (embryonic stem).	0.001277	1	0.02342	0.2263	9	227	NOLC1,TRIM25,CHD2,KIFC3,GNPNAT1,YWHAG,RHOB,ASNS,TPD52
885	Coexpression	M2417	Genes with promoters bound by both PPARG and RXRA [GeneID=5468, 6256] at 8 day time point of adipocyte differentiation of 3T3-L1 cells (preadipocyte).	0.001328	1	0.02429	0.2348	21	882	HGH1,MYCBP2,MBNL1,HMOX1,HNRNPL,GANAB,TRAF7,PNPLA2,LONP2,CAPN2,CALCOCO1,BAZ1B,GNPNAT1,YWHAG,TXNIP,KAT7,CSNK1D,SIPA1L1,FTH1,CTNNBL1,PCBP2
886	Coexpression	18231642-TableW1	Mouse Brain_DeSmaele07_122genes	0.001333	1	0.02432	0.2351	6	105	BUB1,PLK1,CCNB2,CD63,CDC6,CDC20
887	Coexpression	M1249	Genes up-regulated in B cell lymphoma tumors expressing an activated form of MYC [GeneID=4609].	0.001337	1	0.02432	0.2351	4	42	BUB1,PLK1,HNRNPLL,CCNB2
888	Coexpression	16652140-Table2	Human Leukemia_Dunne06_46genes	0.001337	1	0.02432	0.2351	4	42	CKB,BTG1,ID1,ATP2B4
889	Coexpression	19096012-TableS5	Human Viral_Chetaille09_666genes	0.001356	1	0.02462	0.238	16	590	SIGMAR1,SPTBN1,GANAB,AHNAK,MORF4L1,PGRMC2,USP4,PNPLA2,RECQL,NPEPL1,HAUS2,RHOB,NUDT4,RBMX2,ATP1A1,CEP57
890	Coexpression	M8244	Genes changed in INA-6 cells (multiple myeloma, MM) by re-addition of IL6 [GeneID=3569] after its initial withdrawal for 12h.	0.001386	1	0.0251	0.2427	7	144	PTP4A1,ZFP36L2,FOXO3,RHOBTB3,ID1,ID3,ATP2B4
891	Coexpression	M16189	Genes up-regulated in NIH3T3 cells (fibroblasts) transformed by expression of contitutively active (Q63L) form of RHOA [GeneID=387] off plasmid vector.	0.001402	1	0.02534	0.2449	15	536	PTTG1,MIS18BP1,HMGB3,NSUN2,CDC7,NFKBIA,IFRD2,BUB1,SLBP,GPC1,DHRS7B,WDHD1,CDC6,CDC20,PTGES3
892	Coexpression	M18855	Up-regulated genes distinguishing between early gastric cancer (EGC) and normal tissue samples.	0.001407	1	0.02538	0.2453	13	428	PTTG1,RAD18,CENPF,HMGB3,BUB1,POP1,ATAD2,TRUB2,ESCO2,CCNB2,SKA3,CDC6,CDC20
893	Coexpression	M10739	Genes down-regulated in ANBL-6 cell line (multiple myeloma, MM) expressing a constantly active form of NRAS [GeneID=4893] off a plasmid vector compared to those grown in the presence of IL6 [GeneID=3569].	0.001421	1	0.02559	0.2473	5	72	PTTG1,PLK1,CCNB2,CDC6,CDC20
894	Coexpression	M17742	Genes consistently up-regulated in HMEC cells (primary mammary epithelium) upon expression of TERT [GeneID=7015] off a retroviral vector.	0.001442	1	0.02591	0.2505	7	145	ALKBH1,AHR,PYCR1,ASNS,CDC6,CEP57,PCCB
895	Coexpression	M12383	Genes up-regulated in hematopoietic stem cells (HSC, CD34+ [GeneID=947]) cultured in a three-dimentional collagen gel compared to the cells grown in suspension.	0.001484	1	0.02661	0.2572	9	232	GALNT2,CIRBP,GANAB,NFKBIA,RHOBTB3,EDEM3,PAFAH1B2,CTNNBL1,CD58
896	Coexpression	M6819	Genes up-regulated in dendritic cells: untreated versus inflammatory cytokine cocktail.	0.00151	1	0.02702	0.2611	8	188	TRPC4AP,CKB,IFRD2,USP4,MBOAT7,RHOBTB3,FTH1,PCCB
897	Coexpression	15171711-Table1	Human Breast_Cicatiello04_344genes	0.001531	1	0.02734	0.2643	11	329	NOLC1,PTTG1,ITGB1BP1,SPCS2,ACTG1,FDFT1,SEC61B,PLK1,TXNIP,IFT122,CDC20
898	Coexpression	M12804	Genes up-regulated in P14 nerves of transgenic mice having hypomorhic (reduced function) allele of EGR2 [GeneID=1959].	0.00154	1	0.02745	0.2654	6	108	CDKN1C,CDC7,BUB1,PLK1,CCNB2,CDC20
899	Coexpression	M2114	Set 'Proliferation Cluster': genes defined in human breast tumor expression data.	0.00156	1	0.02771	0.2679	7	147	PTTG1,CENPF,BUB1,RBM8A,ATAD2,PRPF18,CCNB2
900	Coexpression	M2648	Genes up-regulated in MCF-7 cells (breast cancer) over-expressing a mutant K112E form of CCND1 [Gene ID=595] gene.	0.001561	1	0.02771	0.2679	8	189	TRIM25,MED24,IFRD2,AHR,ID1,E2F4,ASNS,CTBP1
901	Coexpression	17533364-TableS3	Human Brain_Lastowska07_548genes	0.001568	1	0.02778	0.2685	11	330	RAD18,SPCS2,SLBP,USP4,BOD1L1,TMEM43,FTH1,CTBP1,CTNNB1,CEP57,CRBN
902	Coexpression	M2234	Genes bound by ESR1 [GeneID=2099] and up-regulated by estradiol [PubChem=5757] in MCF-7 cells (breast cancer) expressing constitutevly active form of AKT1 [GeneID=207].	0.001571	1	0.02778	0.2685	10	281	NOLC1,MED24,NIP7,POP1,WWC1,CHD9,TGM2,NADSYN1,CDC6,INO80B
903	Coexpression	12791645-Table2	Human BoneMarrow_Croonquist03_50genes_StromaIL6	0.001593	1	0.02811	0.2717	4	44	SPTBN1,NFKBIA,TGM2,CDC6
904	Coexpression	M5892	Genes involved in cholesterol homeostasis.	0.001606	1	0.02828	0.2734	5	74	ACAT2,CYP51A1,ACTG1,FDFT1,CTNNB1
905	Coexpression	16273092-TableS1b	Human InVitro_Bild06_298genes	0.001621	1	0.02843	0.2748	9	235	CDKN1C,DIS3L,PKN3,SYNM,FAM46A,DVL3,TMEM43,ATAD2,NEMF
906	Coexpression	M19016	Genes down-regulated in erythroid progenitor cells isolated from bone marrow of patients with Diamond-Blackfan anemia (DBA) and mutated RPS19 [GeneID=6223].	0.001657	1	0.02843	0.2748	14	490	CDKN1C,MAGT1,CKB,BTG1,TAX1BP1,AHR,PLK1,WWC1,LONP2,SUN1,RECQL,RHOB,PAFAH1B2,TPD52
907	Coexpression	16617318-SuppTable2	Human Leukemia_Zheng06_114genes	0.001692	1	0.02843	0.2748	6	110	TTF1,ITPR1,SERPINB8,SYNJ2,MBNL2,FTH1
908	Coexpression	M1634	Genes up-regulated in liver from mice with liver specific knockout of POR [GeneID=5447] vs mice with reduced expression of POR in all tissues.	0.001696	1	0.02843	0.2748	3	21	ACTG1,HMOX1,ASNS
909	Coexpression	M4210	The 'group 3 set' of genes associated with acquired endocrine therapy resistance in breast tumors expressing ESR1 and ERBB2 [GeneID=2099;2064].	0.001716	1	0.02843	0.2748	18	720	GOLM1,ERMP1,DBI,UQCR10,SYNJ2,FDFT1,BTG1,TAX1BP1,AHR,CIB1,TMEM59,CAPN2,TMBIM6,PRPF18,PPL,FTH1,CD63,SEC63
910	Coexpression	16813654-SuppFile2	Human Breast_Hall06_276genes_HRT	0.001718	1	0.02843	0.2748	9	237	CDKN1C,HMOX1,RPS29,ZFP36L2,KRT6B,SYNM,OLR1,CELF1,CDC20
911	Coexpression	M1897	Cluster 1: ATM [GeneID=472] dependent genes induced at 30 min after ionizing radiation treatment.	0.001733	1	0.02843	0.2748	4	45	SLBP,HNRNPLL,FAM46A,PAFAH1B2
912	Coexpression	15899795-SuppTable3	Human Breast_Dai05_50genes	0.001733	1	0.02843	0.2748	4	45	BUB1,CCNB2,CDC6,PTTG2
913	Coexpression	15565109-Table2	Mouse Liver_Lee04_49genes	0.001733	1	0.02843	0.2748	4	45	CDC7,SET,CD63,CTBP2
914	Coexpression	M4772	Genes up-regulated in robust Cluster 2 (rC2) of hepatoblastoma samples compared to those in the robust Cluster 1 (rC1).	0.00175	1	0.02843	0.2748	16	605	NOLC1,CENPF,RPN2,HMGB3,MIF,BUB1,NIP7,PLK1,E2F5,RFWD3,ERGIC3,CCNB2,CDC6,CDC20,CEP57,MAN1B1
915	Coexpression	16740760-TableS1	Human Bladder_Osman06_1054genes	0.001755	1	0.02843	0.2748	19	781	MBNL1,CHD2,MAGT1,TTF1,MFF,HNRNPL,GANAB,GOLIM4,TRAF7,CHD9,RECQL,EDEM3,CELF1,NEMF,YLPM1,CD58,TTC17,TNKS,CEP57
916	Coexpression	19096012-TableS2	Human Viral_Chetaille09_501genes	0.001761	1	0.02843	0.2748	13	439	CDKN1C,NOLC1,ALKBH1,POP5,FDFT1,RBM8A,SET,SUN1,PRPF18,SACM1L,CTBP1,PCBP2,YME1L1
917	Coexpression	M9521	Genes down-regulated in CD5 T cells at acute infection with LCMV-Armstrong: effectors at day 15 versus memory at day 30.	0.001781	1	0.02843	0.2748	8	193	MIS18BP1,USP4,HERC2,ABCC2,SUN1,CCDC77,YLPM1,STX6
918	Coexpression	M2848	Genes down-regulated in MOLM-14 cells (AML) with knockdown of HOXA9 [Gene ID=3205] gene by RNAi vs controls.	0.001781	1	0.02843	0.2748	8	193	CYP51A1,PARVB,FANCG,ALKBH1,RHOBTB3,ATAD2,RFWD3,CDC6
919	Coexpression	M2675	Genes down-regulated in HUVEC cells (endothelium) by treatment with VEGFA [Gene ID=7422].	0.001781	1	0.02843	0.2748	8	193	TRIM25,SACS,POP5,BUB1,POP1,RECQL,RDH11,CCNB2
920	Coexpression	M8131	Genes up-regulated in decidual macrophages with ITGAX [GeneID=3687] high versus low.	0.001781	1	0.02843	0.2748	8	193	BOD1,AHNAK,PHIP,CHD9,ATAD2,RAB18,CD58,LRRC8A
921	Coexpression	16611997-SuppTable1	Mouse StemCell_Affar06_525genes	0.001796	1	0.02843	0.2748	13	440	CDKN1C,RAD18,CENPF,HMGB3,TTF1,B3GAT3,FDFT1,BUB1,PLK1,TXNIP,TGM2,CCNB2,CDC6
922	Coexpression	M1421	Cell proliferation genes down-regulated by histone deacetylase (HDAC) inhibitors SAHA and depsipeptide [PubChem=5311;5352062].	0.001808	1	0.02843	0.2748	5	76	CDC7,IFRD2,PLK1,CCNB2,CTBP1
923	Coexpression	18535662-TableS1b	Mouse Lymphoma_Wu08_1114genes	0.00182	1	0.02843	0.2748	14	495	NOLC1,ACAT2,SPCS2,HMGB3,NSUN2,CIRBP,RINT1,GANAB,SYNJ2,IFRD2,MIF,RBM8A,DCPS,RBM28
924	Coexpression	M9506	Genes down-regulated in CD8 T cells: naïve versus effectors at day 8 chronic infection with LCMV-clone 13.	0.00184	1	0.02843	0.2748	8	194	EMC4,GOLM1,GPC1,SMCHD1,PELP1,MBNL2,STX6,TPD52
925	Coexpression	19088021-supptable2	Human Colon_Jorissen08_829genes	0.001845	1	0.02843	0.2748	17	666	UQCR10,SRPRB,TUFT1,HNRNPL,STAU1,BTG1,BOD1L1,RAB32,PKN3,FAM46A,ID1,CHD8,TXNIP,CTNNBL1,CTNNB1,SEC63,PCCB
926	Coexpression	M13936	Genes down-regulated in BJAB cells (B-lymphoma) after glutamine [PubChem=738] deprivation.	0.001849	1	0.02843	0.2748	11	337	NOLC1,ACAT2,HNRNPL,ZFP36L2,SACS,FDFT1,IFRD2,SEC61B,TXNIP,MORF4L2,ATP2A2
927	Coexpression	M12591	Genes up-regulated by 3 h of euglycemic hyperinsulinemic clamp in the vastus lateralis muscle of healthy lean subjects.	0.001869	1	0.02843	0.2748	13	442	TIMMDC1,NSUN2,MFF,PTP4A1,PGRMC2,MALSU1,TAF7,SET,CAPN2,YWHAG,CELF1,MORF4L2,YME1L1
928	Coexpression	M11350	Genes with GO annotation and down-regulated after DNA damage in cell lines from young donors.	0.0019	1	0.02843	0.2748	8	195	GALNT2,CYP51A1,POMP,MORF4L1,TBCA,RHOBTB3,ID1,RHOB
929	Coexpression	M9242	Genes down-regulated in dendritic cells: untreated versus diphenyleneiodonium (DPI) [PubChem=2733504].	0.0019	1	0.02843	0.2748	8	195	DBI,HM13,POMP,BUB1,POP1,SEC61B,ESCO2,TGM2
930	Coexpression	M1158	Putative E2F4 [GeneID=1874] target genes identified as mitotic genes down-regulated in the LNCaP C4-2 cells (prostate cancer) at both 6 and 24 h following irradiation.	0.001902	1	0.02843	0.2748	2	6	PTTG1,CDC6
931	Coexpression	M14046	Common up-regulated transcripts in fibroblasts expressing either XP/CS or TDD mutant forms of ERCC3 [GeneID=2071], after UVC irradiation.	0.001916	1	0.02843	0.2748	5	77	CDKN1C,BTG1,TMBIM6,RHOB,CDC6
932	Coexpression	M18090	Genes down-regulated in PC3 cells (prostate cancer) after knockdown of NIPP1 [GeneID=5511] by RNAi.	0.001923	1	0.02843	0.2748	20	848	CDKN1C,TRPC4AP,GALNT2,ACTG1,MAGT1,CKB,PJA2,ESYT2,AHNAK,RHOF,PNPLA2,TMEM59,YWHAG,TXNIP,RAB18,NUDT4,MBNL2,LRRC8A,ATP2A2,YME1L1
933	Coexpression	M18562	Genes down-regulated in response to both hypoxia and overexpression of an active form of HIF1A [GeneID=3091].	0.001931	1	0.02843	0.2748	10	289	NOLC1,ACAT2,CDC7,FANCG,SACS,POP5,ID1,RBM28,CDC6,METTL2B
934	Coexpression	17023574-TableS2	Human BoneMarrow_Zhan07_458genes	0.001936	1	0.02843	0.2748	11	339	CDKN1C,SIGMAR1,DBI,B3GAT3,PTP4A1,GANAB,IFRD2,RBM8A,HNRNPLL,MAPKAP1,EDEM3
935	Coexpression	17420285-Table1	Human Leukemia_Hattori07_26genes	0.001947	1	0.02843	0.2748	3	22	AUP1,SACS,ALG5
936	Coexpression	16498405-Table2	Mouse Kidney_Takemoto06_25genes	0.001947	1	0.02843	0.2748	3	22	CDKN1C,ERMP1,ATP1A1
937	Coexpression	M4958	Genes up-regulated in comparison of B cells from influenza vaccinee at day 7 post-vaccination versus plasmacytoid dendritic cells (pDC) at day 7 post-vaccination.	0.001962	1	0.02843	0.2748	8	196	MYCBP2,BTG1,SMCHD1,TXNIP,RHOB,ASL,SIPA1L1,TPD52
938	Coexpression	M9979	Genes down-regulated in ITGAM+ [GeneID=3684] dendritic cells: control versus primary acute viral infection.	0.001962	1	0.02843	0.2748	8	196	PTTG1,CENPF,PLK1,ESCO2,CCNB2,CD63,SKA3,CDC20
939	Coexpression	M7410	Genes down-regulated in immature neuron cell line: control versus interferon alpha (6h).	0.001962	1	0.02843	0.2748	8	196	CDKN1C,RIMKLB,ZFP36L2,AHNAK,ID3,FTH1,CTNNB1,ATP2B4
940	Coexpression	M9892	Genes up-regulated in plasmacytoid dendritic cells: wildtype versus GFI1 [GeneID=2672] knockout.	0.002025	1	0.02843	0.2748	8	197	HNRNPL,FANCG,ANAPC2,KRT2,RHOBTB3,DVL3,EDEM3,INO80B
941	Coexpression	M4940	Genes up-regulated in comparison of B cells versus plasmacytoid dendritic cells (pDC) .	0.002025	1	0.02843	0.2748	8	197	MYCBP2,PTP4A1,BTG1,NFKBIA,SMCHD1,TXNIP,RHOB,TPD52
942	Coexpression	M4450	Genes down-regulated in comparison of memory IgG IgA B cells versus plasma cells from bone marrow and blood.	0.002025	1	0.02843	0.2748	8	197	CDKN1C,KLHDC2,SRPRB,NFKBIA,PYCR1,RAB13,MBNL2,MORF4L2
943	Coexpression	M3183	Genes down-regulated in comparison of IgD+ B cells versus IgD- B cells.	0.002025	1	0.02843	0.2748	8	197	RPN2,ACTG1,SEC61B,DCPS,CAPN2,NUDT4,ATP1A1,PCCB
944	Coexpression	M7467	Genes up-regulated in CD4 [GeneID=920] T cells: medium versus TGF beta and IL6 [GeneID=3569].	0.002025	1	0.02843	0.2748	8	197	DIS3L,HMGB3,FANCG,BUB1,ATAD2,WDHD1,CCNB2,CDC20
945	Coexpression	M4436	Genes down-regulated in comparison of naive B cells versus memory IgM B cells.	0.002025	1	0.02843	0.2748	8	197	ACTG1,SACS,AHNAK,SEC61B,DCPS,CAPN2,CD58,ATP1A1
946	Coexpression	M8147	Genes up-regulated in HEK293 cells over-expressing wildtype NOD2 [GeneID=64127]: untreated versus muramyl dipeptide [PubChem=11620162] for 6h.	0.00209	1	0.02843	0.2748	8	198	GALNT2,ALG5,AURKAIP1,WWC1,SIPA1L1,ATP2A2,INO80B,MAN1B1
947	Coexpression	M8017	Genes up-regulated in macrophages (12h): IL4 [GeneID=3565] versus rosiglitazone [PubChem=77999].	0.00209	1	0.02843	0.2748	8	198	GALNT2,ERMP1,GANAB,SUN1,TMBIM6,ATAD2,NUDT4,TTC17
948	Coexpression	M5495	Genes down-regulated in comparison of macrophages versus B cells.	0.00209	1	0.02843	0.2748	8	198	GPATCH8,RPS29,DDX24,SET,BAZ1B,E2F5,GTF2A1,CTBP1
949	Coexpression	M5013	Genes down-regulated in comparison of B cells from LAIV influenza vaccinee at day 7 post-vaccination versus those from TIV influenza vaccinee at day 7 post-vaccination.	0.00209	1	0.02843	0.2748	8	198	IRAK1,UQCR10,MFF,AHR,MAPKAP1,FAM46A,CAPN2,MBNL2
950	Coexpression	M9962	Genes up-regulated in CD8A [GeneID=925] dendritic cells: wildtype versus IFNAR1 [GeneID=3454] knockout.	0.00209	1	0.02843	0.2748	8	198	RPN2,PARVB,HMOX2,ANAPC5,ASL,CTBP1,SF3A2,STX6
951	Coexpression	M3167	Genes down-regulated in comparison of germinal center B cells versus plasma cells.	0.00209	1	0.02843	0.2748	8	198	KLHDC2,SPTBN1,MAGT1,SRPRB,AHNAK,FOXO3,EDEM3,MORF4L2
952	Coexpression	M9725	Genes up-regulated in CD4 [GeneID=920] SMARTA T cells: naïve versus effector during acute infection of LCMV.	0.00209	1	0.02843	0.2748	8	198	GALNT2,POP1,MAPKAP1,ID1,RFWD3,KAT7,LRRC8A,ATP2A2
953	Coexpression	M9862	Genes up-regulated in at day 0 B cell wildtype versus CD40L and IL-2 IL-4 IL-5 stimulated at day 1 B cell wildtype.	0.00209	1	0.02843	0.2748	8	198	CDKN1C,KLHDC2,SPTBN1,ERMP1,BUB1,DNTTIP1,CCNB2,PCBP2
954	Coexpression	M4931	Genes down-regulated in comparison of peripheral blood mononuclear cells (PBMC) from TIV influenza vaccinee pre-vaccination versus those at day 7 post-vaccination.	0.00209	1	0.02843	0.2748	8	198	HMOX2,HM13,UQCR10,TTF1,MED24,SEC61B,AURKAIP1,TGM2
955	Coexpression	M2895	Genes up-regulated in MEF cells (embryonic fibroblasts) isolated from RB1 [GeneID=5925] knockout mice: chronic loss of function (LOF) of RB1.	0.00212	1	0.02843	0.2748	6	115	ACAT2,CYP51A1,FDFT1,SLBP,ANAPC5,WDHD1
956	Coexpression	17683518-813GeneTable	Human Breast_Teschendorff07_813genes_ERneg	0.002122	1	0.02843	0.2748	17	675	KLHDC2,MYCBP2,ACTG1,RPS29,HMOX2,CKB,AP2A2,AHNAK,NFKBIA,PYCR1,PHIP,DVL1,ID1,WDHD1,RBMX2,CD63,CDC20
957	Coexpression	M939	Genes up-regulated in hematopoietic progenitor cells (HPC) of B lymphocyte lineage CD34+CD45RA+CD10+ [GeneID=947;5788;4311].	0.002134	1	0.02843	0.2748	10	293	ITPR1,BTG1,ANAPC5,LONP2,ID3,E2F5,RHOB,CTBP2,PCBP2,TPD52
958	Coexpression	M13061	Genes selected in supervised analyses to discriminate cells expressing E2F3 [GeneID=1871] from control cells expressing GFP.	0.002152	1	0.02843	0.2748	9	245	CDKN1C,DIS3L,PKN3,SYNM,FAM46A,DVL3,TMEM43,ATAD2,NEMF
959	Coexpression	M9641	Genes down-regulated in CD4 [GeneID=920] T helper cells (4h): Th0 versus TGFB1 and IL6 [GeneID=7040;3569].	0.002156	1	0.02843	0.2748	8	199	TRIM25,STAU1,CKB,ZFP36L2,PGRMC2,RHOB,SF3A2,STX6
960	Coexpression	M5041	Genes up-regulated in comparison of splenic primary CD8 effector T cells at day 8 post-acute infection versus splenic secondary CD8 effector T cells at day 8 post-acute infection.	0.002156	1	0.02843	0.2748	8	199	MIS18BP1,GALNS,CENPF,DBI,BUB1,ESCO2,CCNB2,CDC6
961	Coexpression	M3876	Genes up-regulated in comparison of dendritic cells (DC) stimulated with CpG DNA (TLR9 agonist) at 0.5 h versus DC cells stimulated with Gardiquimod (TLR7 agonist) at 0.5 h.	0.002156	1	0.02843	0.2748	8	199	NOLC1,DBI,UQCR10,BCAP29,BTG1,TAF7,CIB1,SACM1L
962	Coexpression	M6112	Genes up-regulated in CD4 [GeneID=920] T cells activated by anti-CD3 and anti-CD28: TGFB1 and IL4 [GeneID=7040;3565] (48h) versus IL4 [GeneID=3565] (48h).	0.002156	1	0.02843	0.2748	8	199	CYP51A1,SERPINB8,SEC61B,RAB13,GTF2A1,FTH1,CD58,CD63
963	Coexpression	M4067	Genes up-regulated in comparison of dendritic cells (DC) stimulated with LPS (TLR4 agonist) at 0.5 h versus those stimulated at 12 h.	0.002156	1	0.02843	0.2748	8	199	NOLC1,MYCBP2,GOLM1,HM13,HNRNPL,SEC61B,NUDT4,PELP1
964	Coexpression	M3303	Genes up-regulated in comparison of unstimulated peripheral blood mononuclear cells (PBMC) 3 days after stimulation with YF17D vaccine versus PBMC 21 days after the stimulation.	0.002156	1	0.02843	0.2748	8	199	IRAK1,MAPKAP1,MYO19,FAM46A,CAPN2,DVL3,NPEPL1,ATP2A2
965	Coexpression	M4250	Genes down-regulated in comparison of CD4 [GeneID=920] T cells treated with IL4 [GeneID=3565] and anti-IL12 at 2 h versus those at 72 h.	0.002156	1	0.02843	0.2748	8	199	CYP51A1,PARVB,DBI,UNC45A,RAB13,RECQL,ARF5,TXNIP
966	Coexpression	M3186	Genes down-regulated in comparison of IgD+ peripheral blood B cells versus IgD- naive tonsil B cells.	0.002156	1	0.02843	0.2748	8	199	MBNL1,CYP51A1,ACTG1,BTG1,PLK1,FOXO3,LONP2,EDEM3
967	Coexpression	M6584	Genes up-regulated in unstimulated monocytes versus macrophages incubated with CSF1 [GeneID=435] at day 7.	0.002156	1	0.02843	0.2748	8	199	RNMT,BTBD1,POMP,HERC2,CHD9,SACM1L,SEC63,RBM34
968	Coexpression	M3119	Genes down-regulated in comparison of naive T cells versus memory T cells.	0.002156	1	0.02843	0.2748	8	199	PTTG1,MIS18BP1,AHNAK,AHR,HNRNPLL,CAPN2,CD58,ATP2B4
969	Coexpression	M4848	Genes up-regulated in comparison of CD8 T cells versus monocyte macrophages.	0.002156	1	0.02843	0.2748	8	199	RABEP2,MBNL1,SACS,DDX24,FOXK1,DVL1,NEMF,PTGES3
970	Coexpression	M8863	Genes up-regulated in lymphoid primed multipotent progenitors versus RAG2 [GeneID=5897] knockout NK cells.	0.002156	1	0.02843	0.2748	8	199	CDKN1C,RNMT,SRPRB,CKB,SYNJ2,DDX24,FAM46A,ATP1A1
971	Coexpression	M5295	Genes up-regulated in comparison of untreated CD4 [GeneID=920] memory T cells from old donors versus those treated with TSST at 16 h.	0.002156	1	0.02843	0.2748	8	199	MYCBP2,CENPF,SPTBN1,PTP4A1,CIRBP,ZFP36L2,LONP2,TXNIP
972	Coexpression	M8530	Genes down-regulated in macrophages: alternatively activated M2 versus MYC [GeneID=4609] inhibited.	0.002156	1	0.02843	0.2748	8	199	CYP51A1,HMGB3,DBI,BUB1,YIPF4,ID3,CDC6,CDC20
973	Coexpression	M4176	Genes down-regulated in comparison of untreated CD4 [GeneID=920] T cells at 0 h versus the untreated cells at 48 h.	0.002156	1	0.02843	0.2748	8	199	CENPF,HMGB3,HNRNPLL,RHOF,DCPS,BAZ1B,WDHD1,PCCB
974	Coexpression	M5553	Genes down-regulated in comparison of B cells versus Th1 cells.	0.002156	1	0.02843	0.2748	8	199	PTTG1,HMGB3,FANCG,BUB1,PLK1,RBM28,ATP2B4,AFF4
975	Coexpression	M5293	Genes up-regulated in comparison of untreated CD4 [GeneID=920] memory T cells from young donors versus those treated with TSST at 72 h.	0.002156	1	0.02843	0.2748	8	199	PTP4A1,CIRBP,ZFP36L2,LONP2,FAM46A,TXNIP,MBNL2,TTC17
976	Coexpression	M9532	Genes down-regulated in skin with IL1R1 [GeneID=3554] knockout: uninfected versus S. aureus infection.	0.002156	1	0.02843	0.2748	8	199	IRAK1,ZFP36L2,AHNAK,USP4,ARF5,RHOB,CD58,SEC63
977	Coexpression	M5431	Genes down-regulated in comparison of mast cells versus macrophages.	0.002156	1	0.02843	0.2748	8	199	TRIM25,GALNS,EPB41L3,SERPINB8,CLPTM1,SLBP,FOXO3,ATP1A1
978	Coexpression	M8318	Genes up-regulated in NKT cells: naïve versus activated.	0.002156	1	0.02843	0.2748	8	199	CHD2,MED24,ZFP36L2,MCRS1,HDAC6,ID1,TXNIP,KAT7
979	Coexpression	M7950	Genes down-regulated in bone marrow-derived macrophages with STAT6 [GeneID=6778] knockout treated with rosiglitazone [PubChem=77999]: control versus IL4 [GeneID=3565].	0.002156	1	0.02843	0.2748	8	199	RPN2,POMP,NFKBIA,RAB13,RBM28,YWHAG,TGM2,CD63
980	Coexpression	M8119	Genes up-regulated in NFKB1 and IL10 [GeneID=4790;3586] knockout macrophages stimulated by LPS versus those also stimulated by IL10 [GeneID=3586].	0.002156	1	0.02843	0.2748	8	199	RPN2,GOLM1,AHRR,BTG1,FOXK1,ZNF687,CAPN2,RAB18
981	Coexpression	M3289	Genes up-regulated in comparison of unstimulated peripheral blood mononuclear cells (PBMC) versus PBMC 21 days after stimulation with YF17D vaccine.	0.002156	1	0.02843	0.2748	8	199	KLHDC2,IRAK1,MAPKAP1,MYO19,NPEPL1,PAFAH1B2,CTNNB1,ATP2A2
982	Coexpression	M5403	Genes down-regulated in comparison of eosinophils versus macrophages.	0.002156	1	0.02843	0.2748	8	199	HGH1,SERPINB8,PGRMC2,MAPKAP1,CHD9,RDH11,ATP2A2,ATP2B4
983	Coexpression	M5363	Genes up-regulated in comparison of untreated eosinophils versus eosinophils treated with PMA [PubChem=4792] at 2 h.	0.002156	1	0.02843	0.2748	8	199	CENPF,DBI,SERPINB8,ZFP36L2,USP4,CALCOCO1,RECQL,DHRS7B
984	Coexpression	M4738	Genes down-regulated in comparison of dendritic cells (DC) stimulated with R848 at 2 h versus DCs stimulated with LPS (TLR4 agonist) at 8 h.	0.002156	1	0.02843	0.2748	8	199	TRPC4AP,MAGT1,EPB41L3,BTG1,XRN1,SYNM,RFWD3,MORF4L2
985	Coexpression	M339	Genes up-regulated in T conv in response to TGF-beta: expressing constantly active form of AKT1 [GeneID=207] versus control.	0.002188	1	0.02843	0.2748	7	156	TRIP12,ALDH16A1,XRN1,AHR,BAZ1B,CSNK1D,ATP2B4
986	Coexpression	17917972-Table3	Human Lymphoma_Birgersdotter07_49genes	0.002204	1	0.02843	0.2748	4	48	CDKN1C,FOXO3,CD63,ATP2B4
987	Coexpression	15548366-Table2	Mouse Bladder_Yao04_53genes	0.002204	1	0.02843	0.2748	4	48	BUB1,PLK1,CCNB2,CDC20
988	Coexpression	16357169-Table1	Human Prostate_Floryk05_57genes	0.002204	1	0.02843	0.2748	4	48	TUFT1,KRT6B,ID3,OLR1
989	Coexpression	19204204-SupplementaryTable8	Human Breast_Parker09_50genes_IntrinsicGenes_PAM50	0.002204	1	0.02843	0.2748	4	48	PTTG1,CENPF,CDC6,CDC20
990	Coexpression	M7854	Differentially expressed genes in a panel of xenografts representing 8 common pediatric tumors compared to the normal tissues.	0.002215	1	0.02843	0.2748	6	116	PTTG1,CENPF,HMGB3,BUB1,ATAD2,CCNB2
991	Coexpression	17119124-Table2	Mouse StemCell_Ren07_28genes	0.00222	1	0.02843	0.2748	3	23	HMOX1,ID1,ID3
992	Coexpression	M7692	Genes down-regulated in mouse embryonic fibroblasts (MEF): wildtype versus PPARG [GeneID=5468] knockout.	0.002224	1	0.02843	0.2748	8	200	MMADHC,MORF4L1,BUB1,TAF7,TBCA,GTF2A1,WDHD1,CRBN
993	Coexpression	M3944	Genes down-regulated in comparison of dendritic cells (DC) stimulated with poly(I:C) (TLR3 agonist) at 6 h versus DC cells stimulated with CpG DNA (TLR9 agonist) at 6 h.	0.002224	1	0.02843	0.2748	8	200	PGRMC2,HERC2,GPC1,KRT2,CAPN2,POU4F3,OLR1,RHOB
994	Coexpression	M5695	Genes down-regulated in comparsion of ActCD4 versus ActCD4TGF (see Fig. 1 in the paper for details).	0.002224	1	0.02843	0.2748	8	200	GOLM1,AHRR,AHR,RHOF,CIB1,RANBP6,CHD9,RHOB
995	Coexpression	M5843	Genes down-regulated in comparison of virus specific (gp33) exhausted CD8 T cells versus the virus specific (gp276) cells.	0.002224	1	0.02843	0.2748	8	200	PTTG1,KLHDC2,CIRBP,FOXO3,SACM1L,PAFAH1B2,CTNNB1,STX6
996	Coexpression	M8745	Genes down-regulated in T cells stimulated by IL2 [GeneID=3558] for 6h: STAT5 double knock-in versus wildtype.	0.002224	1	0.02843	0.2748	8	200	KLHDC2,SPTBN1,CYP51A1,SLBP,GPC1,RHOB,MORF4L2,CTNNB1
997	Coexpression	M4313	Genes up-regulated in comparison of TregLP versus Homeo Convert (see Table 1S in the paper for details).	0.002224	1	0.02843	0.2748	8	200	DIS3L,CYP51A1,STAU1,ALKBH1,LONP2,GNPNAT1,NPEPL1,NEMF
998	Coexpression	M6987	Genes down-regulated in naïve untreated macrophages versus tolerant macrophages stimulated by LPS.	0.002224	1	0.02843	0.2748	8	200	RAD18,ATP7A,TRIM25,HGH1,ITPR1,AP2A2,TXNIP,WDHD1
999	Coexpression	M5486	Genes down-regulated in comparison of dendritic cells (DC) versus Th2 cells.	0.002224	1	0.02843	0.2748	8	200	PTTG1,MIS18BP1,CENPF,SPTBN1,B3GAT3,ATAD2,CCNB2,TPD52
1000	Coexpression	M5680	Genes up-regulated in comparsion of ActTreg versus ActTregTGF (see Fig. 1 in the paper for details).	0.002224	1	0.02843	0.2748	8	200	NOLC1,CYP51A1,BUB1,SLBP,RIOK1,FAM46A,ESCO2,SKA3
1001	Coexpression	M3140	Genes down-regulated in comparison of macrophages cultured with M-CSF [GeneID=1435] versus macrophages cultured with M-CSF [GeneID=1435], IFNG [GeneID=3458] and Pam3Cyc.	0.002224	1	0.02843	0.2748	8	200	DBI,BIN3,SRPRB,BOD1,IFRD2,RIOK1,TGM2,SIPA1L1
1002	Coexpression	M4421	Genes down-regulated in comparison of naive CD8 T cells versus unstimulated NK cells.	0.002224	1	0.02843	0.2748	8	200	TRIP12,PHIP,RHOBTB3,DVL3,ASL,CD63,CTBP2,ATP2B4
1003	Coexpression	M7842	Genes down-regulated in T conv cells: control versus treated with IL35.	0.002224	1	0.02843	0.2748	8	200	CYP51A1,DBI,UQCR10,FDFT1,IFRD2,SEC61B,WDHD1,ATP2A2
1004	Coexpression	M9071	Genes down-regulated in memory CD8 T cells, ITGAE- [GeneID=3682] population: brain versus spleen sources.	0.002224	1	0.02843	0.2748	8	200	NOLC1,CYP51A1,MFF,AHR,RBM8A,TBCA,ATP1A1,YME1L1
1005	Coexpression	M6958	Genes up-regulated in plasmacytoid dendritic cells (4h): CpG oligodeoxynucleotide 1826 versus influenza virus infection.	0.002224	1	0.02843	0.2748	8	200	TRPC4AP,GHDC,HMOX2,RHOF,GPC1,RFWD3,SEC63,RBM34
1006	Coexpression	M5231	Genes up-regulated in comparison of macrophages exposed to L. donovani versus macrophages exposed to L. major.	0.002224	1	0.02843	0.2748	8	200	RPN2,MBNL1,TTF1,CDC7,SET,SACM1L,PIAS4,CTNNB1
1007	Coexpression	M4825	Genes down-regulated in comparison of CD4 [GeneID=920] T cells versus NKT cells.	0.002224	1	0.02843	0.2748	8	200	GALNS,ACD,ANAPC5,PNPLA2,RIOK1,FAM46A,EDEM3,TGM2
1008	Coexpression	M9560	Genes down-regulated in KLRG1 low [GeneID=10219] CD8 T effector cells during infection: ID2 [GeneID=3398] knockout versus ID2 and BCL2L11 [GeneID=3398;10018] knockout.	0.002224	1	0.02843	0.2748	8	200	RPN2,ACTG1,RPS29,MORF4L1,MIF,SEC61B,USP4,RAB18
1009	Coexpression	M6262	Genes up-regulated in CD8 T cells: healthy versus CLL (chronic lymphocytic leukemia).	0.002224	1	0.02843	0.2748	8	200	FANCG,MORF4L1,CHD9,NPEPL1,LRRC8A,TNKS,PCBP2,STX6
1010	Coexpression	M9853	Genes up-regulated in CD40L and IL-2 IL-4 IL-5 stimulated at day 3 B cell IRF4high versus CD40L and IL-2 IL-4 IL-5 stimulated at day 3 B cell wildtype.	0.002224	1	0.02843	0.2748	8	200	ACTG1,PJA2,RAB32,TBCA,CAPN2,CHD8,ZNHIT6,RLIM
1011	Coexpression	M5637	Genes up-regulated in comparison of anergy induced CD4 [GeneID=920] T cells versus conventional CD4 [GeneID=920] T cells.	0.002224	1	0.02843	0.2748	8	200	NOLC1,MIS18BP1,ANAPC2,ANAPC5,GPC1,GNPNAT1,TXNIP,YME1L1
1012	Coexpression	M3607	Genes down-regulated in comparison of CD8 T cells at 0 h versus those at 72 h.	0.002224	1	0.02843	0.2748	8	200	CYP51A1,POMP,FDFT1,AHNAK,BUB1,MFN1,CCNB2,CDC20
1013	Coexpression	M6587	Genes down-regulated in monocytes versus classically activated (M1) macrophages.	0.002224	1	0.02843	0.2748	8	200	ITGB1BP1,DBI,ALDH16A1,MIF,CCDC77,TXNIP,ERGIC3,WDHD1
1014	Coexpression	M291	Genes down-regulated in allogeneic T cells after stimulation with dendritic cells from lymph nodes: mesenteric (mLN) versus peripheral (pLN).	0.002224	1	0.02843	0.2748	8	200	RAD18,ATP7A,TRIM25,HGH1,ITPR1,AP2A2,TXNIP,WDHD1
1015	Coexpression	M9080	Genes up-regulated in the bone marrow CD34+ [GeneID=947] cells: MME- SELL+[GeneID=4311;6402] versus MME+ [GeneID=4311].	0.002224	1	0.02843	0.2748	8	200	MYCBP2,SIGMAR1,MBNL1,GOLM1,CKB,ZFP36L2,AHNAK,CAPN2
1016	Coexpression	M6745	Genes down-regulated in cells from Flt3L Melanom injected mice: 33D1+ versus B lymphocytes.	0.002224	1	0.02843	0.2748	8	200	CHD2,HMOX2,MORF4L1,SLBP,TAF7,PHIP,FOXO3,TPD52
1017	Coexpression	M4593	Genes down-regulated in comparison of naive T cells at day 0 versus CD25+ regulatory T cell (Treg) treated with IL4 [GeneID=3565] at day 7.	0.002224	1	0.02843	0.2748	8	200	ACAT2,CDC7,BUB1,SLBP,ATAD2,CCNB2,CD58,CDC20
1018	Coexpression	M5169	Genes down-regulated in comparison of macrophages versus macrophages exposed to B. malayi (5 worms/well).	0.002224	1	0.02843	0.2748	8	200	PARVB,HMOX1,GPATCH8,B3GAT3,RAB32,TBCA,ID3,PCBP2
1019	Coexpression	M9652	Genes up-regulated in CD4 [GeneID=920] T helper cells (52h): Th0 versus Th17 treated with TGFB1, IL6 [GeneID=7040;3569] and IL-23.	0.002224	1	0.02843	0.2748	8	200	DBI,NSUN2,GANAB,BOD1L1,CASC3,NUDT4,RDH11,CTBP2
1020	Coexpression	M5340	Genes down-regulated in comparison of control polymorphonuclear leukocytes (PMN) at 48 h versus PMN treated with F. tularensis vaccine at 48 h.	0.002224	1	0.02843	0.2748	8	200	MAGT1,TRIP12,ITPR1,RBM8A,TMEM59,MORF4L2,FTH1,CTNNB1
1021	Coexpression	M9037	Genes down-regulated in macrophages with knockout of HDAC3 [GeneID=8841]: untreated versus LPS.	0.002224	1	0.02843	0.2748	8	200	CENPF,RPN2,ITGB1BP1,PLK1,RFWD3,SACM1L,NUDT4,CDC20
1022	Coexpression	M5991	Genes down-regulated in macrophages: wildtype versus SOCS3 [GeneID=9021].	0.002224	1	0.02843	0.2748	8	200	EMC4,MYCBP2,SPTBN1,GOLM1,B3GAT3,MBOAT7,TMEM209,TPD52
1023	Coexpression	M8642	Genes up-regulated in bone marrow-derived macrophages stimulated with LPS: wildtype versus NFAT5 [GeneID=10725] knockout.	0.002224	1	0.02843	0.2748	8	200	ACAT2,MBNL1,GOLM1,HMOX2,HNRNPL,ZFP36L2,ALG5,FAM46A
1024	Coexpression	M7187	Genes down-regulated in B lymphocytes: naïve versus transitional CR2 [GeneID=1380] high.	0.002224	1	0.02843	0.2748	8	200	MIS18BP1,CENPF,MAGT1,ITPR1,ALDH16A1,AHR,ATAD2,YWHAG
1025	Coexpression	M6983	Genes down-regulated in macrophages in response to LPS: naïve versus tolerant.	0.002224	1	0.02843	0.2748	8	200	RAD18,EPB41L3,TRIP12,TMEM43,RFWD3,TMX2,MBNL2,CCNB2
1026	Coexpression	M4790	Genes up-regulated in comparison of lineage negative versus erythroblasts.	0.002224	1	0.02843	0.2748	8	200	GALNT2,SIGMAR1,BTBD1,RBM27,POP1,RHOBTB3,CHD9,SEC63
1027	Coexpression	M6372	Genes down-regulated in bone marrow-derived mast cells: wildtype versus ADCYAP1R1 [GeneID=117] knockout.	0.002224	1	0.02843	0.2748	8	200	RABEP2,KLHDC2,ESYT2,GPC1,RIOK1,CSNK1D,NEMF,CTNNB1
1028	Coexpression	M7869	Genes up-regulated in CD4 [GeneID=920] T cells treated with IL1B and IL6 [GeneID=3553;3569] versus those also treated with IL-23.	0.002224	1	0.02843	0.2748	8	200	RAD18,AHNAK,ANAPC2,CAPN2,RFWD3,NUDT4,WDHD1,CCNB2
1029	Coexpression	M8533	Genes down-regulated in KLRB1 high [GeneID=3820] T cells: CD8A [GeneID=925] versus CD8A CD8B [GeneID=925;926].	0.002224	1	0.02843	0.2748	8	200	AUP1,ACAT2,HM13,CKB,NFKBIA,GPC1,NPEPL1,STX6
1030	Coexpression	M9925	Genes down-regulated in B lymphocytes: untreated versus anti-IgM for 24h.	0.002224	1	0.02843	0.2748	8	200	PTTG1,BTBD1,CKB,TMEM43,RHOB,WDHD1,MBNL2,AFF4
1031	Coexpression	M9359	Genes down-regulated in day 7 memory B cells versus day 40 germinal center B cells.	0.002224	1	0.02843	0.2748	8	200	CIRBP,MORF4L1,FAM46A,CAPN2,RECQL,NUDT4,CELF1,STX6
1032	Coexpression	M5160	Genes up-regulated in comparison of macrophages versus macrophages exposed to L. major.	0.002224	1	0.02843	0.2748	8	200	GANAB,POP5,AHNAK,RBM8A,ANAPC5,SET,CALCOCO1,CTNNB1
1033	Coexpression	M5833	Genes up-regulated in comparison of effector CD8 T cells versus exhausted CD8 T cells.	0.002224	1	0.02843	0.2748	8	200	PTTG1,GOLM1,DBI,AURKAIP1,ANAPC5,GPC1,CIB1,DCPS
1034	Coexpression	M4407	Genes down-regulated in comparison of naive CD8 T cells versus naive CD4 [GeneID=920] CD8 T cells.	0.002224	1	0.02843	0.2748	8	200	TRIM25,ACAT2,TUFT1,BCAP29,AHR,TMBIM6,CTNNB1,ATP1A1
1035	Coexpression	M9736	Genes up-regulated in CD4 [GeneID=920] SMARTA memory T cells: Th1 versus Ly6c int CXCR5+ [GeneID=643].	0.002224	1	0.02843	0.2748	8	200	NSUN2,IFRD2,POP1,PHIP,MYO19,ID1,C7orf50,PELP1
1036	Coexpression	M4062	Genes down-regulated in comparison of dendritic cells (DC) stimulated with LPS (TLR4 agonist) at 16 h versus DC cells stimulated with Gardiquimod (TLR7 agonist) at 16 h.	0.002224	1	0.02843	0.2748	8	200	AHNAK,MBOAT7,DVL1,ID3,YWHAG,TXNIP,EDEM3,ATP2A2
1037	Coexpression	M9020	Genes down-regulated in lymphoid primed multipotent progenitors: wildtype versus LYL1 [GeneID=4066] knockout.	0.002224	1	0.02843	0.2748	8	200	TRIM25,STAU1,DDX24,PHIP,PNPLA2,TRMT10A,NUDT4,WDHD1
1038	Coexpression	M7044	Genes down-regulated in megakaryo-erythrocyte progenitors: wildtype versus IKZF1 [GeneID=10320] knockout.	0.002224	1	0.02843	0.2748	8	200	TRIM25,RPS29,BIN3,AP2A2,PHIP,LONP2,RHOB,MORF4L2
1039	Coexpression	M4878	Genes down-regulated in comparison of erythroblasts versus monocyte macrophages.	0.002224	1	0.02843	0.2748	8	200	MYCBP2,SPCS2,ZFP36L2,POMP,GPC1,NPEPL1,SIPA1L1,SEC63
1040	Coexpression	M8847	Genes down-regulated in multipotent progenitors versus CD4 [GeneID=920] T cells.	0.002224	1	0.02843	0.2748	8	200	SIGMAR1,UNC45A,B3GAT3,CDC7,MED24,ABCC2,TMX2,GTF2A1
1041	Coexpression	M3719	Genes up-regulated in comparison of control dendritic cells (DC) at 12 h versus those stimulated with poly(I:C) (TLR3 agonist) at 12 h.	0.002224	1	0.02843	0.2748	8	200	MYCBP2,SPTBN1,BTBD1,HNRNPL,FANCG,BCAP29,BAZ1B,KAT7
1042	Coexpression	M8115	Genes up-regulated in IL10 [GeneID=3586] knockout macrophages stimulated by IL10 [GeneID=3586] versus NFKB1 [GeneID=4790] knockout macrophages stimulated by IL10 [GeneID=3586] and LPS.	0.002224	1	0.02843	0.2748	8	200	ATP7A,GPATCH8,AHRR,GANAB,BTG1,KIFC3,EPN1,CAPN2
1043	Coexpression	M4858	Genes up-regulated in comparison of NK cells versus neutrophils.	0.002224	1	0.02843	0.2748	8	200	EMC4,DIS3L,MBNL1,CKB,GANAB,NIP7,DDX24,GNPNAT1
1044	Coexpression	M6488	Genes down-regulated in monocyte-derived dendritic cells: untreated versus LPS like antigen from O. planktothrix (1h).	0.002224	1	0.02843	0.2748	8	200	SRPRB,RIMKLB,AP1G1,FOXK1,PNPLA2,E2F4,TXNIP,NUDT4
1045	Coexpression	M3521	Genes down-regulated in comparison of CD2+ plasmacytoid dendritic cells (DC) versus CD2- cells.	0.002224	1	0.02843	0.2748	8	200	DBI,MFF,PTP4A1,AP1G1,TAX1BP1,ID1,ERGIC3,TNKS
1046	Coexpression	M5159	Genes down-regulated in comparison of macrophages versus macrophages exposed to L.donovani.	0.002224	1	0.02843	0.2748	8	200	GPATCH8,EPB41L3,KIFC3,PHIP,KRT2,MBOAT7,CHD9,CTNNB1
1047	Coexpression	M7742	Genes up-regulated in macrophages: wildtype versus NR3C2 [GeneID=4306] knockout.	0.002224	1	0.02843	0.2748	8	200	PTTG1,GALNS,SIGMAR1,ZFP36L2,KIFC3,FOXO3,WDHD1,CDC6
1048	Coexpression	M5925	Genes encoding cell cycle related targets of E2F transcription factors.	0.002224	1	0.02843	0.2748	8	200	NOLC1,PTTG1,HMGB3,SLBP,PLK1,ATAD2,CCNB2,CDC20
1049	Coexpression	M5294	Genes down-regulated in comparison of untreated CD4 [GeneID=920] memory T cells from young donors versus those treated with TSST at 72 h.	0.002224	1	0.02843	0.2748	8	200	PTTG1,ACTG1,HMGB3,BUB1,CCNB2,PAFAH1B2,CDC6,CDC20
1050	Coexpression	M7695	Genes up-regulated in mouse embryonic fibroblasts (MEF): untreated versus rosiglitazone [PubChem=77999].	0.002224	1	0.02843	0.2748	8	200	SIGMAR1,PGRMC2,TBCA,SET,SACM1L,PELP1,CCNB2,YLPM1
1051	Coexpression	M3818	Genes up-regulated in comparison of dendritic cells (DC) stimulated with LPS (TLR4 agonist) at 16 h versus DC cells stimulated with poly(I:C) (TLR3 agonist) at 16 h.	0.002224	1	0.02843	0.2748	8	200	RAD18,CYP51A1,AURKAIP1,MCTS1,OLR1,WDHD1,SEC63,ATP2A2
1052	Coexpression	M3369	Genes down-regulated in comparison of Th2 cells versus natural regulatory T cell (Treg).	0.002224	1	0.02843	0.2748	8	200	PTTG1,MYCBP2,TTF1,HNRNPL,AP2A1,BOD1L1,HERC2,MBOAT7
1053	Coexpression	M7053	Genes up-regulated in megakaryo-erythrocyte progenitors versus pro-B lymphocytes.	0.002224	1	0.02843	0.2748	8	200	ZFP36L2,SACS,TAX1BP1,ALG5,LONP2,RAB18,FTH1,LRRC8A
1054	Coexpression	M6552	Genes down-regulated in CD8 T cells: early passage clone over-expressing TERT [GeneID=7015] versus late passage control.	0.002224	1	0.02843	0.2748	8	200	PTTG1,GALNT2,CASC3,PNPLA2,TMEM43,RHOB,CELF1,TNKS
1055	Coexpression	M6667	Genes down-regulated in bone marrow-derived macrophagesat 180 min stimulation by LPS: IL6 [GeneID=3469] knockout versus IL10 [GeneID=3486] knockout.	0.002224	1	0.02843	0.2748	8	200	TRIM25,AUP1,HMOX1,HMOX2,AP2A2,DDX24,HNRNPLL,TMBIM6
1056	Coexpression	M9600	Genes up-regulated in T conv: peripheral lymph nodes versus thymic CD24 int [GeneID=100133941].	0.002224	1	0.02843	0.2748	8	200	PTTG1,TRIP12,CDC7,FDFT1,BTG1,RBM8A,RAB18,USP33
1057	Coexpression	M9894	Genes down-regulated in plasmacytoid dendritic cells: wildtype versus GFI1 [GeneID=2672] knockout.	0.002224	1	0.02843	0.2748	8	200	AUP1,DBI,UQCR10,GANAB,CLPTM1,TBCA,SET,ARF5
1058	Coexpression	M9380	Genes up-regulated in follicular B lymphocytes with BCL6 [GeneID=604] knockout: heterozygotic versus homozygotic strains.	0.002224	1	0.02843	0.2748	8	200	UNC45A,MVB12A,SEC61B,NPEPL1,YWHAG,CSNK1D,LRRC8A,CTBP2
1059	Coexpression	M6062	Genes down-regulated in CD4 [GeneID=920] T cells activated by anti-CD3 and anti-CD28: IL-12 (6h) versus IL4 [GeneID=3565] (6h).	0.002224	1	0.02843	0.2748	8	200	CYP51A1,BIN3,CKB,CIRBP,ESYT2,MCTS1,E2F5,ZNHIT6
1060	Coexpression	M6653	Genes up-regulated in bone marrow-derived macrophages at 45 min of stimulation by LPS: IL6 [GeneID=3469] knockout versus IL10 [GeneID=3486] knockout.	0.002224	1	0.02843	0.2748	8	200	RINT1,SACS,BOD1L1,HDAC6,TMEM43,FTH1,CTBP1,PCCB
1061	Coexpression	M9504	Genes down-regulated in CD8 T cells: naïve versus memory at day 30 after acute infection with LCMV-Armstrong.	0.002224	1	0.02843	0.2748	8	200	RNMT,HGH1,KRI1,UQCR10,RINT1,POMP,DCPS,PELP1
1062	Coexpression	M9049	Genes down-regulated in T reg: untreated ADORA2A [GeneID=135] knockout versus wildtype treated by ZM 241385 [PubChem=176407].	0.002224	1	0.02843	0.2748	8	200	KLHDC2,GPATCH8,BTBD1,MMADHC,MORF4L1,TAX1BP1,CSNK1D,PTGES3
1063	Coexpression	M9668	Genes down-regulated in CD4 [GeneID=920] T helper cells Th17 (52h): TGFB1 and IL6 [GeneID=7040;3569] versus TGFB1, IL6 [GeneID=7040;3569] and IL-23.	0.002224	1	0.02843	0.2748	8	200	CDKN1C,ATP7A,TAX1BP1,AHR,FOXK1,OLR1,GTF2A1,TPD52
1064	Coexpression	M4521	Genes up-regulated in comparison of naive CD4 [GeneID=920] T cells versus stimulated CD4 [GeneID=920] Th1 cells at 12 h.	0.002224	1	0.02843	0.2748	8	200	MYCBP2,RPS29,ZFP36L2,BTG1,LONP2,SUN1,TXNIP,ATP1A1
1065	Coexpression	M9470	Genes up-regulated in CD8 T cells: naïve versus effectors at day 15.	0.002224	1	0.02843	0.2748	8	200	KLHDC2,ALG5,NIP7,ANAPC5,SET,HDAC6,DCPS,PCCB
1066	Coexpression	M8322	Genes up-regulated in Va24- NKT cells: naïve versus activated.	0.002224	1	0.02843	0.2748	8	200	NOLC1,RPN2,MIF,PYCR1,SEC61B,TBCA,MBOAT7,CD63
1067	Coexpression	M4769	Genes up-regulated in comparison of lineage negative versus CD4 [GeneID=920] T cells.	0.002224	1	0.02843	0.2748	8	200	GALNS,DBI,NSUN2,TUFT1,AP2A1,KIFC3,HDAC6,CCNB2
1068	Coexpression	M9615	Genes up-regulated in CD42 high [GeneID=100133941] cells from thymus: T reg versus T conv.	0.002224	1	0.02843	0.2748	8	200	ATP7A,NSUN2,STAU1,AURKAIP1,FOXO3,PNPLA2,CHD8,TXNIP
1069	Coexpression	M3811	Genes up-regulated in comparison of dendritic cells (DC) stimulated with LPS (TLR4 agonist) at 8 h versus DC cells stimulated with poly(I:C) (TLR3 agonist) at 8 h.	0.002224	1	0.02843	0.2748	8	200	TRPC4AP,HMOX1,BTBD1,MAGT1,PGRMC2,RBM8A,UXT,DDX24
1070	Coexpression	M3779	Genes down-regulated in comparison of control dendritic cells (DC) at 2 h versus those stimulated with Gardiquimod (TLR7 agonist) at 2 h.	0.002224	1	0.02843	0.2748	8	200	RAD18,MMADHC,STAU1,TAF7,RAB32,LONP2,TRMT10A,YME1L1
1071	Coexpression	M8514	Genes up-regulated in CD8 T cells: control versus over-expressing ID3 [GeneID=3399].	0.002224	1	0.02843	0.2748	8	200	MYCBP2,SRPRB,USP4,BOD1L1,DVL1,TTC17,ATP1A1,SF3A2
1072	Coexpression	M4358	Genes down-regulated in comparison of lung tissue from wild type mice subjected to ozone for 48 h versus that from TLR4 [GeneID=7099] deficient mice subjected to ozone for 48 h.	0.002224	1	0.02843	0.2748	8	200	ATP7A,DBI,BIN3,TUFT1,CKB,FDFT1,SEC61B,NPEPL1
1073	Coexpression	M8201	Genes up-regulated in double positive thymocyte from OT-2 transgenic mice: control versus HDAC7 [GeneID=51564] deltaP form after injection with agonist peptide.	0.002224	1	0.02843	0.2748	8	200	CDKN1C,ERMP1,DBI,HERC2,WWC1,KRT2,MFN1,PPL
1074	Coexpression	M7046	Genes up-regulated in IKZF1 [GeneID=10320] knockout: lymphoid-primed multipotent progenitors versus granulo-monocyte progenitors.	0.002224	1	0.02843	0.2748	8	200	IRAK1,BCAP29,SYNJ2,NFKBIA,XRN1,PHIP,FOXK1,FOXO3
1075	Coexpression	M7781	Genes up-regulated macrophages with MYD88 [GeneID=4615] knockout: untreated versus 24h after M. bovis BCG infection.	0.002224	1	0.02843	0.2748	8	200	HMOX1,TAX1BP1,TAF7,DVL1,TMEM43,DNTTIP1,RAB18,FTH1
1076	Coexpression	M7690	Genes down-regulated in mouse embryonic fibroblasts (MEF): untreated versus rosiglitazone [PubChem=77999].	0.002224	1	0.02843	0.2748	8	200	PTP4A1,BTG1,NFKBIA,USP4,FAM46A,CALCOCO1,TMEM43,EDEM3
1077	Coexpression	M8331	Genes down-regulated in BCL6 [GeneID=604] high follicular helper T cells (Tfh) versus all Tfh.	0.002224	1	0.02843	0.2748	8	200	CIRBP,ZFP36L2,BTG1,TAX1BP1,CAPN2,TXNIP,KAT7,FTH1
1078	Coexpression	M3429	Genes down-regulated in comparison of control CD4 [GeneID=920] CD8 thymocytes versus those after stimulation with anti-Vbeta5 antibodies.	0.002224	1	0.02843	0.2748	8	200	KLHDC2,SPTBN1,CYP51A1,SPCS2,ZFP36L2,LONP2,ID3,GNPNAT1
1079	Coexpression	M3191	Genes down-regulated in comparison of IgD+ peripheral blood B cells versus dark zone germincal center B cells.	0.002224	1	0.02843	0.2748	8	200	STAU1,PTTG3P,AP1G1,DCPS,BAZ1B,E2F5,RBM28,EDEM3
1080	Coexpression	M8164	Genes up-regulated in HEK293 cells expressing: wildtype NOD2 [GeneID=64127] versus mutant NOD2 [GeneID=64127].	0.002224	1	0.02843	0.2748	8	200	ACD,ITPR1,KRT2,POU4F3,ATAD2,RDH11,ASL,CTNNBL1
1081	Coexpression	M5287	Genes up-regulated in comparison of untreated CD4 [GeneID=920] memory T cells from young donors versus those treated with TSST at 16 h.	0.002224	1	0.02843	0.2748	8	200	PTP4A1,CIRBP,ZFP36L2,SYNJ2,BTG1,TXNIP,MBNL2,TTC17
1082	Coexpression	M7444	Genes down-regulated in CD4 [GeneID=920] T cells with STAT3 [GeneID=6774] knockout: medium versus TGF beta and IL6 [GeneID=3569].	0.002224	1	0.02843	0.2748	8	200	SPTBN1,MBNL1,RPS29,HNRNPL,AHNAK,YIPF4,NADSYN1,YME1L1
1083	Coexpression	M3765	Genes down-regulated in comparison of control dendritic cells (DC) at 6 h versus those stimulated with CpG DNA (TLR9 agonist) at 6 h.	0.002224	1	0.02843	0.2748	8	200	KRI1,TRIP12,AP1G1,HERC2,KRT2,OLR1,ASNS,PAFAH1B2
1084	Coexpression	M3216	Genes down-regulated in comparison of mature NK cells versus intermediate mature KN cells.	0.002224	1	0.02843	0.2748	8	200	PTTG1,BOD1,GPC1,KRT2,CAPN2,CALCOCO1,MFN1,TNKS
1085	Coexpression	M3326	Genes up-regulated in comparison of polysome bound (translated) mRNA versus total mRNA in dendritic cells.	0.002224	1	0.02843	0.2748	8	200	ACD,RINT1,NIP7,FOXK1,RIOK1,RHOBTB3,MCTS1,RBM34
1086	Coexpression	M6429	Genes up-regulated in NKT cell versus CD8A CD8B [GeneID=925;926] T cells.	0.002224	1	0.02843	0.2748	8	200	CYP51A1,PARVB,ESYT2,FDFT1,MALSU1,MCTS1,ERGIC3,WDHD1
1087	Coexpression	M7136	Genes down-regulated in CD8A- [GeneID=925] splenic dendritic cells: IFNAR1 [GeneID=3454] knockout versus IFNB1 [GeneID=3456] knockout.	0.002224	1	0.02843	0.2748	8	200	SPTBN1,HMGB3,NFKBIA,ID3,RDH11,ASL,ATP1A1,CDC6
1088	Coexpression	M7656	Genes up-regulated in ex vivo follicular dendritic cells from peripheral lymph nodes: naïve versus immunized mice.	0.002224	1	0.02843	0.2748	8	200	TRIM25,RPN2,HMOX1,HNRNPL,SERPINB8,CAPN2,RHOB,CSNK1D
1089	Coexpression	M5590	Genes down-regulated in comparison of central memory CD4 [GeneID=920] T cells versus Th1 cells.	0.002224	1	0.02843	0.2748	8	200	PTTG1,CENPF,FANCG,BUB1,PYCR1,CCNB2,FTH1,ATP2A2
1090	Coexpression	M8069	Genes down-regulated in thymic implants from fetal liver versus those from adult bone marrow.	0.002224	1	0.02843	0.2748	8	200	RPN2,HMGB3,ATAD2,RFWD3,DHRS7B,TXNIP,ERGIC3,WDHD1
1091	Coexpression	M9787	Genes up-regulated in B lymphocytes: B1 versus plasmablasts.	0.002224	1	0.02843	0.2748	8	200	PARVB,DBI,HMOX1,AP2A1,EPN1,TBCA,TMX2,PELP1
1092	Coexpression	M5697	Genes down-regulated in comparsion of WTActCD4 versus WTActCD4TGF (see Fig. 1 in the paper for details).	0.002224	1	0.02843	0.2748	8	200	RABEP2,TRPC4AP,GOLM1,BTG1,XRN1,CALCOCO1,ID3,DNTTIP1
1093	Coexpression	M3947	Genes down-regulated in comparison of dendritic cells (DC) stimulated with poly(I:C) (TLR3 agonist) at 8 h versus DC cells stimulated with CpG DNA (TLR9 agonist) at 8 h.	0.002224	1	0.02843	0.2748	8	200	EMC4,HERC2,ID3,DHRS7B,RAB18,ERGIC3,MORF4L2,ATP2A2
1094	Coexpression	M5820	Genes down-regulated in comparison of naive CD8 T cells versus effector CD8 T cells.	0.002224	1	0.02843	0.2748	8	200	PTTG1,MIS18BP1,DBI,AHNAK,DCPS,CAPN2,RHPN2,ASL
1095	Coexpression	M1395	Up-regulated genes in the B lymphocyte developmental signature, based on expression profiling of lymphomas from the Emu-myc transgenic mice: the Pre-BI stage.	0.002268	1	0.02894	0.2798	5	80	HMGB3,DBI,MIF,CCNB2,CDC20
1096	Coexpression	M9565	Up-regulated genes whose expression correlates with copy number gains in pancreatic adenocarcinoma cell lines and primary tumor specimens.	0.002298	1	0.02928	0.2831	10	296	HGH1,GPATCH8,HNRNPL,EPN1,MBOAT7,ID1,KAT7,WDHD1,ASL,ASNS
1097	Coexpression	M4508	Genes down-regulated in epidermis after to UVB irradiation.	0.002306	1	0.02935	0.2837	14	508	CDKN1C,ATP7A,GALNT2,DBI,CKB,CIRBP,ZFP36L2,HERC2,ID3,RHOB,CSNK1D,PCBP2,AFF4,TPD52
1098	Coexpression	19061838-TableS7	Human Viral_Cairo08_982genes	0.002328	1	0.02959	0.286	19	801	NOLC1,CENPF,RPN2,SPTBN1,HMGB3,NFKBIA,MIF,BUB1,NIP7,PLK1,CAPN2,E2F5,RFWD3,ERGIC3,CCNB2,CDC6,CDC20,CEP57,MAN1B1
1099	Coexpression	17598908-SuppTable3	Human Breast_Creighton07_81genes_ERnegHormoneIndependent_EGFR	0.002395	1	0.03035	0.2933	5	81	CIRBP,SERPINB8,KIFC3,CAPN2,RHOB
1100	Coexpression	15240595-Table2b	Human Thyroid_Eszlinger06_85genes	0.002395	1	0.03035	0.2933	5	81	PTTG1,ITPR1,CKB,ZFP36L2,ID1
1101	Coexpression	M11318	Genes down-regulated in the MM1S cells (multiple myeloma) after treatment with aplidin [PubChem=44152164], a marine-derived compound with potential anti-cancer properties.	0.0024	1	0.03036	0.2935	9	249	PTTG1,CENPF,SPTBN1,MBNL1,CDC7,FANCG,PTTG3P,BUB1,EDEM3
1102	Coexpression	17683608-TableS5	Mouse StemCell_Ulloa-Montoya07_530genes	0.002449	1	0.03095	0.2991	13	456	NOLC1,TRIM25,HMOX1,AHNAK,IFRD2,NIP7,TAF7,GNPNAT1,E2F4,TRMT10A,RLIM,CDC6,RBM34
1103	Coexpression	M2125	Genes up-regulated in senescent IMR90 cells (fibroblast) after knockdown of RB1 [GeneID=5925] by RNAi.	0.00249	1	0.03142	0.3037	15	569	SPTBN1,CDC7,FANCG,SYNJ2,SLBP,DDX24,RHOF,RHOBTB3,ATAD2,HAUS2,RFWD3,TXNIP,WDHD1,CDC6,CEP57
1104	Coexpression	20081105-Table4	Human Breast_Nagaraja10_25genes_mir-182Knockdown	0.002516	1	0.03157	0.3052	3	24	AHR,YWHAG,MBNL2
1105	Coexpression	15467746-Table3	Human Bone_Ohali04_26genes	0.002516	1	0.03157	0.3052	3	24	ZFP36L2,ID1,E2F5
1106	Coexpression	17700529-Table1	Human Breast_Williams08_35genes_ERActivation	0.002516	1	0.03157	0.3052	3	24	ZFP36L2,BUB1,CDC20
1107	Coexpression	M16409	Human environmental stress response genes not changed in primary fibroblasts from old donors in response to UV radiation.	0.002516	1	0.03157	0.3052	3	24	GALNT2,GNPNAT1,RHOB
1108	Coexpression	M7804	Top 100 probe sets for core-binding factor (CBF) acute myeloid leukemia (AML): contains CBFB MYH11 [GeneID=865;4629] or AML1 ETO [GeneID=861;862] fusions.	0.002527	1	0.03166	0.306	5	82	TMEM43,RHOB,SIPA1L1,CD58,ATP2B4
1109	Coexpression	12925741-Figure10	Human Lymphoma_Jenner03_71genes	0.002562	1	0.03196	0.309	4	50	ACTG1,BTG1,CTNNB1,ATP1A1
1110	Coexpression	12371964-Table1	Human Immune_Yang02_54genes	0.002562	1	0.03196	0.309	4	50	IRAK1,RPS29,NFKBIA,FTH1
1111	Coexpression	M16977	Genes up-regulated in more than one of several human hepatoma cell lines by TSA [PubChem=5562].	0.002562	1	0.03196	0.309	4	50	ID3,RHOB,TGM2,STX6
1112	Coexpression	15930337-TableS4	Human Bladder_Dyrskjot05_200genes	0.002612	1	0.03254	0.3145	7	161	TAF7,PLK1,TMEM59,MBNL2,PAFAH1B2,CDC20,PCBP2
1113	Coexpression	18535662-TableS2b	Mouse Lymphoma_Wu08_1016genes	0.00264	1	0.03273	0.3164	13	460	NOLC1,ACAT2,SPCS2,IRAK1,HNRNPL,MIF,CASC3,MYO19,CELF1,RBMX2,YLPM1,CTBP2,SF3A2
1114	Coexpression	M17837	Genes down-regulated in normal fibroblasts in response to IL6 [GeneID=3569].	0.002642	1	0.03273	0.3164	2	7	TMBIM6,ASNS
1115	Coexpression	M2381	Transcripts stabilized by NO [PubChem=145068] identified as up-regulated by NO [PubChem=145068] in the presence of actinomycin D [PubChemiD=2019] in IMR-90 and NIH 3T3 cells (fibroblast).	0.002642	1	0.03273	0.3164	2	7	HMOX1,ID3
1116	Coexpression	19695104-AF1-1	Human Breast_Lin09_8genes	0.002642	1	0.03273	0.3164	2	7	TRIM25,CCNB2
1117	Coexpression	15793299-TableC	Mouse Breast_Astolfi05_1104genes_TumorGenes	0.002649	1	0.03276	0.3167	20	872	CDKN1C,ATP7A,ITGB1BP1,AHNAK,BUB1,KIFC3,WWC1,PNPLA2,DCPS,CAPN2,ID1,ID3,TMEM43,RHPN2,CCNB2,CTBP2,CTNNB1,ATP1A1,SEC63,TPD52
1118	Coexpression	19525976-SuppTable5c	Human Lung_Chitale09_105genes	0.002664	1	0.03291	0.3181	5	83	CENPF,STAU1,PLK1,RBM28,MFN1
1119	Coexpression	M1376	Genes down-regulated in MMH-RT cells (hepatocytes displaying an invasive, metastatic phenotype) during epithelial to mesenchymal transition (EMT).	0.002669	1	0.03293	0.3183	8	206	TRIM25,AP2A2,FDFT1,NFKBIA,DDX24,RAB18,CTNNB1,TPD52
1120	Coexpression	20220088-SuppTable1	Human Immune_Allen10_2900genes	0.002698	1	0.03324	0.3213	34	1798	CDKN1C,SPTBN1,MBNL1,HMGB3,PARVB,ERMP1,MAGT1,TUFT1,ITPR1,ESYT2,AHRR,RIMKLB,MVB12A,BCAP29,POMP,AHNAK,BTG1,PGRMC2,MIF,AHR,USP4,RBM8A,ANAPC5,FOXK1,TBCA,WWC1,GPC1,KRT2,KRT6B,SUN1,TMEM43,NPEPL1,PPL,RHOB
1121	Coexpression	M8182	Genes down-regulated in B lymphocytes immunized with: imiquimod [PubChem=13982876] versus monophosphoryl lipid A and imiquimod [PubChem=13982876].	0.002704	1	0.03326	0.3215	7	162	CIRBP,BCAP29,BTG1,PGRMC2,ALG5,GOLIM4,CEP57
1122	Coexpression	M2081	Genes down-regulated by TGFB1 [GeneID=7040] in MEF cells (embryonic fibroblast) via TGFB1R [GeneID=7046].	0.00275	1	0.03371	0.3258	8	207	GOLM1,DBI,TMEM59,ID1,ID3,TMBIM6,TGM2,FTH1
1123	Coexpression	M6562	Genes up-regulated by 2-methoxyestradiol (2ME2) [PubChem=1573] in the MM.1S cell line (multiple myeloma) sensitive to dexamethasone [PubChem=5743].	0.002756	1	0.03371	0.3258	4	51	PTTG1,CKB,CIRBP,ASNS
1124	Coexpression	M5014	Genes down-regulated in bladder cancer cells resistant to cisplatin [PubChem=2767] compared to the parental cells sensitive to the drug.	0.002756	1	0.03371	0.3258	4	51	GALNT2,ITPR1,ID1,RHOB
1125	Coexpression	15358818-table2	Human Stomach_Yuan04_54genes	0.002756	1	0.03371	0.3258	4	51	CDC7,NFKBIA,OLR1,ASNS
1126	Coexpression	M6206	Genes differentially expressed in hereditary breast cancer tumors with mutated BRCA1 [GeneID=672] compared to those with mutated BRCA2 [GeneID=675].	0.002798	1	0.03419	0.3304	7	163	SIGMAR1,ITGB1BP1,MED24,MIF,CD63,CTNNB1,CEP57
1127	Coexpression	M3009	Genes up-regulated in liver from mice transgenic for SREBF1 or SREBF2 [GeneID = 6720, 6721] and down-regulated in mice lacking SCAP [GeneID=22937].	0.002836	1	0.03459	0.3344	3	25	CYP51A1,FDFT1,RDH11
1128	Coexpression	M6866	Genes down-regulated in PaCa44 and CFPAC1 cells (pancreatic cancer) after treatment with decitabine [PubChem=451668], a DNA hypomethylating agent similar to azacitidine [PubChem=9444].	0.002851	1	0.03473	0.3357	6	122	CENPF,ACAT2,HMGB3,HNRNPL,CDC6,PCBP2
1129	Coexpression	18310505-TableS1	Human StemCell_Matushansky08_886genes	0.002863	1	0.03483	0.3367	17	695	RABEP2,ATP7A,CENPF,ITGB1BP1,SPTBN1,HMGB3,AP1G1,AHNAK,BUB1,PYCR1,FOXO3,ID1,RECQL,CDC6,CEP57,MAN1B1,TPD52
1130	Coexpression	M8949	Genes up-regulated in T conv cells from aged PPARG [GeneID=5468] knockout: visceral adipose tissue versus lymph node.	0.002895	1	0.03518	0.34	7	164	ACTG1,BTBD1,FDFT1,ALG5,SLBP,CAPN2,TMX2
1131	Coexpression	15640797-TableS2	Human HeadandNeck_Roepman05_102genes	0.002955	1	0.0358	0.346	5	85	PARVB,E2F5,PPL,FTH1,MAN1B1
1132	Coexpression	M11064	Genes up-regulated in H358 cells (lung cancer) by inducible expression of CEBPA [GeneID=1050] off plasmid vector.	0.002959	1	0.0358	0.346	4	52	HMOX1,BTG1,RAB32,SF3A2
1133	Coexpression	18288381-Table4	Human Viral_Zafrakas07_75genes	0.002959	1	0.0358	0.346	4	52	PTTG1,ID1,CCNB2,CDC20
1134	Coexpression	M18550	Up-regulated genes in MDA-MB-435 cells (breast cancer) undergoing G2/M arrest after treatment with 2-methoxyestradiol (2ME2)[PubChem=1573].	0.002969	1	0.03583	0.3463	6	123	GALNT2,BUB1,PHIP,CDC6,CDC20,PTTG2
1135	Coexpression	M7484	Genes down-regulated in SCC12B2 cells (squamous cell carcinoma) by UV-B irradiation.	0.002969	1	0.03583	0.3463	6	123	SACS,PGRMC2,FOXO3,ID1,ID3,CHD8
1136	Coexpression	M403	Genes down-regulated in of bone marrow progenitors with MIR223 [GeneID=407008] knockout: 4- versus 8-day cultures.	0.002995	1	0.03604	0.3483	7	165	DBI,FANCG,MVB12A,SYNJ2,AHNAK,TAX1BP1,TMEM43
1137	Coexpression	M8799	Genes down-regulated in splenocytes from Foxp3-Fusion-GFP NOD mice: T reg (FOXP3+ [GeneID=50943]) versus T conv (FOXP3- [GeneID=50943]) cells.	0.002995	1	0.03604	0.3483	7	165	RNMT,LONP2,ID3,TRMT10A,MBNL2,CSNK1D,TPD52
1138	Coexpression	17724462-TableS1	Human StemCell_Nuytten08_1622genes	0.003049	1	0.03664	0.3542	28	1402	CDKN1C,TRPC4AP,GALNT2,CENPF,RPN2,ACTG1,HMOX1,CKB,PJA2,FANCG,AHRR,MORF4L1,XRN1,RHOF,PNPLA2,SET,TMEM59,YWHAG,TXNIP,TGM2,NUDT4,MBNL2,PAFAH1B2,FTH1,LRRC8A,ATP2A2,YME1L1,METTL2B
1139	Coexpression	M6851	Genes up-regulated in spleens from mice immunized with ova peptides alone versus those immunized with LPS as adjuvant.	0.003097	1	0.03716	0.3592	7	166	MIS18BP1,AP2A2,SLBP,KIFC3,ID1,BAZ1B,ESCO2
1140	Coexpression	M19287	Up-regulated genes in the B lymphocyte developmental signature, based on expression profiling of lymphomas from the Emu-myc transgenic mice: the Large Pre-BII stage.	0.003109	1	0.03726	0.3601	5	86	HMGB3,SLBP,ANAPC5,CCNB2,CDC20
1141	Coexpression	M2467	Genes dependent on KDM3A [GeneID=55818] for hypoxic induction in RCC4 cells (renal carcinoma) expressing VHL [GeneID=7428].	0.003172	1	0.03789	0.3662	4	53	HMOX1,SERPINB8,YWHAG,TGM2
1142	Coexpression	M2383	Genes up-regulated in E12.5 forelimb buds with POR [GeneID=5447] knockout.	0.003178	1	0.03789	0.3662	3	26	ACAT2,CYP51A1,FDFT1
1143	Coexpression	12173052-table1	Human Lung_Wikman02_26genes	0.003178	1	0.03789	0.3662	3	26	MIF,AHR,PLK1
1144	Coexpression	18786252-Table4	Human Breast_Liu08_26genes	0.003178	1	0.03789	0.3662	3	26	CCNB2,CDC6,CDC20
1145	Coexpression	19225562-TableS1	Human Breast_Martin09_485genes	0.003232	1	0.03848	0.3719	12	416	HMGB3,ITPR1,MED24,BUB1,USP4,RAB13,FAM46A,E2F5,SACM1L,MBNL2,CDC20,CEP57
1146	Coexpression	16397233-Table1	Mouse Liver_Ryschich06_100genes_UpRegulated	0.003268	1	0.03885	0.3755	5	87	BTG1,NFKBIA,CSNK1D,CCNB2,CD63
1147	Coexpression	M8144	Genes up-regulated in HL-60 cells (acute promyelocytic leukemia, APL) after treatment with the aminopeptidase inhibitor tosedostat (CHR-2797) [PubChem=15547703] for 6 h.	0.003293	1	0.0391	0.3779	21	952	NOLC1,GALNT2,CHD2,PARVB,EPB41L3,ITPR1,ESYT2,BTG1,IFRD2,AURKAIP1,RAB32,RIOK1,YIPF4,MYO19,RHOBTB3,CAPN2,TXNIP,MBNL2,MORF4L2,ASNS,FTH1
1148	Coexpression	M8795	Genes up-regulated in transformed NIH3T3 cells (fibroblasts transformed by activated KRAS [GeneID=3845]) vs normal cells.	0.003345	1	0.03961	0.3829	6	126	HMGB3,CDC7,NFKBIA,SLBP,SET,ERGIC3
1149	Coexpression	M17693	Genes up-regulated in Daudi cells (B lymphocytes) stably expressing CD5 [GeneID=921] off a plasmid vector.	0.003345	1	0.03961	0.3829	13	473	KLHDC2,CYP51A1,PARVB,PJA2,AP2A1,ZFP36L2,FDFT1,ALDH16A1,NFKBIA,SET,ASL,ASNS,SF3A2
1150	Coexpression	14678982-Table4	Human Stomach_Kim03_57genes_DownRegulated	0.003395	1	0.04009	0.3876	4	54	IRAK1,F8A1,PGRMC2,TXNIP
1151	Coexpression	M2160	Genes down-regulated by FOXP3 [GeneID=50943] in both ex vivo and hybridoma cells.	0.003395	1	0.04009	0.3876	4	54	NOLC1,ZFP36L2,BTG1,STX6
1152	Coexpression	M357	Genes up-regulated in wildtype B cells versus BAFF-transgenic (over-express TNFSF13B [GeneID=10673]) B cells from lymph node.	0.003419	1	0.04026	0.3892	7	169	HNRNPL,ZFP36L2,CASC3,SUN1,PELP1,LRRC8A,PCCB
1153	Coexpression	M368	Genes up-regulated in macrophages differentiated for 5 days in the presence of: IL4 [GeneID=3565] versus IL4 [GeneID=3565] and dexamethasone [PubChem=5743].	0.003419	1	0.04026	0.3892	7	169	RAD18,TRPC4AP,DBI,BUB1,GNPNAT1,WDHD1,RBM34
1154	Coexpression	M1683	Genes up-regulated upon skin specific knockout of FOS [GeneID=2353] by cre-lox in the K5-SOS-F mice (express a constitutively active form of SOS1 [GeneID=6654] in the skin).	0.003433	1	0.04038	0.3903	5	88	PTTG1,HGH1,CKB,KRT2,FAM46A
1155	Coexpression	18172295-SuppTable2	Human Bone_Heller08_324genes	0.00345	1	0.04053	0.3917	9	263	CDKN1C,CENPF,TUFT1,CLPTM1,CALCOCO1,PPL,TXNIP,CDC20,MAN1B1
1156	Coexpression	18362358-Table10	Human Leukemia_Calln08_651genes	0.003483	1	0.04086	0.3949	11	366	ZFP36L2,MAPKAP1,MCTS1,E2F5,RFWD3,RHOB,MBNL2,CSNK1D,PAFAH1B2,CD58,AFF4
1157	Coexpression	M14722	Genes down-regulated in A549 cells (lung cancer) after treatment with AZD0530 [PubChem=10302451], a SRC [GeneID=6714] kinase inhibitor.	0.003497	1	0.04091	0.3954	2	8	ID1,ID3
1158	Coexpression	11920564-Table2	Human Lymphoma_Islam02_10genes	0.003497	1	0.04091	0.3954	2	8	MIF,FTH1
1159	Coexpression	18535662-TableS2a	Mouse Lymphoma_Wu08_1777genes	0.003505	1	0.04095	0.3958	20	894	STAU1,AP2A2,SYNJ2,FDFT1,AHR,PYCR1,DDX24,GPC1,MAPKAP1,LONP2,TMEM59,CALCOCO1,CHD9,TXNIP,PIAS4,ERGIC3,SIPA1L1,CTBP2,IFT122,CTNNB1
1160	Coexpression	12925741-Figure11	Human Lymphoma_Jenner03_44genes	0.003546	1	0.04116	0.3979	3	27	CKB,SEC61B,TPD52
1161	Coexpression	M1391	Cluster 7 of genes distinguishing among different B lymphocyte neoplasms.	0.003546	1	0.04116	0.3979	3	27	CDKN1C,DVL1,DVL3
1162	Coexpression	17218380-Table1	Human Leukemia_Tissing07_57genes	0.003546	1	0.04116	0.3979	3	27	ZFP36L2,BTG1,CSNK1D
1163	Coexpression	16651453-Table1	Human Breast_Rahman06_39genes	0.003546	1	0.04116	0.3979	3	27	CDKN1C,HMGB3,PLK1
1164	Coexpression	12644218-Table1	Human Bladder_Ying-Hao02_30genes	0.003546	1	0.04116	0.3979	3	27	PTP4A1,MFN1,MBNL2
1165	Coexpression	M2461	Genes with DNA sequences bound by RARG [GeneID=5916] in MEF cells (embryonic fibroblast).	0.003555	1	0.04121	0.3984	11	367	SPTBN1,MBNL1,CKB,AP2A2,DDX24,RHOF,RHOBTB3,PPL,RLIM,FTH1,CTBP2
1166	Coexpression	12771951-Table1	Human Skin_Dazard03_92genes	0.003604	1	0.04162	0.4023	5	89	CDKN1C,BTG1,BAZ1B,E2F5,CCNB2
1167	Coexpression	M1590	Upregulated in the neocortex of aged adult mice (30-month) vs young adult (5-month)	0.003604	1	0.04162	0.4023	5	89	CKB,SET,ID1,CSNK1D,CTNNB1
1168	Coexpression	19174476-SuppTable1	Human Lung_not_cancer_Howrylak09_100genes	0.003604	1	0.04162	0.4023	5	89	ITGB1BP1,ABCC2,PNPLA2,NPEPL1,FTH1
1169	Coexpression	M3069	Genes down-regulated during in vitro maturation of CD14+ [GeneID=929] monocytes (day 0) into immature (day 7) and mature dendritic cells (day 14).	0.003615	1	0.04169	0.403	6	128	ITPR1,ZFP36L2,NFKBIA,OLR1,TXNIP,CTBP1
1170	Coexpression	M10169	Genes downstream of both CDKN1A and TP53 [GeneID=1026;7157] in 2774qw1 cells (ovarian cancer).	0.003629	1	0.0418	0.404	4	55	MIS18BP1,BUB1,ATAD2,WDHD1
1171	Coexpression	M8925	Genes up-regulated in CD4 [GeneID=920] T cells: Th1 versus Th17 enriched.	0.003647	1	0.04195	0.4055	7	171	TAX1BP1,PHIP,TMEM59,RBM28,TXNIP,SIPA1L1,TNKS
1172	Coexpression	M16859	Genes down-regulated in U2OS cells (osteosarcoma) upon knockdown of HDAC3 [GeneID=8841] by RNAi.	0.003663	1	0.04208	0.4068	14	535	ACAT2,DIS3L,EPB41L3,TUFT1,FANCG,AHNAK,TAX1BP1,PGRMC2,CASC3,ATAD2,ESCO2,GTF2A1,ASNS,CTBP1
1173	Coexpression	M3335	Genes up-regulated in at least one of three multiple myeloma (MM) cell lines by TSA [PubChem=5562].	0.003745	1	0.04297	0.4153	10	317	CDKN1C,CENPF,TUFT1,CLPTM1,CALCOCO1,PPL,TXNIP,IFT122,CDC20,MAN1B1
1174	Coexpression	M9948	Genes down-regulated in UB27 cells (osteosarcoma) at 8 hr after inducing the expression of a mutant form of WT1 [GeneID=7490].	0.003756	1	0.04303	0.416	6	129	CDKN1C,CENPF,TUFT1,RHOBTB3,ID1,CTBP2
1175	Coexpression	M29	Genes whose expression positively correlated with that of SMARCA2 [GeneID=6595] in prostate cancer samples.	0.003762	1	0.04304	0.4161	12	424	KLHDC2,TRIP12,STAU1,PJA2,MORF4L1,HERC2,TAF7,TMEM59,NEMF,SEC63,CEP57,RBM34
1176	Coexpression	20436685-ST5-2	Human Breast_Pothuri10_228genes	0.003766	1	0.04304	0.4161	8	218	SIGMAR1,SPTBN1,PTP4A1,MED24,FAM46A,ID3,CHD9,TXNIP
1177	Coexpression	20103679-ST3-C	Human Breast_Wood10_302genes	0.003871	1	0.0441	0.4263	8	219	CDKN1C,MORF4L1,BTG1,NFKBIA,MIF,BUB1,MCTS1,CDC6
1178	Coexpression	M14365	All common up-regulated stress response genes (Human Environmental Stress Response, H-ESR).	0.003874	1	0.0441	0.4263	4	56	GALNT2,POMP,TBCA,RHOB
1179	Coexpression	16269622-Table1	Mouse StemCell_Biswas06_71genes	0.003874	1	0.0441	0.4263	4	56	MIF,HDAC6,ID3,RHOB
1180	Coexpression	12406872-Table4	Human Lymphoma_Martinez-Climent03_431genes	0.003902	1	0.04434	0.4286	9	268	ACTG1,HMOX2,SACS,AHR,SEC61B,E2F4,YWHAG,CSNK1D,CDC20
1181	Coexpression	17699763-SuppTable1	Human Pancreas_Nakamura07_1222genes	0.003905	1	0.04434	0.4286	19	840	IRAK1,ERMP1,BTBD1,TUFT1,PTP4A1,PTTG3P,ESYT2,POMP,AHR,AURKAIP1,KIFC3,LONP2,RHOBTB3,TXNIP,CCNB2,FTH1,LRRC8A,CTBP2,CEP57
1182	Coexpression	16849537-SuppTable3	Human StemCell_Davicioni06_389genes	0.003914	1	0.04439	0.429	10	319	ACAT2,ITPR1,ZFP36L2,RAB32,CIB1,ID3,E2F5,RHOB,CD58,ATP2B4
1183	Coexpression	18056454-Table1	Human Breast_Mori07_33genes	0.003938	1	0.04443	0.4295	3	28	CDKN1C,CENPF,RDH11
1184	Coexpression	19225562-TableS3	Human Breast_Martin09_30genes	0.003938	1	0.04443	0.4295	3	28	PARVB,BTG1,TPD52
1185	Coexpression	M8214	Protein biosynthesis, transport or catabolism genes down-regulated in hyperploid multiple myeloma (MM) compared to the non-hyperploid MM samples.	0.003938	1	0.04443	0.4295	3	28	SLBP,RFWD3,YME1L1
1186	Coexpression	M16941	Genes up-regulated in fibroblasts expressing different mutant forms of ERCC3 [GeneID=2071]: XP/CS (xeroderma pigmentosum (XP) and Cockraine's syndrome (CS)) vs TTD (trichothiodystrophy).	0.003938	1	0.04443	0.4295	3	28	EPB41L3,E2F5,TGM2
1187	Coexpression	M16587	Genes up-regulated in primary granulosa cells after stimulation with LH or FSH gonadotrophic hormones for 24 h.	0.003964	1	0.04461	0.4312	5	91	PTP4A1,ITPR1,POP5,TMBIM6,RHOB
1188	Coexpression	M1735	Cluster P6 of genes with similar expression profiles in peripheral T lymphocytes after FOXP3 [GeneID=50943] loss of function (LOF).	0.003964	1	0.04461	0.4312	5	91	CENPF,BUB1,PLK1,CCNB2,CDC20
1189	Coexpression	M13522	Common down-regulated transcripts in fibroblasts expressing either XP/CS or TDD mutant forms of ERCC3 [GeneID=2071], after UVC irradiation.	0.003986	1	0.04481	0.4331	13	483	MYCBP2,CENPF,MBNL1,TRIP12,PJA2,PHIP,WWC1,FOXO3,SMCHD1,ID1,ID3,CHD9,CTBP2
1190	Coexpression	M9101	Genes down-regulated in CD4 T conv: control versus over-expression of IKZF2 [GeneID=22807].	0.004011	1	0.04486	0.4336	7	174	SRPRB,TUFT1,PTP4A1,MIF,SET,CSNK1D,ATP1A1
1191	Coexpression	M6881	Genes down-regulated in monocytes after HCMV infection: untreated versus BAY 11-7082 [PubChem=5353431].	0.004011	1	0.04486	0.4336	7	174	BCAP29,GNPNAT1,MBNL2,SIPA1L1,YLPM1,CRBN,USP33
1192	Coexpression	M396	Genes up-regulated in neutrophils: MIR223 [GeneID=407008] knockout versus wildtype.	0.004011	1	0.04486	0.4336	7	174	TUFT1,PTP4A1,HNRNPLL,DCPS,ID1,HAUS2,CTNNBL1
1193	Coexpression	M6775	Genes up-regulated in splenic DEC205+ dendritic cells versus CD8 T cells.	0.004011	1	0.04486	0.4336	7	174	EMC4,SIGMAR1,ANAPC2,TBCA,FTH1,MBNL3,TPD52
1194	Coexpression	M1461	Genes up-regulated in LEC (lymphatic endothelial cells) compared to BEC (blood endothelial cells).	0.004049	1	0.04521	0.437	6	131	CDKN1C,PTTG1,CENPF,BUB1,PLK1,CCNB2
1195	Coexpression	M1610	All significantly up-regulated genes in kidney glomeruli isolated from TCF21 [Gene ID=6943] knockout mice.	0.004053	1	0.04521	0.437	12	428	PTTG1,RAD18,HMGB3,HM13,ALDH16A1,MIF,PYCR1,SMCHD1,TGM2,CCNB2,SIPA1L1,SKA3
1196	Coexpression	M7987	Genes highly expressed in hepatocellular carcinoma with poor survival.	0.004139	1	0.04605	0.4451	7	175	CENPF,ITGB1BP1,SLBP,RAB32,SET,ATAD2,CTBP2
1197	Coexpression	M8127	Genes up-regulated in AGS cells (gastric adenocarcinoma): control versus H. pylori LPS.	0.004139	1	0.04605	0.4451	7	175	MIS18BP1,GANAB,PLK1,ATAD2,ESCO2,WDHD1,MAN1B1
1198	Coexpression	16166618-SuppTable3	Mouse Lung_not_cancer_Woodruff05_2037genes	0.004233	1	0.04704	0.4547	26	1301	TRIM25,GALNT2,MYCBP2,SPCS2,GOLM1,ERMP1,CKB,ESYT2,SERPINB8,ZFP36L2,AHNAK,AHR,TAF7,RHOF,FOXK1,GPC1,ID1,ID3,HAUS2,PRPF18,DHRS7B,TGM2,NUDT4,LRRC8A,SF3A2,MBNL3
1199	Coexpression	19286929-SuppTable2q	Mouse Lung_Rangasamy09_1540genes	0.004275	1	0.04745	0.4586	21	974	MIS18BP1,GALNT2,SIGMAR1,DIS3L,MBNL1,GPATCH8,RPS29,TTF1,CIRBP,BTG1,TAX1BP1,RBM8A,HERC2,SYNM,FAM46A,ID3,CHD9,TRUB2,YLPM1,CTBP2,MBNL3
1200	Coexpression	18787207-TableS2	Mouse Viral_Craft08_969genes	0.004351	1	0.04816	0.4655	16	664	RAD18,TRPC4AP,GPATCH8,B3GAT3,PJA2,SERPINB8,AHNAK,TAX1BP1,TAF7,ID1,BAZ1B,CHD9,DHRS7B,EDEM3,PTGES3,AFF4
1201	Coexpression	M15510	Genes up-regulated in K562 cells (bone marrow) after treatment with dasatinib [PubChem=3062316] or imatinib [PubChem=5291].	0.004356	1	0.04816	0.4655	3	29	NFKBIA,E2F4,E2F5
1202	Coexpression	18927283-TableS1	Human Esophagus_Sabo08_29genes	0.004356	1	0.04816	0.4655	3	29	TRIM25,SIGMAR1,ITGB1BP1
1203	Coexpression	16357169-SuppTable4	Human Prostate_Floryk05_68genes	0.004396	1	0.04838	0.4676	4	58	BUB1,PLK1,CDC6,CDC20
1204	Coexpression	20500816-Table1	Human StemCell_Duhagon10_60genes	0.004396	1	0.04838	0.4676	4	58	RAD18,SYNJ2,ID1,ID3
1205	Coexpression	M6849	Genes up-regulated in macrophages in response to LPS: naïve versus tolerant.	0.004403	1	0.04838	0.4676	7	177	ATP7A,ACTG1,ALG5,SLC27A4,SACM1L,RLIM,CTBP2
1206	Coexpression	M6324	Genes down-regulated in untreated spleen: DUSP1 [GeneID=1843] knockout versus wildtype.	0.004403	1	0.04838	0.4676	7	177	TRIM25,KLHDC2,ID3,MBNL2,SIPA1L1,CTNNBL1,PCCB
1207	Coexpression	M8894	Genes down-regulated in multipotent progenitors versus pro-B cells.	0.004403	1	0.04838	0.4676	7	177	BCAP29,SYNJ2,CLPTM1,TMEM43,TMX2,RDH11,AFF4
1208	Coexpression	18234966-Table1b	Mouse Ovarian_Wang07_12genes	0.004462	1	0.04885	0.4722	2	9	BTBD1,OLR1
1209	Coexpression	M14105	Genes down-regulated in fibroblasts expressing the XP/CS mutant form of ERCC3 [GeneID=2071], after low dose UVC irradiation.	0.004462	1	0.04885	0.4722	2	9	ID1,ID3
1210	Coexpression	15548695-Table3a	Human Prostate_Haudenschild04_9genes	0.004462	1	0.04885	0.4722	2	9	ID1,ID3
1211	Coexpression	M2110	Genes whose expression significantly and positively correlated with the density of CALB1-positive [GeneID=793] GABAergic interneurons in the BA9 brain region across all subjects with psychiatric disorders.	0.004518	1	0.04933	0.4768	14	548	MYCBP2,MBNL1,ITPR1,CIRBP,PJA2,TAX1BP1,MIF,SET,TMEM59,MORF4L2,ASNS,CTBP1,ATP2A2,YME1L1
1212	Coexpression	M4665	Genes down-regulated in glomeruli of kidneys from patients with diabetic nephropathy (type 2 diabetes mellitus).	0.004521	1	0.04933	0.4768	12	434	CDKN1C,ATP7A,RPN2,CYP51A1,ACTG1,TAX1BP1,TBCA,SET,CAPN2,SACM1L,CTBP1,ATP2A2
1213	Coexpression	M2959	Genes up-regulated in induced T reg versus T conv.	0.004539	1	0.04933	0.4768	7	178	MIS18BP1,DBI,AP2A2,BUB1,PLK1,CCNB2,CDC20
1214	Coexpression	M7008	Genes up-regulated in megakaryo-erythrocyte progenitors versus granulo-monocyte progenitors.	0.004539	1	0.04933	0.4768	7	178	PTTG1,AHNAK,CAPN2,NUDT4,FTH1,CD63,ATP2B4
1215	Coexpression	18498629-GeneList	Human Breast_Loi08_239genes	0.004539	1	0.04933	0.4768	7	178	PTTG1,CENPF,CDC7,BUB1,ATAD2,CCNB2,CDC20
1216	Coexpression	M2969	Genes down-regulated in T reg: induced versus natural.	0.004539	1	0.04933	0.4768	7	178	MIS18BP1,CENPF,BUB1,PLK1,ANAPC5,WDHD1,CCNB2
1217	Coexpression	17495134-TableS1	Human Leukemia_Winter07_116genes	0.004552	1	0.04934	0.477	5	94	HMGB3,HNRNPLL,MBOAT7,FAM46A,CCNB2
1218	Coexpression	M18108	Genes both mutated and amplified in a panel of 191 breast tumor samples.	0.004552	1	0.04934	0.477	5	94	TRIM25,SPCS2,AHRR,POP1,CSNK1D
1219	Coexpression Atlas	12Dn_Top_500_Cluster_4	12Dn_Top_500_Cluster_4	2.742e-08	7.847e-05	7.847e-05	0.0006699	12	117	MIS18BP1,CENPF,CDC7,BUB1,PLK1,ATAD2,ESCO2,WDHD1,CCNB2,SKA3,CDC6,CDC20
1220	Coexpression Atlas	Facebase_RNAseq_e8.5_Hind Brain Neural Epithelium_2500_K1	FacebaseRNAseq_e8.5_Hind Brain Neural Epithelium_top-relative-expression-ranked_2500_k-means-cluster#1	1.308e-07	0.0003744	0.0001872	0.001598	25	593	RABEP2,RNMT,RPN2,SPTBN1,ACTG1,NSUN2,HNRNPL,CHTF8,AP2A1,MCRS1,PLK1,EPN1,ZNF687,YWHAG,TRMT10A,CELF1,ASNS,CTNNBL1,ATP1A1,CDC20,PTGES3,ATP2A2,SF3A2,INO80B,RBM34
1221	Coexpression Atlas	brainmap/Mixed Age_intermediate_Subclass_intermediate4	brainmap/Mixed Age_intermediate_Subclass_intermediate4	2.666e-07	0.0007629	0.0002543	0.002171	18	336	NOLC1,PTTG1,MIS18BP1,CENPF,CDC7,CKB,BTG1,BUB1,PLK1,ATAD2,TXNIP,WDHD1,CCNB2,TMEM209,CD63,SKA3,CDC6,CDC20
1222	Coexpression Atlas	gudmap_dev gonad_e13.5_F_MeioticGermCell_Oct_k2_1000	dev gonad_e13.5_F_MeioticGermCell_Oct_k-means-cluster#2_top-relative-expression-ranked_1000	7.587e-07	0.002171	0.0005428	0.004634	18	361	RAD18,MIS18BP1,CENPF,GPATCH8,CDC7,RIMKLB,BCAP29,HIST1H4F,BUB1,SLBP,UXT,RECQL,ATAD2,ESCO2,TRMT10A,WDHD1,CCNB2,TMEM209
1223	Coexpression Atlas	Facebase_RNAseq_e8.5_Hind Brain Neural Epithelium_2500_K2	FacebaseRNAseq_e8.5_Hind Brain Neural Epithelium_top-relative-expression-ranked_2500_k-means-cluster#2	2.253e-06	0.006448	0.001069	0.009129	30	933	NOLC1,SIGMAR1,KRI1,UQCR10,B3GAT3,ITPR1,CDC7,AP2A2,AP1G1,ZFP36L2,POMP,CLPTM1,IFRD2,MIF,NIP7,RBM8A,AURKAIP1,DDX24,SET,CIB1,DCPS,ID1,E2F4,RBM28,HAUS2,RFWD3,PIAS4,TGM2,FTH1,CDC6
1224	Coexpression Atlas	lungmap/P3_Immune_Subclass_Immune-C	lungmap/P3_Immune_Subclass_Immune-C	2.359e-06	0.006752	0.001069	0.009129	15	277	MIS18BP1,CENPF,HMGB3,ZFP36L2,BTG1,MIF,BUB1,SLBP,SMCHD1,BAZ1B,ESCO2,NUDT4,CCNB2,CDC20,CEP57
1225	Coexpression Atlas	facebase_RNAseq_e9.5_MandArch_2500_K3	facebase_RNAseq_e9.5_MandArch_2500_K3	3.143e-06	0.008996	0.001069	0.009129	36	1260	NOLC1,SIGMAR1,RPN2,ACTG1,PARVB,UNC45A,NSUN2,CHTF8,IFRD2,MIF,BUB1,POP1,MCRS1,PLK1,PKN3,GPC1,TRAF7,SET,MYO19,RHOBTB3,GNPNAT1,E2F4,E2F5,TMBIM6,TRUB2,PIAS4,KAT7,TGM2,TRMT10A,PELP1,ASNS,TMEM209,CTNNBL1,CDC20,PTGES3,SF3A2
1226	Coexpression Atlas	Facebase_RNAseq_e8.5_Floor Plate_2500_K3	FacebaseRNAseq_e8.5_Floor Plate_top-relative-expression-ranked_2500_k-means-cluster#3	3.327e-06	0.009523	0.001069	0.009129	25	708	RABEP2,RPN2,SPTBN1,UNC45A,NSUN2,HNRNPL,ITPR1,CDC7,CHTF8,AP2A2,AP1G1,ZFP36L2,MCRS1,PLK1,RHOBTB3,GNPNAT1,RBM28,YWHAG,DNTTIP1,PIAS4,PAFAH1B2,CTNNBL1,ATP1A1,PTGES3,SF3A2
1227	Coexpression Atlas	Lungmap_Mouse_e16.5_Endothelial_SubClass_Proliferative Endothelial_Top_500_All	Lungmap_Mouse_e16.5_Endothelial_SubClass_Proliferative Endothelial_Top_500_All	3.363e-06	0.009624	0.001069	0.009129	19	442	PTTG1,MIS18BP1,CENPF,RPN2,HMGB3,CDC7,MVB12A,BUB1,SLBP,PLK1,SMCHD1,ATAD2,ESCO2,NUDT4,WDHD1,CCNB2,CTNNBL1,SKA3,CEP57
1228	Coexpression Atlas	Lungmap_Mouse_e16.5_Epithelial_SubClass_Proliferative AT2 Progenitor_Top_500_All	Lungmap_Mouse_e16.5_Epithelial_SubClass_Proliferative AT2 Progenitor_Top_500_All	3.83e-06	0.01096	0.001096	0.009358	19	446	PTTG1,CENPF,HMGB3,RIMKLB,BUB1,PYCR1,PLK1,SET,RIOK1,DCPS,SYNM,FAM46A,TMX2,ERGIC3,CCNB2,ASNS,SKA3,CDC20,TPD52
1229	Coexpression Atlas	GSM399403_500	alpha beta T cells, T.ISP.Th, 4- 8+ TCR-/lo 24hi, Thymus, avg-3	5.781e-06	0.01654	0.001472	0.01257	18	417	RAD18,MIS18BP1,CENPF,HMGB3,CDC7,HIST1H4F,BUB1,SLBP,PLK1,ATAD2,ESCO2,WDHD1,CELF1,CCNB2,SKA3,CDC6,CDC20,MBNL3
1230	Coexpression Atlas	GSM476664_500	gamma delta T cells, Tgd.vg3+24alo.e17.Th, TCRd+ Vg3+ CD24-, Fetal Thymus, avg-3	6.173e-06	0.01767	0.001472	0.01257	18	419	MIS18BP1,KLHDC2,CENPF,CYP51A1,HMGB3,DBI,HIST1H4F,BUB1,AHR,PLK1,ID3,ESCO2,WDHD1,CCNB2,ASNS,SKA3,CDC6,CDC20
1231	Coexpression Atlas	gudmap_dev gonad_e12.5_M_GermCellTestis_Oct_k2_1000	dev gonad_e12.5_M_GermCellTestis_Oct_k-means-cluster#2_top-relative-expression-ranked_1000	7.121e-06	0.02038	0.001568	0.01338	14	266	RAD18,MIS18BP1,CENPF,CDC7,RIMKLB,BCAP29,RBM27,BUB1,SLBP,RECQL,ATAD2,ESCO2,TRMT10A,WDHD1
1232	Coexpression Atlas	gudmap_developingGonad_e11.5_testes and mesonephros_1000	DevelopingGonad_e11.5_testes and mesonephros_emap-3226_top-relative-expression-ranked_1000	8.208e-06	0.02349	0.001678	0.01432	27	844	NOLC1,PTTG1,ATP7A,SIGMAR1,DBI,SRPRB,CHTF8,PJA2,SACS,POMP,PLK1,ANAPC5,PHIP,SET,RHOBTB3,SUN1,BAZ1B,CHD8,YWHAG,PIAS4,RAB18,MBNL2,CSNK1D,CTBP2,CTNNB1,MBNL3,STX6
1233	Coexpression Atlas	54Dn_SubClass_54Dn_4_Top_500_All	54Dn_SubClass_54Dn_4_Top_500_All	1.333e-05	0.03816	0.002385	0.02036	19	487	TRPC4AP,GALNT2,KLHDC2,ACAT2,SIGMAR1,CYP51A1,HM13,NSUN2,CKB,AP2A1,FDFT1,RBM8A,FOXK1,CASC3,HDAC6,C7orf50,TMX2,RDH11,ATP2B4
1234	Coexpression Atlas	gudmap_developingGonad_e11.5_testes and mesonephros_k5_1000	DevelopingGonad_e11.5_testes and mesonephros_emap-3226_k-means-cluster#5_top-relative-expression-ranked_1000	1.387e-05	0.0397	0.002385	0.02036	20	533	NOLC1,PTTG1,SIGMAR1,SRPRB,CHTF8,PJA2,SACS,POMP,PLK1,ANAPC5,PHIP,SET,RHOBTB3,BAZ1B,YWHAG,PIAS4,RAB18,CSNK1D,CTNNB1,STX6
1235	Coexpression Atlas	gudmap_dev gonad_e13.5_F_MeioticGermCell_Oct_1000	dev gonad_e13.5_F_MeioticGermCell_Oct_top-relative-expression-ranked_1000	1.42e-05	0.04065	0.002385	0.02036	26	820	RAD18,MIS18BP1,CENPF,GPATCH8,EPB41L3,TUFT1,CDC7,ESYT2,RIMKLB,BCAP29,RBM27,HIST1H4F,BUB1,SLBP,UXT,RECQL,ATAD2,RFWD3,ESCO2,TRMT10A,WDHD1,RHPN2,CCNB2,RBMX2,ASNS,TMEM209
1236	Coexpression Atlas	gudmap_developingGonad_e11.5_ovary + mesonephros_k2_1000	DevelopingGonad_e11.5_ovary + mesonephros_emap-3226_k-means-cluster#2_top-relative-expression-ranked_1000	1.5e-05	0.04293	0.002385	0.02036	15	323	RAD18,SPTBN1,CHD2,MAGT1,HM13,PJA2,BTG1,RBM8A,CHD9,CHD8,C7orf50,GTF2A1,RLIM,CEP57,YME1L1
1237	Coexpression Atlas	GSM399397_100	alpha beta T cells, T.DPbl.Th, 4+ 8+ TCR-/lo FSChi, Thymus, avg-3	1.727e-05	0.04942	0.002533	0.02163	8	90	MIS18BP1,CENPF,HIST1H4F,BUB1,PLK1,ESCO2,CCNB2,SKA3
1238	Coexpression Atlas	GSM538387_500	alpha beta T cells, T.8Eff.Sp.OT1.d5.VSVOva, CD8+ CD45.1+, Spleen, avg-3	1.77e-05	0.05067	0.002533	0.02163	17	410	MIS18BP1,CENPF,CDC7,HIST1H4F,AHNAK,BUB1,SLBP,PLK1,ATAD2,ESCO2,WDHD1,CCNB2,SKA3,CDC6,CDC20,ATP2B4,MBNL3
1239	Coexpression Atlas	GSM476660_500	gamma delta T cells, Tgd.vg2+24ahi.e17.Th, TCRd+ Vg2+ CD24+, Fetal Thymus, avg-3	2.004e-05	0.05735	0.002731	0.02331	17	414	MIS18BP1,CENPF,HMGB3,CDC7,HIST1H4F,BUB1,PLK1,HNRNPLL,ID3,ESCO2,WDHD1,CCNB2,ASNS,SKA3,CDC6,CDC20,AFF4
1240	Coexpression Atlas	gudmap_developingGonad_e11.5_testes_1000	DevelopingGonad_e11.5_testes_emap-3226_top-relative-expression-ranked_1000	2.282e-05	0.06531	0.002865	0.02446	26	843	NOLC1,PTTG1,ATP7A,SIGMAR1,DBI,SRPRB,CHTF8,PJA2,POMP,PLK1,ANAPC5,PHIP,SET,RHOBTB3,SUN1,BAZ1B,CHD8,YWHAG,PIAS4,RAB18,MBNL2,CTBP2,CTNNB1,SF3A2,MBNL3,STX6
1241	Coexpression Atlas	lungmap/P3_MatrixFB_Subclass_MatrixFB-C	lungmap/P3_MatrixFB_Subclass_MatrixFB-C	2.302e-05	0.0659	0.002865	0.02446	13	257	RAD18,MIS18BP1,CENPF,SPTBN1,BUB1,SLBP,SMCHD1,BAZ1B,ID3,ATAD2,ESCO2,CCNB2,CD63
1242	Coexpression Atlas	lungmap/P3_Endothelial_Subclass_Endothelial-D	lungmap/P3_Endothelial_Subclass_Endothelial-D	3.168e-05	0.09068	0.003778	0.03225	14	304	MIS18BP1,CENPF,SPTBN1,HMGB3,BUB1,SLBP,PLK1,ID1,ID3,ATAD2,ESCO2,CCNB2,SKA3,CDC20
1243	Coexpression Atlas	gudmap_developingGonad_e11.5_ovary + mesonephros_1000	DevelopingGonad_e11.5_ovary + mesonephros_emap-3226_top-relative-expression-ranked_1000	3.607e-05	0.1032	0.003964	0.03384	25	815	RAD18,MIS18BP1,ATP7A,SPTBN1,CHD2,MAGT1,HM13,SRPRB,PJA2,BTG1,RBM8A,PLK1,RAB32,ANAPC5,RHOBTB3,CHD9,CHD8,C7orf50,ESCO2,GTF2A1,RLIM,CDC6,CEP57,YME1L1,MBNL3
1244	Coexpression Atlas	facebase_RNAseq_e9.5_MandArch_2500	facebase_RNAseq_e9.5_MandArch_2500	3.646e-05	0.1043	0.003964	0.03384	38	1525	NOLC1,MIS18BP1,SIGMAR1,RPN2,ACTG1,PARVB,UNC45A,NSUN2,CHTF8,HIST1H4F,IFRD2,MIF,BUB1,POP1,MCRS1,PLK1,PKN3,GPC1,TRAF7,SET,MYO19,RHOBTB3,GNPNAT1,E2F4,E2F5,TMBIM6,TRUB2,PIAS4,KAT7,TGM2,TRMT10A,PELP1,ASNS,TMEM209,CTNNBL1,CDC20,PTGES3,SF3A2
1245	Coexpression Atlas	Lungmap_Mouse_e16.5_Epithelial (GSE52583)_Top_500_All	Lungmap_Mouse_e16.5_Epithelial (GSE52583)_Top_500_All	3.739e-05	0.107	0.003964	0.03384	17	435	ACD,GPATCH8,TIMMDC1,HNRNPL,PTP4A1,CDC7,CKB,MORF4L1,MIF,RBM8A,ANAPC5,TBCA,GPC1,SET,ID3,CCNB2,PTGES3
1246	Coexpression Atlas	facebase_RNAseq_e10.5_Emin_LatNas_2500_K3	facebase_RNAseq_e10.5_Emin_LatNas_2500_K3	4.61e-05	0.132	0.004713	0.04023	33	1257	NOLC1,RAD18,MIS18BP1,CENPF,CYP51A1,HMGB3,GOLM1,TTF1,RIMKLB,RBM27,FDFT1,TAX1BP1,BUB1,BOD1L1,PLK1,PHIP,SLC27A4,SET,SMCHD1,RHOBTB3,BAZ1B,GNPNAT1,CHD9,E2F5,CCDC77,ATAD2,ESCO2,GTF2A1,NUDT4,RBMX2,NEMF,SEC63,CEP57
1247	Coexpression Atlas	Facebase_RNAseq_e10.5_Lateral Nasal Eminence_2500_K1	FacebaseRNAseq_e10.5_Lateral Nasal Eminence_top-relative-expression-ranked_2500_k-means-cluster#1	4.95e-05	0.1417	0.004885	0.0417	24	780	RAD18,MIS18BP1,CENPF,ACAT2,DIS3L,CHD2,MMADHC,RINT1,RIMKLB,FDFT1,GOLIM4,ANAPC5,PHIP,SLC27A4,CASC3,BAZ1B,TMEM43,MFN1,EDEM3,CCNB2,SEC63,CRBN,STX6,AFF4
1248	Coexpression Atlas	PP_HSC_2500_K1	PP_HSC_top-relative-expression-ranked_2500_k-means-cluster#1	5.242e-05	0.15	0.005001	0.04269	17	447	EMC4,HGH1,GOLM1,PARVB,MMADHC,POMP,ANAPC2,NIP7,GOLIM4,RANBP6,TRUB2,ESCO2,TMX2,PIAS4,ERGIC3,PELP1,RLIM
1249	Coexpression Atlas	endothelial-mural Subclass Vsmc	endothelial-mural Subclass Vsmc	5.85e-05	0.1674	0.005401	0.0461	17	451	ITPR1,AHNAK,NFKBIA,RBM8A,HERC2,ANAPC5,PHIP,CAPN2,ID1,BAZ1B,ID3,CHD8,TXNIP,NUDT4,NEMF,CD63,ATP2B4
1250	Coexpression Atlas	gudmap_developingGonad_e11.5_testes_k5_1000	DevelopingGonad_e11.5_testes_emap-3226_k-means-cluster#5_top-relative-expression-ranked_1000	6.09e-05	0.1743	0.005447	0.0465	18	498	NOLC1,PTTG1,SIGMAR1,CHTF8,PJA2,POMP,PLK1,PHIP,SET,RHOBTB3,BAZ1B,YWHAG,PIAS4,RAB18,CTBP2,CTNNB1,SF3A2,STX6
1251	Coexpression Atlas	GSM538348_500	B cells, proB.CLP.FL, CD19- IgM- CD43+ CD24intermediate AA4.1+ CD45R- CD, Fetal Liver, avg-2	8.301e-05	0.2376	0.007184	0.06133	16	419	MIS18BP1,CENPF,HMGB3,CDC7,HIST1H4F,BUB1,PLK1,RHOBTB3,ESCO2,WDHD1,CCNB2,ASNS,SKA3,CDC6,CDC20,ATP2B4
1252	Coexpression Atlas	Lungmap_Mouse_e16.5_Matrix fibroblast_SubClass_Intermediate Fibroblast_Top_500_All	Lungmap_Mouse_e16.5_Matrix fibroblast_SubClass_Intermediate Fibroblast_Top_500_All	8.534e-05	0.2443	0.007184	0.06133	16	420	MIS18BP1,EMC4,ACAT2,RPN2,HMGB3,HNRNPL,ALKBH1,PYCR1,RAB13,YIPF4,CAPN2,ID3,PRPF18,TMX2,MORF4L2,CTBP1
1253	Coexpression Atlas	gudmap_dev gonad_e11.5_M_PrimGermCell_Oct_k2_1000	dev gonad_e11.5_M_PrimGermCell_Oct_k-means-cluster#2_top-relative-expression-ranked_1000	0.0001059	0.303	0.008657	0.0739	12	258	RAD18,MIS18BP1,CENPF,CDC7,BCAP29,RBM27,BUB1,ATAD2,ESCO2,WDHD1,SKA3,CDC6
1254	Coexpression Atlas	GSM399452_100	B cells, preB.FrC.BM, CD19+ IgM- CD45R+ CD43+ HSA+, Bone marrow, avg-3	0.0001187	0.3397	0.009437	0.08056	7	88	MIS18BP1,CENPF,BUB1,PLK1,ESCO2,CCNB2,SKA3
1255	Coexpression Atlas	gudmap_dev gonad_e13.5_F_MeioticGermCell_Oct_k2_500	dev gonad_e13.5_F_MeioticGermCell_Oct_k-means-cluster#2_top-relative-expression-ranked_500	0.0001297	0.3712	0.009972	0.08513	9	152	MIS18BP1,CENPF,CDC7,RIMKLB,BCAP29,BUB1,ATAD2,ESCO2,WDHD1
1256	Coexpression Atlas	gudmap_developingGonad_e14.5_ ovary_1000_k3	DevelopingGonad_e14.5_ ovary_emap-6699_k-means-cluster#3_top-relative-expression-ranked_1000	0.0001324	0.379	0.009972	0.08513	11	225	RAD18,ATP7A,SPTBN1,CHD2,MAGT1,RBM8A,CHD9,CHD8,RLIM,CEP57,YME1L1
1257	Coexpression Atlas	GSM399403_100	alpha beta T cells, T.ISP.Th, 4- 8+ TCR-/lo 24hi, Thymus, avg-3	0.0001368	0.3915	0.01004	0.08569	7	90	MIS18BP1,HIST1H4F,BUB1,PLK1,ESCO2,CCNB2,SKA3
1258	Coexpression Atlas	GSM791143_500	alpha beta T cells, preT.DN3-4.Th, Lin-/lo CD25int CD44- CD28+, Thymus, avg-3	0.0001551	0.444	0.0111	0.09475	15	397	MIS18BP1,CENPF,HMGB3,CDC7,HIST1H4F,BUB1,UXT,PLK1,ATAD2,ESCO2,WDHD1,CCNB2,SKA3,CDC6,CDC20
1259	Coexpression Atlas	GSM538358_500	B cells, proB.FrBC.FL, CD19+ IgM- CD43+ CD24+ AA4.1+ CD45R+, Fetal Liver, avg-3	0.0001683	0.4818	0.01125	0.09603	15	400	MIS18BP1,CENPF,HMGB3,HIST1H4F,BUB1,SLBP,PLK1,ID3,ESCO2,WDHD1,CCNB2,ASNS,SKA3,CDC6,CDC20
1260	Coexpression Atlas	brainmap/Mixed Age_fetal like_Subclass_fetal-like2	brainmap/Mixed Age_fetal like_Subclass_fetal-like2	0.0001703	0.4873	0.01125	0.09603	13	313	PTTG1,MIS18BP1,CENPF,CKB,ZFP36L2,BTG1,BUB1,PLK1,PHIP,MORF4L2,CCNB2,SKA3,CDC20
1261	Coexpression Atlas	GSM791114_500	Stem Cells, SC.CDP.BM, Sca1- Flt3+ MCSFR+ cKitlo, Bone marrow, avg-3	0.0001729	0.495	0.01125	0.09603	15	401	MIS18BP1,CENPF,SIGMAR1,DBI,HIST1H4F,BUB1,PLK1,ESCO2,WDHD1,CCNB2,SKA3,CDC6,CDC20,ATP2B4,TPD52
1262	Coexpression Atlas	GSM791110_500	Stem Cells, SC.MPP34F.BM, Lineage- cKit+ Sca-1+ flk2+ CD34+, Bone marrow, avg-2	0.0001729	0.495	0.01125	0.09603	15	401	MIS18BP1,CENPF,HMGB3,CDC7,HIST1H4F,BUB1,FOXO3,RHOBTB3,ESCO2,WDHD1,CCNB2,ASNS,SKA3,ATP2B4,MBNL3
1263	Coexpression Atlas	GSM791105_500	Stem Cells, SC.MDP.BM, Sca1- Flt3+ MCSFR+ cKithi, Bone marrow, avg-3	0.0001777	0.5085	0.0113	0.09646	15	402	MIS18BP1,CENPF,HMGB3,DBI,HIST1H4F,BUB1,UXT,PLK1,ESCO2,WDHD1,CCNB2,SKA3,CDC6,CDC20,ATP2B4
1264	Coexpression Atlas	fetal_replicating_Top_500_All	fetal_replicating_Top_500_All	0.0001838	0.526	0.01143	0.09761	17	496	PTTG1,MIS18BP1,CENPF,CYP51A1,PTTG3P,FDFT1,BUB1,RBM8A,ATAD2,ESCO2,WDHD1,CCNB2,CTBP2,CTNNB1,SKA3,CDC20,METTL2B
1265	Coexpression Atlas	80Dp_SubClass_80Dp_1_Top_500_Cluster_2	80Dp_SubClass_80Dp_1_Top_500_Cluster_2	0.0001901	0.5441	0.01158	0.09883	8	126	ACD,BOD1,AP2A1,CLPTM1,CSNK1D,ASNS,YLPM1,ATP1A1
1266	Coexpression Atlas	Lungmap_Mouse_e16.5_Proliferative fibroblast_Top_500_All	Lungmap_Mouse_e16.5_Proliferative fibroblast_Top_500_All	0.0001978	0.5661	0.0117	0.09984	16	452	RAD18,MIS18BP1,CENPF,CDC7,CKB,BUB1,SLBP,PLK1,SMCHD1,ID3,ATAD2,ESCO2,WDHD1,CCNB2,SKA3,CDC20
1267	Coexpression Atlas	gudmap_developingGonad_e12.5_ovary_k3_500	DevelopingGonad_e12.5_ovary_emap-28876_k-means-cluster#3_top-relative-expression-ranked_500	0.0002002	0.5731	0.0117	0.09984	9	161	ATP7A,SPTBN1,CHD2,MAGT1,RBM8A,CHD9,CHD8,CEP57,YME1L1
1268	Coexpression Atlas	gudmap_developingGonad_e12.5_ovary_1000	DevelopingGonad_e12.5_ovary_emap-28876_top-relative-expression-ranked_1000	0.0002118	0.6061	0.01201	0.1025	23	805	RAD18,MIS18BP1,ATP7A,SPTBN1,CHD2,MAGT1,HM13,PJA2,RBM8A,RAB32,ANAPC5,YIPF4,SMCHD1,RHOBTB3,CHD9,CHD8,C7orf50,ESCO2,GTF2A1,RLIM,CEP57,YME1L1,MBNL3
1269	Coexpression Atlas	GSM399452_500	B cells, preB.FrC.BM, CD19+ IgM- CD45R+ CD43+ HSA+, Bone marrow, avg-3	0.000214	0.6125	0.01201	0.1025	15	409	MIS18BP1,CENPF,HMGB3,CDC7,HIST1H4F,BUB1,SLBP,PLK1,ATAD2,ESCO2,WDHD1,CCNB2,SKA3,CDC6,CDC20
1270	Coexpression Atlas	lungmap/P1_MatrixFB_Subclass_MatrixFB-C	lungmap/P1_MatrixFB_Subclass_MatrixFB-C	0.0002193	0.6276	0.01207	0.103	12	279	CDKN1C,SPTBN1,ACTG1,AHNAK,BTG1,TAX1BP1,NFKBIA,ID3,TXNIP,TGM2,MBNL2,PCBP2
1271	Coexpression Atlas	oligodendrocytes Subclass Oligo4	oligodendrocytes Subclass Oligo4	0.0002238	0.6405	0.01208	0.1032	16	457	ACAT2,CYP51A1,SPCS2,DBI,HMOX2,MAGT1,TRIP12,FDFT1,RBM8A,AURKAIP1,TMEM59,NUDT4,ERGIC3,NEMF,CD63,AFF4
1272	Coexpression Atlas	DevelopingLowerUrinaryTract_e14.5_ urethra_emap-30902_k3_1000	DevelopingLowerUrinaryTract_e14.5_ urethra_emap-30902_k-means-cluster#3_top-relative-expression-ranked_1000	0.0002457	0.7032	0.01302	0.1112	14	369	MYCBP2,EPB41L3,TRIP12,RIMKLB,HERC2,PHIP,FAM46A,RHOBTB3,BAZ1B,RANBP6,HAUS2,YWHAG,CELF1,TNKS
1273	Coexpression Atlas	astrocytes_ependymal Subclass immature	astrocytes_ependymal Subclass immature	0.0002652	0.7589	0.0138	0.1178	16	464	CYP51A1,SPCS2,DBI,TRIP12,FDFT1,NFKBIA,HERC2,PHIP,ID1,BAZ1B,ID3,CHD8,NUDT4,NEMF,YLPM1,CD63
1274	Coexpression Atlas	GSM605781_500	gamma delta T cells, Tgd.vg1+vd6-.Th, TCRd+ Vg1.1+, Thymus, avg-3	0.0002741	0.7846	0.01401	0.1196	14	373	MIS18BP1,CENPF,HMGB3,HIST1H4F,BUB1,AHR,PLK1,HNRNPLL,ID3,ESCO2,CCNB2,SKA3,CDC6,CDC20
1275	Coexpression Atlas	Facebase_RNAseq_e9.5_Mandibular Arch_2500_K2	FacebaseRNAseq_e9.5_Mandibular Arch_top-relative-expression-ranked_2500_k-means-cluster#2	0.0002849	0.8153	0.01413	0.1206	18	564	MYCBP2,CHD2,ERMP1,BTBD1,PTP4A1,TAX1BP1,RIOK1,LONP2,SMCHD1,BAZ1B,CHD9,ZNHIT6,WDHD1,CSNK1D,YLPM1,CTBP2,SKA3,YME1L1
1276	Coexpression Atlas	Facebase_RNAseq_e10.5_Neural Epithelium Flanking Eminence_1000_K3	FacebaseRNAseq_e10.5_Neural Epithelium Flanking Eminence_top-relative-expression-ranked_1000_k-means-cluster#3	0.0002873	0.8223	0.01413	0.1206	9	169	NOLC1,GOLM1,NSUN2,IFRD2,TAF7,WWC1,HDAC6,E2F5,CDC6
1277	Coexpression Atlas	GSM538355_500	B cells, proB.FrA.FL, CD19- IgM- CD43+ CD24intermediate AA4.1+ CD45R+ CD, Fetal Liver, avg-2	0.0002987	0.855	0.01413	0.1206	15	422	MIS18BP1,CENPF,HMGB3,CDC7,HIST1H4F,BUB1,PLK1,ESCO2,WDHD1,CCNB2,ASNS,SKA3,CDC6,CDC20,ATP2B4
1278	Coexpression Atlas	GSM538357_500	B cells, proB.FrA.FL, CD19- IgM- CD43+ CD24intermediate CD45R+ AA4.1+ CD, Fetal Liver, avg-1	0.0002987	0.855	0.01413	0.1206	15	422	MIS18BP1,CENPF,HMGB3,CDC7,HIST1H4F,BUB1,PLK1,ESCO2,WDHD1,CCNB2,ASNS,SKA3,CDC6,CDC20,ATP2B4
1279	Coexpression Atlas	oligodendrocytes Subclass Oligo2	oligodendrocytes Subclass Oligo2	0.000313	0.8959	0.01413	0.1206	16	471	ACAT2,CYP51A1,SPCS2,DBI,HMOX2,MAGT1,TRIP12,FDFT1,RBM8A,ANAPC5,RHOB,NUDT4,NEMF,FTH1,CD63,PTGES3
1280	Coexpression Atlas	gudmap_developingGonad_e16.5_testes_1000_k3	DevelopingGonad_e16.5_testes_emap-8444_k-means-cluster#3_top-relative-expression-ranked_1000	0.0003136	0.8975	0.01413	0.1206	14	378	PTTG1,SIGMAR1,DBI,SRPRB,CHTF8,AP2A2,SACS,ANAPC5,PHIP,RHOBTB3,SUN1,RAB18,CTNNB1,STX6
1281	Coexpression Atlas	Facebase_RNAseq_e9.5_Mandibular Arch_2500_K1	FacebaseRNAseq_e9.5_Mandibular Arch_top-relative-expression-ranked_2500_k-means-cluster#1	0.000316	0.9044	0.01413	0.1206	23	828	TRPC4AP,RNMT,AUP1,GPATCH8,MED24,ESYT2,HIST1H4F,IFRD2,FOXK1,PKN3,TMEM59,DVL3,TMBIM6,RFWD3,SACM1L,RHOB,KAT7,TRMT10A,CELF1,MORF4L2,PAFAH1B2,CD63,PCBP2
1282	Coexpression Atlas	gudmap_dev gonad_e13.5_M_GermCell_Oct_k1_1000	dev gonad_e13.5_M_GermCell_Oct_k-means-cluster#1_top-relative-expression-ranked_1000	0.0003194	0.9141	0.01413	0.1206	13	334	RAD18,MIS18BP1,CENPF,CDC7,RIMKLB,BCAP29,RBM27,BUB1,ATAD2,ESCO2,TRMT10A,WDHD1,CCNB2
1283	Coexpression Atlas	Facebase_RNAseq_e10.5_Lateral Nasal Eminence_1000_K3	FacebaseRNAseq_e10.5_Lateral Nasal Eminence_top-relative-expression-ranked_1000_k-means-cluster#3	0.0003218	0.9211	0.01413	0.1206	12	291	MIS18BP1,CENPF,ACAT2,DIS3L,CHD2,MMADHC,FDFT1,PHIP,BAZ1B,TMEM43,SEC63,AFF4
1284	Coexpression Atlas	lungmap/P1_Endothelial_Subclass_Endothelial-D	lungmap/P1_Endothelial_Subclass_Endothelial-D	0.0003292	0.9423	0.01413	0.1206	11	250	CENPF,HMGB3,BUB1,SLBP,PLK1,ID1,ID3,ATAD2,ESCO2,SKA3,CDC20
1285	Coexpression Atlas	GSM538207_500	B cells, B.GC.Sp, CD19+ IgM+ IgD- GL7+ PNA+, Spleen, avg-3	0.0003307	0.9465	0.01413	0.1206	14	380	MIS18BP1,CENPF,CYP51A1,CDC7,BUB1,SLBP,PLK1,ESCO2,WDHD1,CCNB2,ASNS,SKA3,CDC6,CDC20
1286	Coexpression Atlas	facebase_RNAseq_e10.5_Emin_LatNas_2500	facebase_RNAseq_e10.5_Emin_LatNas_2500	0.0003419	0.9784	0.01439	0.1228	34	1459	NOLC1,RAD18,MIS18BP1,CENPF,CYP51A1,HMGB3,GOLM1,TTF1,CKB,RIMKLB,RBM27,FDFT1,TAX1BP1,BUB1,BOD1L1,PLK1,PHIP,SLC27A4,SET,SMCHD1,RHOBTB3,BAZ1B,GNPNAT1,CHD9,E2F5,CCDC77,ATAD2,ESCO2,GTF2A1,NUDT4,RBMX2,NEMF,SEC63,CEP57
1287	Coexpression Atlas	Facebase_RNAseq_e10.5_Neural Epithelium Flanking Eminence_2500_K2	FacebaseRNAseq_e10.5_Neural Epithelium Flanking Eminence_top-relative-expression-ranked_2500_k-means-cluster#2	0.0003554	1	0.01474	0.1258	17	525	NOLC1,PARVB,NSUN2,BTG1,NFKBIA,IFRD2,ANAPC2,USP4,MBOAT7,E2F5,NPEPL1,RFWD3,TRMT10A,NUDT4,TNKS,CDC6,PCCB
1288	Coexpression Atlas	gudmap_developingKidney_e15.5_stage III -IV renal corpusc_1000	DevelopingKidney_e15.5_stage III -IV renal corpusc_emap-27945_top-relative-expression-ranked_1000	0.0003677	1	0.01495	0.1276	23	837	CDKN1C,KLHDC2,MYCBP2,AUP1,TIMMDC1,TTF1,SRPRB,POP5,NFKBIA,SLBP,TAF7,PKN3,WWC1,GPC1,MBOAT7,SYNM,RHOBTB3,BAZ1B,NPEPL1,HAUS2,ARF5,PELP1,TNKS
1289	Coexpression Atlas	gudmap_kidney_e10.5_UretericTip_HoxB7_k2_500	kidney_e10.5_UretericTip_HoxB7_k-means-cluster#2_top-relative-expression-ranked_500	0.0003708	1	0.01495	0.1276	8	139	MIS18BP1,RNMT,CENPF,MIF,BUB1,SET,RHOBTB3,WDHD1
1290	Coexpression Atlas	facebase_RNAseq_e10.5_MandArch_2500_K1	facebase_RNAseq_e10.5_MandArch_2500_K1	0.0004401	1	0.01749	0.1493	30	1243	CDKN1C,NOLC1,MIS18BP1,CENPF,ACAT2,HMGB3,GOLM1,BTBD1,CDC7,RIMKLB,BUB1,POP1,BOD1L1,MALSU1,PHIP,SET,SMCHD1,RHOBTB3,MCTS1,BAZ1B,GNPNAT1,CHD9,E2F5,ATAD2,GTF2A1,NUDT4,NEMF,SEC63,CEP57,RBM34
1291	Coexpression Atlas	facebase_RNAseq_e9.5_OlfPlac_2500_K3	facebase_RNAseq_e9.5_OlfPlac_2500_K3	0.0004586	1	0.01798	0.1535	29	1188	NOLC1,MIS18BP1,ACD,SIGMAR1,RPN2,ACTG1,NSUN2,PTP4A1,MED24,CHTF8,HIST1H4F,BUB1,PLK1,EPN1,ZNF687,GPC1,SET,HDAC6,RHOBTB3,GNPNAT1,E2F4,E2F5,TRUB2,RHPN2,CTNNBL1,IFT122,CDC20,PTGES3,SF3A2
1292	Coexpression Atlas	PCBC_ratio_SC_vs_ECTO_cfr-2X-p05	Pluripotent Stem Cells_vs_Ectoderm Differentiated Cells-Confounder_removed-fold2.0_adjp0.05	0.0004942	1	0.01911	0.1632	24	910	NOLC1,TRIM25,ACAT2,DIS3L,SPTBN1,CYP51A1,HMGB3,DBI,HMOX1,HIST1H4F,FDFT1,IFRD2,BUB1,PYCR1,HERC2,RAB13,WWC1,SET,ESCO2,ASL,ASNS,CTBP2,SKA3,CDC6
1293	Coexpression Atlas	80Dp_SubClass_80Dp_1_Top_500_All	80Dp_SubClass_80Dp_1_Top_500_All	0.0005266	1	0.0195	0.1664	16	494	ACD,TUFT1,BOD1,PJA2,AP2A1,CLPTM1,EPN1,YWHAG,TMX2,RHOB,PELP1,CSNK1D,ASNS,YLPM1,ATP1A1,SF3A2
1294	Coexpression Atlas	GSM399397_500	alpha beta T cells, T.DPbl.Th, 4+ 8+ TCR-/lo FSChi, Thymus, avg-3	0.0005372	1	0.0195	0.1664	14	399	RAD18,MIS18BP1,CENPF,HMGB3,CDC7,HIST1H4F,BUB1,PLK1,ATAD2,ESCO2,CCNB2,SKA3,CDC20,MBNL3
1295	Coexpression Atlas	Lungmap_Mouse_e16.5_Epithelial_SubClass_Uncommitted AT Progenitor_Top_500_All	Lungmap_Mouse_e16.5_Epithelial_SubClass_Uncommitted AT Progenitor_Top_500_All	0.0005372	1	0.0195	0.1664	14	399	GOLM1,ZFP36L2,POP5,MIF,GOLIM4,SLBP,WWC1,SYNM,RHOBTB3,ESCO2,RHPN2,SKA3,CEP57,TPD52
1296	Coexpression Atlas	12Dn_Top_500_All	12Dn_Top_500_All	0.0005382	1	0.0195	0.1664	16	495	PTTG1,MIS18BP1,CENPF,CDC7,ZFP36L2,BUB1,PLK1,RAB13,ID1,ATAD2,ESCO2,WDHD1,CCNB2,SKA3,CDC6,CDC20
1297	Coexpression Atlas	54Dn_SubClass_54Dn_2_Top_500_All	54Dn_SubClass_54Dn_2_Top_500_All	0.0005382	1	0.0195	0.1664	16	495	MVB12A,ZFP36L2,CLPTM1,GOLIM4,EPN1,RAB32,PNPLA2,CIB1,ID1,ID3,TMBIM6,DNTTIP1,TXNIP,RHPN2,PCCB,SF3A2
1298	Coexpression Atlas	fetal_replicating_Top_500_Cluster_1	fetal_replicating_Top_500_Cluster_1	0.0005721	1	0.02016	0.1721	11	267	PTTG1,MIS18BP1,CENPF,PTTG3P,BUB1,ESCO2,WDHD1,CCNB2,SKA3,CDC20,METTL2B
1299	Coexpression Atlas	GSM605898_500	alpha beta T cells, T.8Eff.Sp.OT1.d6.LisOva, CD8+ CD45.1+, Spleen, avg-3	0.0005782	1	0.02016	0.1721	14	402	MIS18BP1,CENPF,GOLM1,HIST1H4F,AHNAK,BUB1,PLK1,CAPN2,ATAD2,ESCO2,CCNB2,SKA3,CDC6,ATP2B4
1300	Coexpression Atlas	GSM399450_500	B cells, proB.FrBC.BM, CD19+ IgM- CD43+ AA4.1+ CD45R+, Bone marrow, avg-2	0.0005782	1	0.02016	0.1721	14	402	MIS18BP1,CENPF,HMGB3,HIST1H4F,BUB1,PLK1,ESCO2,WDHD1,CCNB2,SKA3,CDC6,CDC20,ATP2B4,TPD52
1301	Coexpression Atlas	gudmap_dev gonad_e12.5_F_GermCellOvary_Oct_k3_500	dev gonad_e12.5_F_GermCellOvary_Oct_k-means-cluster#3_top-relative-expression-ranked_500	0.0005845	1	0.02016	0.1721	7	114	MIS18BP1,CDC7,BUB1,RECQL,ATAD2,ESCO2,WDHD1
1302	Coexpression Atlas	PCBC_ratio_PulmonMicrovasc_vs_SC_cfr-2X-p05	Pulmonary Microvascular_vs_Pluripotent Stem Cells-Confounder_removed-fold2.0_adjp0.05	0.0006145	1	0.02094	0.1787	38	1753	RABEP2,TRIM25,GHDC,SPTBN1,MBNL1,IRAK1,PARVB,HMOX1,HMOX2,SERPINB8,BCAP29,SYNJ2,AHNAK,BTG1,NFKBIA,IFRD2,POP1,AHR,KIFC3,RAB32,PKN3,SLC27A4,PNPLA2,CIB1,RHOBTB3,CAPN2,MCTS1,CALCOCO1,ID1,RECQL,TMEM43,RHOB,EDEM3,TGM2,NUDT4,MBNL2,ASL,ATP2B4
1303	Coexpression Atlas	facebase_RNAseq_e9.5_FaceMes_2500_K4	facebase_RNAseq_e9.5_FaceMes_2500_K4	0.0006396	1	0.02105	0.1797	25	983	NOLC1,MIS18BP1,SIGMAR1,HMGB3,PARVB,UNC45A,NSUN2,ZFP36L2,HIST1H4F,IFRD2,MIF,BUB1,PLK1,RAB32,PKN3,GPC1,SET,GNPNAT1,E2F5,TRUB2,ASNS,CDC6,CDC20,PTGES3,SF3A2
1304	Coexpression Atlas	lungmap/P1_Endothelial_Subclass_Vascular Endothelial-A	lungmap/P1_Endothelial_Subclass_Vascular Endothelial-A	0.0006473	1	0.02105	0.1797	10	229	RPN2,SPTBN1,ACTG1,HMOX2,CIRBP,GANAB,ID1,LRRC8A,SEC63,PTGES3
1305	Coexpression Atlas	54Dn_SubClass_54Dn_4_Top_500_Cluster_2	54Dn_SubClass_54Dn_4_Top_500_Cluster_2	0.0006486	1	0.02105	0.1797	7	116	TRPC4AP,KLHDC2,HM13,CASC3,C7orf50,TMX2,RDH11
1306	Coexpression Atlas	Facebase_RNAseq_e8.5_Hind Brain Neural Epithelium_1000_K4	FacebaseRNAseq_e8.5_Hind Brain Neural Epithelium_top-relative-expression-ranked_1000_k-means-cluster#4	0.0006518	1	0.02105	0.1797	12	315	NSUN2,CHTF8,ZFP36L2,IFRD2,MCRS1,PLK1,YWHAG,ATP1A1,CDC6,PTGES3,ATP2A2,SF3A2
1307	Coexpression Atlas	gudmap_developingGonad_e12.5_testes_1000	DevelopingGonad_e12.5_testes_emap-29069_top-relative-expression-ranked_1000	0.0006668	1	0.02105	0.1797	22	819	NOLC1,PTTG1,MIS18BP1,ATP7A,SIGMAR1,DBI,SRPRB,CHTF8,PJA2,PLK1,ANAPC5,PHIP,SET,RHOBTB3,SUN1,BAZ1B,CHD8,RAB18,MBNL2,CTNNB1,MBNL3,STX6
1308	Coexpression Atlas	lungmap/P1_Epithelial_Subclass_AT1-D	lungmap/P1_Epithelial_Subclass_AT1-D	0.0006695	1	0.02105	0.1797	10	230	SPTBN1,PTP4A1,AHNAK,NFKBIA,WWC1,CAPN2,ID1,ID3,TMBIM6,PPL
1309	Coexpression Atlas	gudmap_developingGonad_e16.5_ovary_1000_k2	DevelopingGonad_e16.5_ovary_emap-9563_k-means-cluster#2_top-relative-expression-ranked_1000	0.0006695	1	0.02105	0.1797	10	230	RAD18,ATP7A,SPTBN1,CHD2,MAGT1,PJA2,LONP2,CHD9,CHD8,YME1L1
1310	Coexpression Atlas	gudmap_developingGonad_e12.5_ovary_500	DevelopingGonad_e12.5_ovary_emap-28876_top-relative-expression-ranked_500	0.0006843	1	0.02111	0.1802	14	409	MIS18BP1,ATP7A,SPTBN1,CHD2,MAGT1,RBM8A,RHOBTB3,CHD9,CHD8,ESCO2,RLIM,CEP57,YME1L1,MBNL3
1311	Coexpression Atlas	GSM791143_100	alpha beta T cells, preT.DN3-4.Th, Lin-/lo CD25int CD44- CD28+, Thymus, avg-3	0.0006939	1	0.02111	0.1802	6	85	MIS18BP1,HIST1H4F,BUB1,PLK1,SKA3,CDC6
1312	Coexpression Atlas	GSM476664_100	gamma delta T cells, Tgd.vg3+24alo.e17.Th, TCRd+ Vg3+ CD24-, Fetal Thymus, avg-3	0.0006939	1	0.02111	0.1802	6	85	HIST1H4F,BUB1,AHR,PLK1,CCNB2,SKA3
1313	Coexpression Atlas	GSM791122_500	Fetal Liver, SC.STSL.FL, IgM- CD24- CD117+ IL7R- CD150- CD48- AA4.1+ CD43+, Fetal Liver, avg-2	0.0007007	1	0.02111	0.1802	14	410	MIS18BP1,CENPF,HMGB3,CDC7,BUB1,PLK1,RHOBTB3,ESCO2,WDHD1,CCNB2,ASNS,CD63,SKA3,ATP2B4
1314	Coexpression Atlas	Facebase_RNAseq_e8.5_Hind Brain Neural Epithelium_1000	FacebaseRNAseq_e8.5_Hind Brain Neural Epithelium_top-relative-expression-ranked_1000	0.0007182	1	0.02141	0.1828	25	991	NOLC1,CENPF,GOLM1,NSUN2,CHTF8,ZFP36L2,POMP,IFRD2,MIF,BUB1,MCRS1,TAF7,PLK1,WWC1,SET,E2F4,RBM28,YWHAG,RHPN2,RBMX2,ATP1A1,CDC6,PTGES3,ATP2A2,SF3A2
1315	Coexpression Atlas	lungmap/P1_Immune_Subclass_Replicating Lymphocytes	lungmap/P1_Immune_Subclass_Replicating Lymphocytes	0.0007396	1	0.02182	0.1863	10	233	CENPF,MORF4L1,BTG1,MIF,SEC61B,DDX24,TBCA,SET,CCNB2,PCBP2
1316	Coexpression Atlas	gudmap_developingGonad_e14.5_ epididymis_1000_k3	DevelopingGonad_e14.5_ epididymis_emap-29141_k-means-cluster#3_top-relative-expression-ranked_1000	0.0007521	1	0.02185	0.1865	11	276	RAD18,ATP7A,CHD2,MAGT1,PJA2,CHD9,CHD8,KAT7,RLIM,CEP57,YME1L1
1317	Coexpression Atlas	pyramidal SS Subclass S1PyrL5a	pyramidal SS Subclass S1PyrL5a	0.0007633	1	0.02185	0.1865	15	462	EMC4,ITPR1,AP2A2,RBM8A,HERC2,ANAPC5,SET,BAZ1B,CHD8,NUDT4,SIPA1L1,ASNS,ATP1A1,PTGES3,USP33
1318	Coexpression Atlas	oligodendrocytes Subclass Oligo6	oligodendrocytes Subclass Oligo6	0.0007633	1	0.02185	0.1865	15	462	ACAT2,CYP51A1,ERMP1,DBI,HMOX2,MAGT1,FDFT1,RBM8A,AURKAIP1,ANAPC5,NUDT4,ERGIC3,NEMF,FTH1,CD63
1319	Coexpression Atlas	gudmap_developingGonad_e12.5_ovary_k3_1000	DevelopingGonad_e12.5_ovary_emap-28876_k-means-cluster#3_top-relative-expression-ranked_1000	0.0007747	1	0.02195	0.1874	11	277	ATP7A,SPTBN1,CHD2,MAGT1,HM13,PJA2,YIPF4,CHD9,C7orf50,CEP57,YME1L1
1320	Coexpression Atlas	pyramidal SS Subclass S1PyrDL	pyramidal SS Subclass S1PyrDL	0.0007974	1	0.02237	0.191	15	464	EMC4,UQCR10,ITPR1,POMP,FDFT1,MIF,AURKAIP1,TBCA,CHD8,YWHAG,TMX2,ASNS,NEMF,ATP1A1,ATP2B4
1321	Coexpression Atlas	pyramidal SS Subclass (none)	pyramidal SS Subclass (none)	0.0008149	1	0.02245	0.1916	15	465	EMC4,ITPR1,AP2A2,FDFT1,HERC2,ANAPC5,SET,CHD8,TMX2,SIPA1L1,ASNS,NEMF,ATP1A1,ATP2B4,USP33
1322	Coexpression Atlas	lungmap/P1_Epithelial_Subclass_AT1-A	lungmap/P1_Epithelial_Subclass_AT1-A	0.0008157	1	0.02245	0.1916	10	236	SPTBN1,CHD2,HNRNPL,PTP4A1,AHNAK,BOD1L1,TMBIM6,PPL,TXNIP,CTNNB1
1323	Coexpression Atlas	GSM538350_500	B cells, proB.CLP.FL, CD19- IgM- CD43+ CD24intermediate CD45R- AA4.1+ CD, Fetal Liver, avg-1	0.0008445	1	0.02302	0.1965	14	418	MIS18BP1,CENPF,HMGB3,HIST1H4F,BUB1,PLK1,ESCO2,WDHD1,CCNB2,ASNS,SKA3,CDC6,CDC20,ATP2B4
1324	Coexpression Atlas	ratio_ECTO_vs_SC_2500_K2	ratio_induced-Ectoderm_vs_StemCell_top-relative-expression-ranked_2500_k-means-cluster#2	0.0008641	1	0.02333	0.1992	14	419	HGH1,MMADHC,POP5,ANAPC2,NIP7,ANAPC5,RANBP6,ATAD2,TRUB2,TMX2,PIAS4,PELP1,RBMX2,RLIM
1325	Coexpression Atlas	GSM791141_500	alpha beta T cells, preT.DN2B.Th, Lin-/lo CD25hi CD44+ cKitint, Thymus, avg-2	0.0008842	1	0.02344	0.2001	14	420	MIS18BP1,HMGB3,DBI,CDC7,HIST1H4F,BUB1,AHR,UXT,PLK1,ESCO2,WDHD1,CCNB2,SKA3,CDC6
1326	Coexpression Atlas	GSM538355_100	B cells, proB.FrA.FL, CD19- IgM- CD43+ CD24intermediate AA4.1+ CD45R+ CD, Fetal Liver, avg-2	0.0008845	1	0.02344	0.2001	6	89	MIS18BP1,CENPF,BUB1,PLK1,CCNB2,SKA3
1327	Coexpression Atlas	gudmap_dev gonad_e11.5_M_GonadVasMes_Flk_k3_1000	dev gonad_e11.5_M_GonadVasMes_Flk_k-means-cluster#3_top-relative-expression-ranked_1000	0.0009177	1	0.02386	0.2037	7	123	MIS18BP1,CENPF,RIMKLB,HIST1H4F,BUB1,E2F5,WDHD1
1328	Coexpression Atlas	GSM791124_500	B cells, MLP.BM, CD19- IgM- CD43+ CD24- AA4.1+ CD45R- CD117+ IL7R-, Bone marrow, avg-2	0.0009253	1	0.02386	0.2037	14	422	MIS18BP1,HMGB3,CDC7,HIST1H4F,IFRD2,BUB1,RHOBTB3,WDHD1,CCNB2,ASNS,CD63,SKA3,CDC6,ATP2B4
1329	Coexpression Atlas	GSM476658_500	gamma delta T cells, Tgd.vg2-24ahi.Th, TCRd+ Vg2- CD24+, Thymus, avg-2	0.0009253	1	0.02386	0.2037	14	422	MIS18BP1,CENPF,CDC7,HIST1H4F,BUB1,AHR,PLK1,HNRNPLL,ID3,ATAD2,ESCO2,CCNB2,SKA3,CDC6
1330	Coexpression Atlas	GSM791126_500	Fetal Liver, SC.LTSL.FL, IgM- CD24- CD117+ IL7R- CD150+ CD48- AA4.1+ CD43+, Fetal Liver, avg-3	0.0009465	1	0.02419	0.2065	14	423	MIS18BP1,CENPF,HMGB3,HIST1H4F,BUB1,PLK1,RHOBTB3,ESCO2,TGM2,WDHD1,CCNB2,ASNS,SKA3,ATP2B4
1331	Coexpression Atlas	gudmap_developingGonad_e12.5_testes_k1_1000	DevelopingGonad_e12.5_testes_emap-29069_k-means-cluster#1_top-relative-expression-ranked_1000	0.000984	1	0.02468	0.2107	16	524	NOLC1,PTTG1,SIGMAR1,DBI,SRPRB,CHTF8,PJA2,ANAPC5,PHIP,SET,SUN1,BAZ1B,RAB18,MBNL2,CTNNB1,STX6
1332	Coexpression Atlas	GSM791131_500	B cells, MLP.FL, CD19- IgM- CD43+ CD24intermediate AA4.1+ CD45R- CD, Fetal Liver, avg-3	0.0009901	1	0.02468	0.2107	14	425	HMGB3,HIST1H4F,IFRD2,BUB1,NIP7,PLK1,RHOBTB3,WDHD1,CCNB2,ASNS,CD63,SKA3,CDC6,CDC20
1333	Coexpression Atlas	54Dn_SubClass_54Dn_4_Top_500_Cluster_3	54Dn_SubClass_54Dn_4_Top_500_Cluster_3	0.0009918	1	0.02468	0.2107	5	61	ACAT2,CYP51A1,CKB,FDFT1,RBM8A
1334	Coexpression Atlas	PCBC_ratio_SmallAirwayEpithel_vs_SC_cfr-2X-p05	Small Airway Epithelial_vs_Pluripotent Stem Cells-Confounder_removed-fold2.0_adjp0.05	0.001042	1	0.02572	0.2195	40	1930	TRIM25,GALNT2,AUP1,MBNL1,IRAK1,PARVB,ERMP1,SRPRB,TUFT1,PTP4A1,SERPINB8,BCAP29,HIST1H4F,AHNAK,BTG1,NFKBIA,AHR,USP4,KIFC3,RAB32,GPC1,KRT6B,PNPLA2,CIB1,YIPF4,CAPN2,CALCOCO1,DVL1,TMEM43,PPL,TXNIP,RHOB,EDEM3,TGM2,MBNL2,CSNK1D,FTH1,CD58,ATP2B4,MAN1B1
1335	Coexpression Atlas	gudmap_developingGonad_e11.5_testes and mesonephros_k1_200	DevelopingGonad_e11.5_testes and mesonephros_emap-3226_k-means-cluster#1_top-relative-expression-ranked_200	0.001052	1	0.02574	0.2197	6	92	SIGMAR1,PJA2,PHIP,YWHAG,RAB18,CTNNB1
1336	Coexpression Atlas	PCBC_ratio_Bronchial Smooth Muscle_vs_SC_cfr-2X-p05	Bronchial Smooth Muscle_vs_Pluripotent Stem Cells-Confounder_removed-fold2.0_adjp0.05	0.001069	1	0.02593	0.2213	38	1806	RABEP2,GALNT2,MBNL1,IRAK1,F8A1,PARVB,EPB41L3,B3GAT3,PTP4A1,AHRR,SERPINB8,BCAP29,SYNJ2,AHNAK,BTG1,XRN1,AHR,GOLIM4,KIFC3,RAB32,GPC1,PNPLA2,CIB1,SYNM,FAM46A,RHOBTB3,CAPN2,CALCOCO1,ID1,RECQL,TMEM43,TXNIP,RHOB,EDEM3,TGM2,MBNL2,CD63,ATP2B4
1337	Coexpression Atlas	gudmap_dev gonad_e12.5_M_GermCellTestis_Oct_1000	dev gonad_e12.5_M_GermCellTestis_Oct_top-relative-expression-ranked_1000	0.001088	1	0.02616	0.2233	21	795	NOLC1,RAD18,MIS18BP1,CENPF,CDC7,CKB,RIMKLB,BCAP29,RBM27,BUB1,POP1,SLBP,GNPNAT1,RECQL,ATAD2,ESCO2,TRMT10A,WDHD1,RHPN2,ASNS,SKA3
1338	Coexpression Atlas	facebase_RNAseq_e8.5_NeuroEpith_nonFloor_2500_K0	facebase_RNAseq_e8.5_NeuroEpith_nonFloor_2500_K0	0.001139	1	0.02716	0.2319	26	1082	NOLC1,MIS18BP1,HMGB3,GOLM1,TTF1,PTP4A1,CHTF8,RIMKLB,POMP,IFRD2,MIF,BUB1,TAF7,WWC1,SET,HDAC6,RHOBTB3,GNPNAT1,E2F5,ATAD2,GTF2A1,CCNB2,RBMX2,CDC6,CDC20,PTGES3
1339	Coexpression Atlas	gudmap_developingLowerUrinaryTract_e14.5_ urogenital sinus_1000_k4	DevelopingLowerUrinaryTract_e14.5_ urogenital sinus_emap-5517_k-means-cluster#4_top-relative-expression-ranked_1000	0.001194	1	0.02809	0.2398	13	385	MYCBP2,HM13,EPB41L3,RIMKLB,HERC2,PHIP,MBOAT7,FAM46A,RHOBTB3,BAZ1B,HAUS2,YWHAG,TNKS
1340	Coexpression Atlas	Facebase_RNAseq_e8.5_Floor Plate_2500_K4	FacebaseRNAseq_e8.5_Floor Plate_top-relative-expression-ranked_2500_k-means-cluster#4	0.001225	1	0.02809	0.2398	17	587	NOLC1,KRI1,UQCR10,SRPRB,B3GAT3,POMP,CLPTM1,MIF,AURKAIP1,SET,CIB1,MCTS1,E2F4,E2F5,DHRS7B,RBMX2,CDC6
1341	Coexpression Atlas	brainmap/Mixed Age_intermediate_Subclass_intermediate1.5	brainmap/Mixed Age_intermediate_Subclass_intermediate1.5	0.001228	1	0.02809	0.2398	12	339	NOLC1,PTTG1,CENPF,ZFP36L2,AHNAK,BTG1,BUB1,ATAD2,TXNIP,TMEM209,CD63,SKA3
1342	Coexpression Atlas	gudmap_developingKidney_e15.5_ureter tip_flank cortic collct_1000_k5	DevelopingKidney_e15.5_ureter tip_flank cortic collct_emap-27752_k-means-cluster#5_top-relative-expression-ranked_1000	0.001228	1	0.02809	0.2398	12	339	RAD18,CENPF,RIMKLB,TAF7,PHIP,WWC1,MBOAT7,RHOBTB3,BAZ1B,RANBP6,HAUS2,RLIM
1343	Coexpression Atlas	gudmap_developingGonad_e11.5_testes and mesonephros_500	DevelopingGonad_e11.5_testes and mesonephros_emap-3226_top-relative-expression-ranked_500	0.001234	1	0.02809	0.2398	14	435	SIGMAR1,DBI,SRPRB,CHTF8,PJA2,ANAPC5,PHIP,RHOBTB3,SUN1,BAZ1B,YWHAG,RAB18,CTNNB1,STX6
1344	Coexpression Atlas	gudmap_developingLowerUrinaryTract_P1_bladder_B_500_k1	DevelopingLowerUrinaryTract_P1_bladder_B_emap-30374_k-means-cluster#1_top-relative-expression-ranked_500	0.001237	1	0.02809	0.2398	8	167	DBI,SACS,WWC1,SYNM,TXNIP,RAB18,MBNL2,CTNNB1
1345	Coexpression Atlas	GSM538352_500	B cells, proB.FrA.BM, CD19- IgM- CD43+ CD24intermediate CD45R+ AA4.1+ CD, Bone marrow, avg-2	0.00128	1	0.02884	0.2462	13	388	MIS18BP1,CENPF,ITPR1,CDC7,HIST1H4F,BUB1,PLK1,ESCO2,WDHD1,CCNB2,SKA3,CDC6,ATP2B4
1346	Coexpression Atlas	brainmap/Mixed Age_mature-like_Subclass_mature-like5.5	brainmap/Mixed Age_mature-like_Subclass_mature-like5.5	0.001324	1	0.0296	0.2527	11	296	RNMT,MYCBP2,SACS,BTG1,BOD1L1,TAF7,YWHAG,MORF4L2,TNKS,PCBP2,PTGES3
1347	Coexpression Atlas	PCBC_ratio_SC_vs_MESO-5_cfr-2X-p05	Pluripotent Stem Cells_vs_Mesoderm Day 5-Confounder_removed-fold2.0_adjp0.05	0.00137	1	0.03003	0.2563	21	810	NOLC1,RAD18,MIS18BP1,TRIM25,CENPF,ACAT2,CYP51A1,HMOX1,SACS,HIST1H4F,FDFT1,BUB1,WWC1,CCDC77,ESCO2,TXNIP,KAT7,CTBP2,SKA3,CDC6,CDC20
1348	Coexpression Atlas	PCBC_ratio_PulmonMicrovasc_vs_SC_2X-p05	Pulmonary Microvascular_vs_Pluripotent Stem Cells-fold2.0_adjp0.05	0.001372	1	0.03003	0.2563	38	1831	RABEP2,TRIM25,GHDC,SPTBN1,MBNL1,IRAK1,PARVB,HMOX1,HMOX2,SERPINB8,BCAP29,SYNJ2,AHNAK,BTG1,NFKBIA,IFRD2,POP1,AHR,KIFC3,RAB32,PKN3,SLC27A4,PNPLA2,CIB1,RHOBTB3,CAPN2,MCTS1,CALCOCO1,ID1,RECQL,TMEM43,RHOB,EDEM3,TGM2,NUDT4,MBNL2,ASL,ATP2B4
1349	Coexpression Atlas	Facebase_ST1_e8.5_NeuroEpith_HindBrain_500	e8.5_NeuroEpith_HindBrain_top-relative-expression-ranked_500	0.001374	1	0.03003	0.2563	14	440	SIGMAR1,GOLM1,GANAB,CLPTM1,BUB1,WWC1,RIOK1,KAT7,WDHD1,CELF1,RDH11,TMEM209,SKA3,ATP2A2
1350	Coexpression Atlas	lungmap/P3_Myeloid_Subclass_Myeloid-B(2)	lungmap/P3_Myeloid_Subclass_Myeloid-B(2)	0.00142	1	0.03078	0.2628	10	254	NOLC1,CENPF,SPTBN1,HMGB3,ZFP36L2,BTG1,CCNB2,CDC20,PTGES3,TPD52
1351	Coexpression Atlas	GSM538351_500	B cells, proB.FrA.BM, CD19- IgM- CD43+ CD24- AA4.1+ CD45R+ CD117+ IL7R+, Bone marrow, avg-1	0.001501	1	0.03229	0.2757	13	395	MIS18BP1,CENPF,HIST1H4F,BUB1,PLK1,ESCO2,RHOB,NUDT4,CCNB2,CD63,SKA3,ATP2B4,TPD52
1352	Coexpression Atlas	lungmap/P3_Endothelial_Subclass_Endothelial-A	lungmap/P3_Endothelial_Subclass_Endothelial-A	0.001553	1	0.03304	0.282	11	302	CENPF,SPTBN1,CHD2,AHNAK,DDX24,TBCA,ID1,ID3,CCNB2,CDC20,PCBP2
1353	Coexpression Atlas	Lungmap_Mouse_e14.5_Epithelial (GSE52583)_Top_500_All	Lungmap_Mouse_e14.5_Epithelial (GSE52583)_Top_500_All	0.00156	1	0.03304	0.282	14	446	RAD18,MIS18BP1,CENPF,RPN2,CIRBP,MIF,GPC1,SET,RHOBTB3,ATAD2,ESCO2,TMX2,ERGIC3,PAFAH1B2
1354	Coexpression Atlas	GSM476675_500	gamma delta T cells, Tgd.Th, TCRd+ CD3e+, Thymus, avg-3	0.00157	1	0.03304	0.282	12	349	MIS18BP1,CENPF,HIST1H4F,BUB1,AHR,PLK1,HNRNPLL,ID3,ESCO2,CCNB2,SKA3,CDC6
1355	Coexpression Atlas	PCBC_ratio_SC_vs_MESO-15_cfr-2X-p05	Pluripotent Stem Cells_vs_Mesoderm Day 15-Confounder_removed-fold2.0_adjp0.05	0.001618	1	0.03379	0.2885	40	1976	NOLC1,PTTG1,RAD18,MIS18BP1,RNMT,CENPF,HMGB3,TTF1,NSUN2,HNRNPL,CDC7,SACS,RBM27,HIST1H4F,BUB1,NIP7,PLK1,MAPKAP1,CASC3,SET,RIOK1,DCPS,CCDC77,YWHAG,RFWD3,ESCO2,KAT7,GTF2A1,WDHD1,CELF1,PELP1,CCNB2,ASNS,PAFAH1B2,CTBP2,SKA3,CDC6,CDC20,PTGES3,STX6
1356	Coexpression Atlas	gudmap_developingGonad_e12.5_epididymis_k3_1000	DevelopingGonad_e12.5_epididymis_emap-29139_k-means-cluster#3_top-relative-expression-ranked_1000	0.00164	1	0.03401	0.2904	10	259	SPTBN1,CHD2,MAGT1,HM13,PJA2,CHD9,C7orf50,KAT7,CEP57,YME1L1
1357	Coexpression Atlas	gudmap_developingLowerUrinaryTract_e13.5_bladder mesenchyme_1000_k1	DevelopingLowerUrinaryTract_e13.5_bladder mesenchyme_emap-3087_k-means-cluster#1_top-relative-expression-ranked_1000	0.001704	1	0.03458	0.2952	6	101	EPB41L3,FAM46A,BAZ1B,RANBP6,ATAD2,TNKS
1358	Coexpression Atlas	lungmap/P1_Immune_Subclass_Macrophages-B	lungmap/P1_Immune_Subclass_Macrophages-B	0.001707	1	0.03458	0.2952	9	217	DBI,AP2A2,AHNAK,BTG1,EPN1,OLR1,TXNIP,FTH1,ATP1A1
1359	Coexpression Atlas	GSM854317_500	Myeloid Cells, MF.BM, B220neg CD3neg Ly-6C/Glo CD115int F4/80+, Bone marrow, avg-3	0.001715	1	0.03458	0.2952	13	401	HMGB3,DBI,HMOX1,HIST1H4F,IFRD2,PLK1,TGM2,CCNB2,ASNS,CD63,SKA3,CDC6,CDC20
1360	Coexpression Atlas	PCBC_ratio_CardioEndothel_vs_SC_cfr-2X-p05	Cardiovascular Endothelial Cells_vs_Pluripotent Stem Cells-Confounder_removed-fold2.0_adjp0.05	0.001725	1	0.03458	0.2952	37	1791	RABEP2,TRIM25,MBNL1,IRAK1,PARVB,HMOX1,HMOX2,EPB41L3,SERPINB8,AP2A2,BCAP29,SYNJ2,AHNAK,BTG1,NFKBIA,AHR,KIFC3,RAB32,GPC1,KRT6B,PNPLA2,CIB1,MBOAT7,RHOBTB3,CAPN2,CALCOCO1,TMEM43,RHOB,EDEM3,TGM2,NADSYN1,NUDT4,MBNL2,FTH1,CD63,ATP2B4,MAN1B1
1361	Coexpression Atlas	gudmap_developingLowerUrinaryTract_e14.5_ urogenital sinus_200_k5	DevelopingLowerUrinaryTract_e14.5_ urogenital sinus_emap-5517_k-means-cluster#5_top-relative-expression-ranked_200	0.001728	1	0.03458	0.2952	5	69	EPB41L3,FAM46A,RHOBTB3,BAZ1B,YWHAG
1362	Coexpression Atlas	endothelial-mural Subclass Vend2	endothelial-mural Subclass Vend2	0.001765	1	0.03508	0.2995	14	452	ESYT2,AHNAK,NFKBIA,GOLIM4,RBM8A,ANAPC5,PHIP,SYNM,ID1,BAZ1B,ID3,CHD8,NEMF,CTNNB1
1363	Coexpression Atlas	GSM605775_500	gamma delta T cells, Tgd.vg1+vd6+.Th, TCRd+ Vd6.3+ Vg1.1+, Thymus, avg-1	0.001813	1	0.03576	0.3053	11	308	MIS18BP1,RPS29,HIST1H4F,BUB1,PLK1,MCTS1,ID3,ESCO2,CCNB2,SKA3,CDC20
1364	Coexpression Atlas	gudmap_RNAseq_e15.5_Mesangium_2500_K2	gudmap_RNAseq_e15.5_Mesangium_2500_K2	0.001824	1	0.03576	0.3053	29	1299	CDKN1C,KLHDC2,SIGMAR1,SPCS2,HMGB3,MMADHC,CIRBP,PJA2,MVB12A,ALDH16A1,ALG5,IFRD2,MCRS1,RBM8A,TBCA,GPC1,RIOK1,DCPS,ID1,ID3,TMBIM6,ARF5,TGM2,MORF4L2,FTH1,CTNNBL1,CD63,CDC20,PCCB
1365	Coexpression Atlas	gudmap_dev gonad_e11.5_F_GonadVasMes_Flk_1000	dev gonad_e11.5_F_GonadVasMes_Flk_top-relative-expression-ranked_1000	0.001895	1	0.0369	0.315	21	832	CDKN1C,MIS18BP1,ATP7A,CENPF,CYP51A1,GOLM1,GPATCH8,PTP4A1,RIMKLB,HIST1H4F,BUB1,RAB13,SET,FAM46A,RHOBTB3,E2F5,GTF2A1,WDHD1,ASNS,RLIM,MBNL3
1366	Coexpression Atlas	gudmap_developingGonad_e11.5_testes and mesonephros_200	DevelopingGonad_e11.5_testes and mesonephros_emap-3226_top-relative-expression-ranked_200	0.001919	1	0.0371	0.3167	8	179	SIGMAR1,DBI,PJA2,ANAPC5,PHIP,YWHAG,RAB18,CTNNB1
1367	Coexpression Atlas	gudmap_developingLowerUrinaryTract_e14.5_ urethra_1000_k2	DevelopingLowerUrinaryTract_e14.5_ urethra_emap-30892_k-means-cluster#2_top-relative-expression-ranked_1000	0.002005	1	0.03851	0.3287	11	312	MYCBP2,GPATCH8,EPB41L3,CIRBP,RIMKLB,FAM46A,RHOBTB3,BAZ1B,HAUS2,CELF1,TNKS
1368	Coexpression Atlas	54SK_Top_500_Cluster_4	54SK_Top_500_Cluster_4	0.002021	1	0.03855	0.3291	7	141	BTBD1,B3GAT3,HNRNPL,POP5,PYCR1,RAB13,PCCB
1369	Coexpression Atlas	gudmap_dev gonad_e11.5_M_PrimGermCell_Oct_1000	dev gonad_e11.5_M_PrimGermCell_Oct_top-relative-expression-ranked_1000	0.002048	1	0.03881	0.3313	20	781	NOLC1,RAD18,MIS18BP1,CENPF,CDC7,CKB,RIMKLB,BCAP29,RBM27,BUB1,POP1,GNPNAT1,ATAD2,ESCO2,WDHD1,RHPN2,ASNS,SKA3,CDC6,TPD52
1370	Coexpression Atlas	gudmap_dev gonad_e12.5_M_GermCellTestis_Oct_k1_500	dev gonad_e12.5_M_GermCellTestis_Oct_k-means-cluster#1_top-relative-expression-ranked_500	0.002076	1	0.03909	0.3337	6	105	MIS18BP1,CDC7,BUB1,ATAD2,ESCO2,WDHD1
1371	Coexpression Atlas	gudmap_developingGonad_e18.5_testes_1000_k3	DevelopingGonad_e18.5_testes_emap-11164_k-means-cluster#3_top-relative-expression-ranked_1000	0.002127	1	0.03979	0.3397	12	362	SIGMAR1,DBI,SRPRB,CHTF8,AP2A2,ANAPC5,PHIP,RHOBTB3,SUN1,YWHAG,RAB18,CTNNB1
1372	Coexpression Atlas	gudmap_RNAseq_e15.5_Endothelial_2500_K1	gudmap_RNAseq_e15.5_Endothelial_2500_K1	0.002226	1	0.04137	0.3531	30	1378	TRIM25,SPTBN1,SPCS2,PARVB,HMOX1,UNC45A,RPS29,UQCR10,CIRBP,MVB12A,SACS,POP5,HIST1H4F,POMP,NFKBIA,ALG5,IFRD2,MIF,RBM8A,PKN3,PNPLA2,CIB1,DCPS,TMBIM6,NPEPL1,DNTTIP1,ARF5,RHOB,TGM2,ATP2B4
1373	Coexpression Atlas	interneurons Subclass Int1	interneurons Subclass Int1	0.002244	1	0.04144	0.3538	14	464	EMC4,SPCS2,HMOX2,UQCR10,MIF,AURKAIP1,HERC2,TBCA,FAM46A,YWHAG,TMX2,ERGIC3,MORF4L2,ASNS
1374	Coexpression Atlas	gudmap_developingGonad_e14.5_ testes_500_k4	DevelopingGonad_e14.5_ testes_emap-6710_k-means-cluster#4_top-relative-expression-ranked_500	0.002278	1	0.04172	0.3562	8	184	SIGMAR1,DBI,SRPRB,ANAPC5,SUN1,RAB18,CTNNB1,STX6
1375	Coexpression Atlas	interneurons Subclass Int4	interneurons Subclass Int4	0.002289	1	0.04172	0.3562	14	465	EMC4,PJA2,MIF,RBM8A,AURKAIP1,HERC2,TBCA,YWHAG,TMX2,ERGIC3,ASNS,PTGES3,CRBN,AFF4
1376	Coexpression Atlas	facebase_RNAseq_e9.5_OlfPlac_2500	facebase_RNAseq_e9.5_OlfPlac_2500	0.002359	1	0.04267	0.3642	34	1633	NOLC1,MIS18BP1,ACD,SIGMAR1,RPN2,ACTG1,NSUN2,PTP4A1,MED24,CHTF8,HIST1H4F,BUB1,PLK1,EPN1,WWC1,ZNF687,GPC1,PNPLA2,SET,HDAC6,RHOBTB3,GNPNAT1,E2F4,E2F5,TRUB2,PPL,RHPN2,CTNNBL1,IFT122,CDC20,PTGES3,SF3A2,MBNL3,TPD52
1377	Coexpression Atlas	gudmap_developingGonad_e16.5_epididymis_1000	DevelopingGonad_e16.5_epididymis_emap-29702_top-relative-expression-ranked_1000	0.00237	1	0.04267	0.3642	20	791	RAD18,MIS18BP1,ATP7A,SPTBN1,CHD2,MAGT1,HM13,PJA2,BTG1,ANAPC5,RHOBTB3,CHD9,CHD8,KAT7,TGM2,RLIM,CTNNB1,CEP57,YME1L1,MBNL3
1378	Coexpression Atlas	pyramidal SS	pyramidal SS	0.002426	1	0.04327	0.3694	14	468	EMC4,ITPR1,AP2A2,HERC2,ANAPC5,SET,CHD8,YWHAG,NUDT4,SIPA1L1,ASNS,ATP1A1,ATP2B4,USP33
1379	Coexpression Atlas	Facebase_RNAseq_e9.5_Mandibular Arch_2500_K4	FacebaseRNAseq_e9.5_Mandibular Arch_top-relative-expression-ranked_2500_k-means-cluster#4	0.002434	1	0.04327	0.3694	15	520	NOLC1,HGH1,SPCS2,RPS29,SRPRB,GANAB,AHNAK,PGRMC2,TBCA,E2F5,DHRS7B,ARF5,PELP1,RHPN2,CDC20
1380	Coexpression Atlas	facebase_RNAseq_e8.5_NeuroEpith_nonFloor_2500	facebase_RNAseq_e8.5_NeuroEpith_nonFloor_2500	0.002461	1	0.04343	0.3708	27	1204	NOLC1,MIS18BP1,HMGB3,GOLM1,TTF1,PTP4A1,CHTF8,RIMKLB,HIST1H4F,POMP,IFRD2,MIF,BUB1,TAF7,WWC1,SET,HDAC6,RHOBTB3,GNPNAT1,E2F5,ATAD2,GTF2A1,CCNB2,RBMX2,CDC6,CDC20,PTGES3
1381	Coexpression Atlas	pyramidal SS Subclass ClauPyr	pyramidal SS Subclass ClauPyr	0.002474	1	0.04343	0.3708	14	469	EMC4,ITPR1,PJA2,AP2A2,FDFT1,HERC2,SET,SUN1,YWHAG,NUDT4,SIPA1L1,CTNNB1,ATP1A1,ATP2A2
1382	Coexpression Atlas	gudmap_developingGonad_e11.5_testes and mesonephros_k4_500	DevelopingGonad_e11.5_testes and mesonephros_emap-3226_k-means-cluster#4_top-relative-expression-ranked_500	0.002606	1	0.04548	0.3882	9	231	SIGMAR1,CHTF8,PJA2,PHIP,RHOBTB3,BAZ1B,YWHAG,CTNNB1,STX6
1383	Coexpression Atlas	gudmap_dev gonad_e11.5_F_PrimGermCell_Oct_1000	dev gonad_e11.5_F_PrimGermCell_Oct_top-relative-expression-ranked_1000	0.002659	1	0.04604	0.393	20	799	NOLC1,RAD18,MIS18BP1,CENPF,CDC7,CKB,RIMKLB,BCAP29,RBM27,BUB1,SLBP,GNPNAT1,ATAD2,ESCO2,WDHD1,RHPN2,ASNS,SKA3,METTL2B,TPD52
1384	Coexpression Atlas	astrocytes_ependymal Subclass Astro2	astrocytes_ependymal Subclass Astro2	0.002671	1	0.04604	0.393	14	473	ACAT2,RPN2,CYP51A1,SPCS2,DBI,CKB,FDFT1,HERC2,PHIP,CAPN2,ID3,ERGIC3,CD63,PCBP2
1385	Coexpression Atlas	mendel_RNAseq_e18.5_Urothelium_Krt5CreRFP_2500_K4	mendel_RNAseq_e18.5_Urothelium_Krt5CreRFP_2500_K4	0.002839	1	0.04865	0.4153	29	1339	TRIM25,F8A1,ERMP1,DBI,UQCR10,BIN3,TUFT1,MVB12A,ZFP36L2,AHNAK,ALG5,AHR,WWC1,PNPLA2,CIB1,TMEM59,SUN1,ID1,ID3,TMBIM6,ARF5,ASL,ASNS,CD63,ATP1A1,PCCB,MBNL3,INO80B,TPD52
1386	Coexpression Atlas	gudmap_developingGonad_e12.5_epididymis_1000	DevelopingGonad_e12.5_epididymis_emap-29139_top-relative-expression-ranked_1000	0.002935	1	0.04999	0.4268	20	806	RAD18,MIS18BP1,ATP7A,SPTBN1,CHD2,MAGT1,HM13,PJA2,PLK1,ANAPC5,RHOBTB3,CHD9,CHD8,C7orf50,ESCO2,KAT7,RLIM,CEP57,YME1L1,MBNL3
1387	Computational	M582 MODULE_57	Genes in the cancer module 57.	7.259e-07	0.0004116	0.0004116	0.002847	9	56	PTTG1,CDC7,BUB1,PLK1,E2F5,CCNB2,CDC6,CDC20,PTTG2
1388	Computational	M5805 GCM_UBE2N	Neighborhood of UBE2N	0.0001338	0.07587	0.03793	0.2624	11	155	PGRMC2,RBM8A,FOXO3,RANBP6,CHD9,KAT7,NUDT4,CELF1,PAFAH1B2,YME1L1,USP33
1389	MicroRNA	hsa-miR-142-3p:PITA	hsa-miR-142-3p:PITA_TOP	6.4e-08	0.0001921	0.0001921	0.001649	15	199	IRAK1,STAU1,BOD1,RIMKLB,MORF4L1,FAM46A,RHOBTB3,TMEM59,KAT7,EDEM3,GTF2A1,MORF4L2,TNKS,ATP2A2,AFF4
1390	MicroRNA	hsa-miR-888:mirSVR_highEffct	hsa-miR-888:mirSVR_nonconserved_highEffect-0.5	2.463e-06	0.007391	0.003695	0.03172	44	1605	NOLC1,TRIM25,RNMT,ACD,SPTBN1,MBNL1,ACTG1,HMGB3,ERMP1,GPATCH8,BTBD1,MAGT1,UQCR10,PTP4A1,CDC7,SERPINB8,ZFP36L2,POMP,PGRMC2,XRN1,RBM8A,TBCA,MAPKAP1,SET,SYNM,TMEM59,BAZ1B,GNPNAT1,CHD9,RECQL,E2F5,TMBIM6,OLR1,MFN1,EDEM3,RAB18,MBNL2,MORF4L2,YLPM1,TMEM209,CD58,CTNNB1,CEP57,USP33
1391	MicroRNA	hsa-miR-142-3p:TargetScan	hsa-miR-142-3p:TargetScan	6.123e-06	0.01838	0.006125	0.05258	14	250	IRAK1,STAU1,BOD1,RBM27,PGRMC2,EPN1,RHOBTB3,TMEM59,RFWD3,KAT7,EDEM3,GTF2A1,MORF4L2,TNKS
1392	MicroRNA	hsa-miR-1181:mirSVR_lowEffct	hsa-miR-1181:mirSVR_nonconserved_lowEffect-0.1-0.5	2.887e-05	0.08663	0.02166	0.1859	8	92	EMC4,CHD2,NIP7,HDAC6,SYNM,SUN1,ID3,SACM1L
1393	MicroRNA	ACACTAC,MIR-142-3P:MSigDB	ACACTAC,MIR-142-3P:MSigDB	3.904e-05	0.1172	0.02343	0.2012	9	124	IRAK1,STAU1,BOD1,MORF4L1,TMEM59,KAT7,GTF2A1,MORF4L2,ATP2A2
1394	MicroRNA	hsa-miR-124:mirSVR_highEffct	hsa-miR-124:mirSVR_conserved_highEffect-0.5	5.829e-05	0.1749	0.02586	0.222	31	1105	ATP7A,GALNT2,MBNL1,SPCS2,CHD2,GPATCH8,MAGT1,NSUN2,CIRBP,MVB12A,PGRMC2,IFRD2,ANAPC2,AHR,RBM8A,ZNF687,CASC3,MYO19,CAPN2,CALCOCO1,E2F5,TMEM43,RFWD3,KAT7,TRMT10A,ZNHIT6,MORF4L2,TTC17,ATP1A1,CEP57,YME1L1
1395	MicroRNA	hsa-miR-2053:mirSVR_highEffct	hsa-miR-2053:mirSVR_nonconserved_highEffect-0.5	6.11e-05	0.1834	0.02586	0.222	46	1943	TRPC4AP,MIS18BP1,TRIM25,RNMT,CENPF,ITGB1BP1,SPTBN1,MBNL1,GPATCH8,RPS29,EPB41L3,MFF,CDC7,ESYT2,SERPINB8,ZFP36L2,SYNJ2,POMP,BTG1,TAX1BP1,RBM8A,RAB32,HNRNPLL,RHOF,TBCA,SET,YIPF4,FAM46A,RHOBTB3,DVL3,RANBP6,CHD9,RECQL,E2F5,ATAD2,OLR1,ESCO2,RAB18,ERGIC3,CELF1,MBNL2,PAFAH1B2,TMEM209,SKA3,CRBN,TPD52
1396	MicroRNA	hsa-miR-597:mirSVR_lowEffct	hsa-miR-597:mirSVR_nonconserved_lowEffect-0.1-0.5	6.894e-05	0.2069	0.02586	0.222	37	1440	RNMT,GALNT2,ITGB1BP1,SPTBN1,SPCS2,KRI1,HMGB3,EPB41L3,TIMMDC1,SRPRB,HNRNPL,STAU1,BOD1,POMP,NIP7,RBM8A,HERC2,WWC1,MAPKAP1,FOXO3,SET,RHOBTB3,TMEM59,CHD9,RBM28,NPEPL1,PRPF18,ARF5,RHOB,EDEM3,RAB18,NUDT4,MORF4L2,CTBP2,TNKS,YME1L1,MAN1B1
1397	MicroRNA	hsa-miR-421:PITA	hsa-miR-421:PITA_TOP	7.777e-05	0.2334	0.02593	0.2226	15	355	HMGB3,ERMP1,PJA2,AP1G1,ZFP36L2,TAX1BP1,PGRMC2,XRN1,FOXO3,MFN1,EDEM3,PCBP2,PTGES3,STX6,AFF4
1398	MicroRNA	hsa-miR-488*:mirSVR_highEffct	hsa-miR-488*:mirSVR_nonconserved_highEffect-0.5	9.422e-05	0.2827	0.02827	0.2427	24	774	SPTBN1,MBNL1,CYP51A1,BTBD1,BIN3,ALKBH1,FDFT1,BOD1L1,TBCA,HDAC6,YIPF4,CAPN2,CHD9,ATAD2,MFN1,PPL,ESCO2,TGM2,WDHD1,TMEM209,CTNNBL1,IFT122,ATP1A1,PCBP2
1399	MicroRNA	hsa-miR-590-3p:PITA	hsa-miR-590-3p:PITA_TOP	0.0001158	0.3477	0.03161	0.2713	37	1477	SPTBN1,MBNL1,SPCS2,BTBD1,EPB41L3,HNRNPL,PTP4A1,STAU1,CDC7,PJA2,FANCG,RIMKLB,ALG5,XRN1,SLBP,BOD1L1,RBM8A,FOXK1,TBCA,FOXO3,CASC3,YIPF4,FAM46A,TMEM59,CHD9,E2F5,RHOB,KAT7,EDEM3,MBNL2,MORF4L2,TMEM209,CTBP2,CEP57,PTGES3,YME1L1,AFF4
1400	MicroRNA	hsa-miR-142-5p:PITA	hsa-miR-142-5p:PITA_TOP	0.0001303	0.391	0.03259	0.2797	23	741	TRPC4AP,EMC4,SPTBN1,GPATCH8,BTBD1,MAGT1,PTP4A1,STAU1,AP1G1,SACS,BTG1,IFRD2,AHR,BOD1L1,FAM46A,SMCHD1,RHOBTB3,TMEM59,SUN1,CHD9,SACM1L,PCBP2,AFF4
1401	MicroRNA	hsa-miR-141:mirSVR_highEffct	hsa-miR-141:mirSVR_conserved_highEffect-0.5	0.0001866	0.5599	0.04166	0.3576	39	1627	MIS18BP1,KLHDC2,DIS3L,MBNL1,GOLM1,CHD2,DBI,TIMMDC1,MFF,PTP4A1,BOD1,PJA2,MORF4L1,PGRMC2,BUB1,AHR,EPN1,DDX24,CASC3,RHOBTB3,CAPN2,RANBP6,CHD9,E2F4,YWHAG,SACM1L,TXNIP,RAB18,CELF1,RHPN2,PAFAH1B2,YLPM1,TMEM209,CEP57,PTGES3,ATP2A2,RBM34,METTL2B,TPD52
1402	MicroRNA	hsa-miR-211:mirSVR_highEffct	hsa-miR-211:mirSVR_conserved_highEffect-0.5	0.000224	0.6722	0.04166	0.3576	38	1584	NOLC1,MYCBP2,AUP1,SPTBN1,MBNL1,DBI,UNC45A,BTBD1,TRIP12,PTP4A1,ITPR1,CDC7,ALKBH1,ESYT2,GANAB,AP2A2,POMP,XRN1,AHR,RAB13,RIOK1,LONP2,YIPF4,FAM46A,RHOBTB3,SUN1,ARF5,ESCO2,TXNIP,WDHD1,CSNK1D,RBMX2,YLPM1,CTNNBL1,PCBP2,CEP57,PCCB,ATP2B4
1403	MicroRNA	hsa-miR-1271:mirSVR_highEffct	hsa-miR-1271:mirSVR_conserved_highEffect-0.5	0.0002241	0.6726	0.04166	0.3576	24	820	GALNT2,KLHDC2,MBNL1,EPB41L3,PTP4A1,ITPR1,ALKBH1,FDFT1,AHNAK,MORF4L1,AHR,MAPKAP1,YIPF4,E2F5,TMBIM6,RFWD3,ESCO2,KAT7,RDH11,RHPN2,MORF4L2,PAFAH1B2,IFT122,ATP2B4
1404	MicroRNA	hsa-miR-96:mirSVR_highEffct	hsa-miR-96:mirSVR_conserved_highEffect-0.5	0.0002385	0.7156	0.04166	0.3576	26	927	GALNT2,KLHDC2,EPB41L3,PTP4A1,ITPR1,ALKBH1,FDFT1,AHNAK,MORF4L1,AHR,BOD1L1,MAPKAP1,YIPF4,E2F5,TMBIM6,RFWD3,ESCO2,TXNIP,KAT7,RDH11,RHPN2,MORF4L2,PAFAH1B2,IFT122,CEP57,ATP2B4
1405	MicroRNA	hsa-miR-548c-3p:PITA	hsa-miR-548c-3p:PITA_TOP	0.0002413	0.7242	0.04166	0.3576	31	1196	NOLC1,ATP7A,GALNT2,MBNL1,GPATCH8,EPB41L3,HNRNPL,PTP4A1,BTG1,PGRMC2,NFKBIA,IFRD2,AHR,HERC2,WWC1,YIPF4,FAM46A,ID3,GNPNAT1,CHD9,E2F5,TMBIM6,RAB18,MBNL2,TNKS,ATP1A1,PCBP2,CEP57,PTGES3,STX6,AFF4
1406	MicroRNA	hsa-miR-219-2-3p:mirSVR_lowEffct	hsa-miR-219-2-3p:mirSVR_nonconserved_lowEffect-0.1-0.5	0.000262	0.7862	0.04166	0.3576	42	1830	GHDC,ITGB1BP1,MBNL1,GPATCH8,MAGT1,NSUN2,MFF,CDC7,CIRBP,RINT1,SERPINB8,AP2A2,POMP,MORF4L1,ANAPC2,NIP7,HNRNPLL,PHIP,TBCA,ZNF687,KRT2,YIPF4,MYO19,CHD9,ATAD2,HAUS2,PRPF18,DNTTIP1,EDEM3,RAB18,MBNL2,MORF4L2,LRRC8A,CTBP2,IFT122,CTNNB1,SEC63,CEP57,PTGES3,PCCB,YME1L1,METTL2B
1407	MicroRNA	hsa-miR-553:mirSVR_lowEffct	hsa-miR-553:mirSVR_nonconserved_lowEffect-0.1-0.5	0.0002638	0.7916	0.04166	0.3576	20	629	RNMT,ERMP1,ITPR1,AP1G1,BCAP29,RBM8A,HERC2,TBCA,ZNF687,MAPKAP1,TMEM43,MFN1,NADSYN1,MBNL2,CTBP1,CTBP2,SEC63,ATP2B4,AFF4,TPD52
1408	MicroRNA	hsa-miR-592:PITA	hsa-miR-592:PITA_TOP	0.0002802	0.8409	0.04205	0.3609	10	196	GALNT2,ITGB1BP1,SPTBN1,MAGT1,RIMKLB,BOD1L1,FOXO3,FAM46A,CTNNB1,AFF4
1409	Drug	D004791	Enzyme Inhibitors	3.482e-13	8.003e-09	8.003e-09	8.499e-08	57	1663	RABEP2,TRIM25,RNMT,HGH1,ACAT2,SPTBN1,MBNL1,IRAK1,KRI1,ACTG1,HMGB3,GPATCH8,RPS29,HMOX2,NSUN2,SRPRB,HNRNPL,STAU1,CKB,RBM27,AHNAK,ALDH16A1,PGRMC2,NFKBIA,MIF,POP1,SEC61B,SLBP,MALSU1,HNRNPLL,FOXK1,ZNF687,FOXO3,KRT2,KRT6B,SET,SMCHD1,MCTS1,BAZ1B,GNPNAT1,RECQL,C7orf50,RBM28,KAT7,GTF2A1,CELF1,ASNS,PAFAH1B2,YLPM1,CTBP2,SKA3,SEC63,PCBP2,PTGES3,ATP2A2,SF3A2,METTL2B
1410	Drug	D019284	Thapsigargin	6.557e-12	1.507e-07	5.158e-08	5.478e-07	48	1333	NOLC1,PTTG1,EMC4,CENPF,ACAT2,SPTBN1,SPCS2,ACTG1,DBI,HM13,TIMMDC1,UQCR10,TRIP12,SRPRB,CDC7,CKB,GANAB,MVB12A,FDFT1,AHNAK,ALG5,POP1,AHR,PYCR1,SEC61B,PLK1,RAB32,PHIP,MAPKAP1,SET,HDAC6,RHOBTB3,BAZ1B,RBM28,ATAD2,NPEPL1,YWHAG,MFN1,TGM2,ASNS,NEMF,YLPM1,TTC17,CDC20,SEC63,PCCB,ATP2A2,USP33
1411	Drug	D012643	Selenium	6.733e-12	1.547e-07	5.158e-08	5.478e-07	54	1633	CDKN1C,NOLC1,MBNL1,SPCS2,ACTG1,HMOX1,RPS29,UQCR10,B3GAT3,CKB,MED24,GANAB,AP2A2,SACS,SYNJ2,HIST1H4F,FDFT1,NFKBIA,CLPTM1,IFRD2,ANAPC2,MCRS1,USP4,ABCC2,DDX24,FOXO3,SET,SMCHD1,RHOBTB3,CALCOCO1,ID1,BAZ1B,CHD9,RECQL,E2F4,NPEPL1,PPL,DHRS7B,ARF5,PIAS4,ERGIC3,RDH11,ASL,YLPM1,CTNNBL1,CTBP1,CTBP2,TTC17,CEP57,ATP2B4,SF3A2,CRBN,MAN1B1,USP33
1412	Drug	D003375	Coumestrol	2.222e-11	5.107e-07	1.277e-07	1.356e-06	56	1790	CDKN1C,NOLC1,PTTG1,RAD18,MIS18BP1,GALNS,MYCBP2,CENPF,ACAT2,CYP51A1,CHD2,BIN3,SRPRB,TUFT1,PTP4A1,ITPR1,CDC7,FANCG,ESYT2,GANAB,SACS,FDFT1,ALDH16A1,BTG1,PGRMC2,NFKBIA,IFRD2,BUB1,AHR,SLBP,USP4,PLK1,RAB32,ANAPC5,FOXO3,DCPS,MYO19,ID3,E2F5,ATAD2,HAUS2,PPL,ESCO2,EDEM3,TRMT10A,WDHD1,MORF4L2,CCNB2,CTBP1,IFT122,SKA3,CDC6,PCBP2,CEP57,AFF4,TPD52
1413	Drug	D018120	Finasteride	8.784e-11	2.019e-06	4.038e-07	4.288e-06	38	957	ACD,KLHDC2,AUP1,ITGB1BP1,IRAK1,HMGB3,ERMP1,DBI,BTBD1,TIMMDC1,MFF,PJA2,BCAP29,POMP,PGRMC2,ANAPC2,MIF,GOLIM4,USP4,AURKAIP1,HNRNPLL,SLC27A4,MAPKAP1,SET,HDAC6,CHD8,NPEPL1,TRUB2,TMX2,TGM2,NADSYN1,ZNHIT6,CELF1,TMEM209,CTNNBL1,SEC63,YME1L1,TPD52
1414	Drug	D020111	Chlorodiphenyl (54% Chlorine)	2.287e-09	5.256e-05	8.761e-06	9.304e-05	49	1638	RNMT,CENPF,SIGMAR1,SPTBN1,MBNL1,HMGB3,GOLM1,HMOX1,EPB41L3,CKB,PJA2,RINT1,AHRR,MORF4L1,BTG1,IFRD2,NIP7,AHR,SLBP,MCRS1,ABCC2,EPN1,ANAPC5,MAPKAP1,PNPLA2,SET,RIOK1,YIPF4,TMEM59,CAPN2,PRPF18,MFN1,RAB18,NUDT4,RDH11,MBNL2,CSNK1D,PAFAH1B2,YLPM1,FTH1,TMEM209,CTBP2,CTNNB1,SEC63,ATP2A2,YME1L1,AFF4,USP33,TPD52
1415	Drug	C009277	sodium arsenate	1.509e-08	0.0003468	4.548e-05	0.000483	48	1681	RAD18,ATP7A,MYCBP2,ACAT2,RPN2,SPTBN1,MBNL1,PARVB,HMOX1,GPATCH8,TRIP12,PTP4A1,SACS,POP5,POMP,MORF4L1,BTG1,ALG5,XRN1,MCRS1,HERC2,ABCC2,RHOF,TBCA,GPC1,RIOK1,CIB1,SYNM,LONP2,MCTS1,ID1,ID3,CHD9,CHD8,PPL,SACM1L,ARF5,ESCO2,TXNIP,ASNS,FTH1,CD63,CTNNB1,CDC20,ATP2A2,ATP2B4,MAN1B1,RBM34
1416	Drug	C584509	C646 compound	1.825e-08	0.0004194	4.548e-05	0.000483	52	1916	TRIM25,KLHDC2,ACAT2,DIS3L,SPTBN1,IRAK1,HMGB3,HMOX2,MAGT1,TRIP12,SRPRB,TUFT1,CKB,CIRBP,PTTG3P,GANAB,AP2A1,AP1G1,ZFP36L2,FDFT1,CLPTM1,IFRD2,BUB1,AHR,GOLIM4,PLK1,RAB13,CASC3,PNPLA2,HDAC6,MBOAT7,CAPN2,DVL1,ID1,ID3,GNPNAT1,E2F5,C7orf50,ATAD2,NPEPL1,HAUS2,YWHAG,PPL,TXNIP,PIAS4,RBMX2,ASNS,NEMF,FTH1,PCCB,ATP2A2,SF3A2
1417	Drug	C045950	propiconazole	1.918e-08	0.0004409	4.548e-05	0.000483	46	1584	TRIM25,EMC4,KLHDC2,CYP51A1,SPCS2,CHD2,HMOX1,GPATCH8,MAGT1,SRPRB,PTP4A1,ITPR1,CIRBP,AP1G1,BTG1,NFKBIA,AHR,GOLIM4,SEC61B,UXT,EPN1,FOXO3,PNPLA2,LONP2,CAPN2,CALCOCO1,ID1,ID3,TMEM43,YWHAG,TMX2,TXNIP,PIAS4,EDEM3,TGM2,CELF1,RHPN2,MBNL2,MORF4L2,CCNB2,ASNS,TMEM209,LRRC8A,CDC20,PCBP2,ATP2A2
1418	Drug	D005947	Glucose	1.979e-08	0.0004548	4.548e-05	0.000483	42	1371	ACTG1,GOLM1,DBI,HMOX1,GPATCH8,HMOX2,MAGT1,NSUN2,B3GAT3,TUFT1,CKB,MED24,MORF4L1,NFKBIA,AHR,PYCR1,SLBP,ABCC2,PLK1,PHIP,FOXO3,PNPLA2,SET,ID1,ID3,GNPNAT1,CHD9,E2F5,YWHAG,OLR1,TRUB2,TXNIP,RHOB,GTF2A1,MORF4L2,ASNS,FTH1,CD63,CTNNB1,ATP1A1,CDC20,SEC63
1419	Drug	D003976	Diazinon	3.596e-08	0.0008265	7.513e-05	0.0007979	44	1508	CDKN1C,PTTG1,GALNS,AUP1,CENPF,KRI1,HMOX1,UNC45A,BIN3,HNRNPL,CDC7,CKB,CIRBP,AP2A2,AP1G1,BTG1,TAX1BP1,IFRD2,MIF,AHR,MCRS1,PLK1,ZNF687,GPC1,FOXO3,TRAF7,DVL1,DVL3,GNPNAT1,E2F4,TMBIM6,SACM1L,TGM2,ERGIC3,CSNK1D,ASL,ASNS,CD58,ATP1A1,CDC6,CDC20,CEP57,MAN1B1,RBM34
1420	Drug	D014810	Vitamin E	5.465e-08	0.001256	9.737e-05	0.001034	45	1585	NOLC1,MBNL1,SPCS2,HMOX1,GPATCH8,TTF1,PTP4A1,CKB,CIRBP,ALKBH1,AP2A2,SACS,SYNJ2,AHNAK,NFKBIA,AHR,MCRS1,USP4,ABCC2,DDX24,SET,MBOAT7,SMCHD1,RHOBTB3,BAZ1B,RECQL,NPEPL1,PRPF18,PPL,ARF5,PIAS4,EDEM3,CSNK1D,YLPM1,RLIM,CTNNBL1,CD63,CTBP1,CTBP2,TTC17,SEC63,CEP57,SF3A2,MAN1B1,USP33
1421	Drug	C029497	2,3-bis(3'-hydroxybenzyl)butyrolactone	5.508e-08	0.001266	9.737e-05	0.001034	33	959	PTTG1,MIS18BP1,GALNS,CENPF,ACAT2,CHD2,SRPRB,TUFT1,PTP4A1,ITPR1,CDC7,FANCG,GANAB,FDFT1,BTG1,PGRMC2,IFRD2,SLBP,PLK1,RAB32,FOXO3,ID3,E2F5,ATAD2,PPL,WDHD1,CCNB2,IFT122,SKA3,CDC6,CEP57,AFF4,TPD52
1422	Drug	D014241	Trichloroethylene	1.411e-07	0.003244	0.0002317	0.002461	34	1049	RABEP2,ERMP1,HMOX1,TRIP12,PTP4A1,CIRBP,GANAB,FDFT1,AHNAK,BTG1,NFKBIA,PLK1,DDX24,HNRNPLL,RAB13,SET,BAZ1B,TMEM43,PPL,SACM1L,TXNIP,RHOB,ERGIC3,MORF4L2,CCNB2,ASNS,CD63,CTNNB1,ATP1A1,CDC20,PTGES3,PCCB,ATP2A2,USP33
1423	Drug	D004026	Dieldrin	2.556e-07	0.005874	0.0003916	0.004158	33	1025	CDKN1C,PTTG1,CENPF,HMOX1,BIN3,TRIP12,MMADHC,CDC7,FANCG,ZFP36L2,BTG1,AHR,MCRS1,UXT,HERC2,ABCC2,PLK1,FOXO3,E2F5,TMBIM6,DNTTIP1,ESCO2,TGM2,WDHD1,PELP1,CSNK1D,CCNB2,SIPA1L1,CDC6,CDC20,PCBP2,ATP2A2,RBM34
1424	Drug	C008493	methylselenic acid	5.369e-07	0.01234	0.0007712	0.00819	19	407	CDKN1C,CENPF,ITPR1,PJA2,IFRD2,AHR,PLK1,FOXO3,DVL3,ID1,ID3,E2F5,RHOB,RDH11,MBNL2,CDC6,CDC20,ATP2A2,ATP2B4
1425	Drug	1401_UP	Tranexamic acid [1197-18-8]; Up 200; 25.4uM; HL60; HG-U133A	8.045e-07	0.01849	0.001088	0.01155	13	197	MIS18BP1,CENPF,KRI1,EPB41L3,STAU1,TAX1BP1,NIP7,SMCHD1,CHD9,EDEM3,RDH11,PCBP2,YME1L1
1426	Drug	C025589	ochratoxin A	9.272e-07	0.02131	0.001184	0.01257	29	881	PTTG1,RAD18,RNMT,KLHDC2,SPTBN1,HMOX1,HMOX2,CIRBP,MORF4L1,BTG1,NFKBIA,MIF,AHR,UXT,ABCC2,PLK1,SET,CIB1,ID1,ID3,CHD8,RFWD3,RHOB,CCNB2,ASL,ASNS,CTNNB1,CDC20,ATP2A2
1427	Drug	D020122	tert-Butylhydroperoxide	1.294e-06	0.02975	0.001566	0.01663	45	1774	RABEP2,CDKN1C,PTTG1,TRIM25,GALNS,SPTBN1,SPCS2,DBI,HMOX1,HMOX2,PTP4A1,SERPINB8,GANAB,ZFP36L2,SYNJ2,BTG1,NFKBIA,BUB1,NIP7,MCRS1,ABCC2,PLK1,ANAPC5,GPC1,CAPN2,ID1,BAZ1B,ID3,GNPNAT1,RECQL,ATAD2,PPL,TXNIP,TGM2,RHPN2,MBNL2,CSNK1D,CCNB2,SIPA1L1,FTH1,IFT122,CTNNB1,SKA3,CEP57,ATP2A2
1428	Drug	D007657	Ketone Bodies	3.82e-06	0.08779	0.00426	0.04524	20	509	EMC4,MYCBP2,RPN2,ERMP1,CKB,BOD1,PJA2,AP2A2,POMP,FDFT1,MIF,CIB1,TMEM59,YWHAG,TMX2,KAT7,MORF4L2,ATP1A1,ATP2A2,ATP2B4
1429	Drug	D010894	Piroxicam	3.893e-06	0.08946	0.00426	0.04524	22	601	NOLC1,SPCS2,F8A1,PTP4A1,ZFP36L2,FDFT1,BTG1,PGRMC2,BUB1,PHIP,GPC1,RECQL,TMEM43,ATAD2,PRPF18,TXNIP,TGM2,RDH11,CCNB2,ASNS,CDC6,ATP2A2
1430	Drug	C022838	nickel chloride	4.218e-06	0.09695	0.004407	0.0468	33	1165	PTTG1,RNMT,GALNT2,MYCBP2,CENPF,RPN2,DBI,HMOX1,TUFT1,CDC7,RINT1,BTG1,TAX1BP1,NFKBIA,CLPTM1,NIP7,AHR,PLK1,TBCA,FOXO3,ID1,RANBP6,TMBIM6,TXNIP,RHOB,EDEM3,MBNL2,CSNK1D,CCNB2,ASL,ASNS,CDC20,ATP2A2
1431	Drug	4820_DN	Gabazine [105538-73-6]; Down 200; 10.8uM; MCF7; HT_HG-U133A	4.422e-06	0.1016	0.004419	0.04693	12	195	NOLC1,TRPC4AP,MBNL1,PTP4A1,CIRBP,ZFP36L2,SYNJ2,BUB1,ANAPC5,HDAC6,ID1,TPD52
1432	Drug	D005944	Glucosamine	4.793e-06	0.1102	0.00459	0.04874	15	306	PTTG1,CENPF,DBI,HMOX1,B3GAT3,NFKBIA,PLK1,RAB32,ID1,ID3,GNPNAT1,TXNIP,RHOB,CDC20,ATP2A2
1433	Drug	7246_DN	Etodolac [41340-25-4]; Down 200; 14uM; PC3; HT_HG-U133A	5.447e-06	0.1252	0.005008	0.05318	12	199	RNMT,ITPR1,SYNJ2,ANAPC5,CASC3,PNPLA2,MYO19,RHOBTB3,RHOB,TGM2,NADSYN1,YLPM1
1434	Drug	D000966	Antimony Potassium Tartrate	6.374e-06	0.1465	0.005634	0.05984	8	82	PTTG1,HMOX1,TUFT1,FDFT1,NFKBIA,CLPTM1,ABCC2,CCNB2
1435	Drug	D005047	Etoposide	7.882e-06	0.1812	0.00671	0.07126	21	581	ATP7A,CENPF,EPB41L3,BIN3,ITPR1,FANCG,FDFT1,NFKBIA,BUB1,SLBP,ABCC2,PLK1,FOXO3,FAM46A,TXNIP,FTH1,TNKS,CTNNB1,ATP1A1,CDC6,RBM34
1436	Drug	CID000000197	AdPK	8.582e-06	0.1972	0.007044	0.07481	39	1548	ATP7A,IRAK1,ACTG1,RPS29,CDC7,CKB,AP1G1,NFKBIA,ANAPC2,BUB1,TAF7,PLK1,ANAPC5,PKN3,FOXO3,KRT2,CASC3,KRT6B,RIOK1,GNPNAT1,E2F5,HAUS2,YWHAG,GTF2A1,NADSYN1,CELF1,CSNK1D,CCNB2,CD63,TNKS,CTNNB1,ATP1A1,CDC6,CDC20,CEP57,PCCB,ATP2A2,YME1L1,ATP2B4
1437	Drug	D013467	Sulindac	9.208e-06	0.2116	0.007048	0.07485	21	587	HMGB3,HMOX1,BTBD1,TIMMDC1,MFF,BCAP29,POMP,NFKBIA,AHR,AURKAIP1,SLC27A4,SET,CHD8,TRUB2,TGM2,ASNS,FTH1,TMEM209,CTNNB1,SEC63,YME1L1
1438	Drug	D004390	Chlorpyrifos	9.375e-06	0.2155	0.007048	0.07485	28	939	MYCBP2,ACAT2,RPN2,SPTBN1,HMGB3,HMOX1,TTF1,TRIP12,PJA2,AP1G1,AHR,SEC61B,SLBP,MCRS1,PHIP,RIOK1,DCPS,LONP2,DVL1,TGM2,CCNB2,LRRC8A,CTNNB1,CDC6,SEC63,PTGES3,ATP2B4,USP33
1439	Drug	D020123	Sirolimus	9.534e-06	0.2191	0.007048	0.07485	18	451	PTTG1,HMOX1,ITPR1,TAX1BP1,NFKBIA,BUB1,ABCC2,FOXO3,PNPLA2,ID1,E2F4,OLR1,PPL,TGM2,MBNL2,CCNB2,ASNS,CDC20
1440	Drug	D000069286	Bortezomib	9.813e-06	0.2255	0.007048	0.07485	26	837	SIGMAR1,SPTBN1,MBNL1,IRAK1,KRI1,CHD2,HMOX1,HMOX2,ESYT2,GANAB,AP2A1,NFKBIA,CLPTM1,IFRD2,ABCC2,ANAPC5,HNRNPLL,MAPKAP1,HDAC6,DCPS,MFN1,RDH11,TNKS,CTNNB1,INO80B,AFF4
1441	Drug	D014415	Tunicamycin	1.025e-05	0.2357	0.007141	0.07584	39	1560	CDKN1C,PTTG1,KLHDC2,CENPF,ACAT2,SPCS2,ACTG1,HMGB3,DBI,HMOX1,HM13,UQCR10,SRPRB,MMADHC,CDC7,CKB,PJA2,RINT1,FDFT1,AHNAK,TAX1BP1,ALG5,BUB1,POP1,PYCR1,SEC61B,RAB32,E2F5,YWHAG,KAT7,RAB18,CSNK1D,CCNB2,ASNS,CTNNBL1,SEC63,PCCB,ATP2A2,YME1L1
1442	Drug	C400082	bortezomib	1.067e-05	0.2453	0.007213	0.0766	27	893	SIGMAR1,SPTBN1,MBNL1,IRAK1,KRI1,CHD2,HMOX1,HMOX2,ESYT2,GANAB,AP2A1,NFKBIA,CLPTM1,IFRD2,AHR,ABCC2,ANAPC5,HNRNPLL,MAPKAP1,HDAC6,DCPS,MFN1,RDH11,CTNNB1,CDC6,INO80B,AFF4
1443	Drug	CID000023989	uranium	1.206e-05	0.2772	0.007921	0.08412	13	252	RPS29,BIN3,ZFP36L2,POP5,MORF4L1,POP1,XRN1,DCPS,LONP2,CHD8,RBM28,GTF2A1,SF3A2
1444	Drug	D012835	Silver Nitrate	1.283e-05	0.2948	0.008188	0.08696	9	118	PTTG1,HMOX1,CDC7,BUB1,AHR,PLK1,E2F4,E2F5,CDC6
1445	Drug	C023036	perfluorooctanoic acid	1.346e-05	0.3093	0.008359	0.08877	40	1638	NOLC1,RNMT,GALNT2,EMC4,HGH1,ACAT2,CYP51A1,DBI,HMOX1,TIMMDC1,UQCR10,PTP4A1,CIRBP,SACS,FDFT1,AHNAK,ALDH16A1,PGRMC2,NFKBIA,BUB1,AHR,SLBP,HERC2,ABCC2,SLC27A4,ID1,ID3,YWHAG,TXNIP,RHOB,RDH11,CCNB2,ASL,ASNS,FTH1,CTNNB1,ATP1A1,CDC20,SEC63,ATP2A2
1446	Drug	4713_DN	0175029-0000 [211245-78-2]; Down 200; 10uM; MCF7; HT_HG-U133A	1.457e-05	0.3349	0.008643	0.09179	11	184	ZFP36L2,BTG1,TAF7,FAM46A,ID1,ID3,RANBP6,CHD9,TXNIP,RHOB,PCBP2
1447	Drug	D015741	Metribolone	1.467e-05	0.3371	0.008643	0.09179	16	378	RPN2,ACTG1,CKB,GANAB,FDFT1,BUB1,UXT,CASC3,ERGIC3,RDH11,ASNS,NEMF,FTH1,CTNNB1,ATP1A1,CDC6
1448	Drug	D014747	Vinblastine	1.68e-05	0.3861	0.009654	0.1025	13	260	PTTG1,ACAT2,ITGB1BP1,HMOX1,UQCR10,ZFP36L2,NFKBIA,BUB1,ABCC2,DCPS,NUDT4,CCNB2,PTGES3
1449	Drug	CID000265237	withaferin A	1.761e-05	0.4046	0.009869	0.1048	6	46	PTTG1,TRIM25,ACTG1,HMOX1,NFKBIA,FOXO3
1450	Drug	CID000003294	ethoxyresorufin	1.901e-05	0.4369	0.0104	0.1105	8	95	CYP51A1,HMOX1,HMOX2,B3GAT3,AHRR,AHR,RHOF,PHIP
1451	Drug	328_UP	LY294002; Up 200; 10uM; MCF7; HG-U133A	1.967e-05	0.452	0.01044	0.1108	11	190	SIGMAR1,MBNL1,CIRBP,BTG1,POP1,PNPLA2,E2F4,RBM28,TXNIP,EDEM3,MBNL2
1452	Drug	D000108	Acetylcarnitine	1.998e-05	0.4592	0.01044	0.1108	6	47	HMOX1,HMOX2,ID1,ID3,ARF5,CSNK1D
1453	Drug	1304_UP	Anisomycin [22862-76-6]; Up 200; 15uM; HL60; HT_HG-U133A	2.072e-05	0.4763	0.01058	0.1124	10	157	TRIM25,TUFT1,PTP4A1,AP1G1,ID3,OLR1,TXNIP,RHOB,FTH1,CTNNBL1
1454	Drug	2026_DN	Midecamycin [35457-80-8]; Down 200; 5uM; HL60; HG-U133A	2.168e-05	0.4982	0.0108	0.1147	11	192	MBNL1,SACS,POMP,AHNAK,TAX1BP1,FAM46A,RANBP6,TMEM43,RDH11,CTNNB1,YME1L1
1455	Drug	CID005326739	indirubin-3'-monoxime	2.241e-05	0.515	0.0108	0.1147	5	29	HMOX1,HMOX2,AHR,CCNB2,CTNNB1
1456	Drug	1833_UP	Azaguanine-8 [134-58-7]; Up 200; 26.2uM; HL60; HT_HG-U133A	2.312e-05	0.5314	0.0108	0.1147	10	159	TRIM25,PTP4A1,BTG1,AHR,ID3,OLR1,TXNIP,RHOB,SIPA1L1,FTH1
1457	Drug	1730_DN	Ethamivan [304-84-7]; Down 200; 18uM; HL60; HG-U133A	2.386e-05	0.5484	0.0108	0.1147	11	194	RABEP2,GALNT2,STAU1,AHNAK,CLPTM1,PNPLA2,YIPF4,DVL3,CHD9,EDEM3,PCBP2
1458	Drug	1724_DN	Imipenem [74431-23-5]; Down 200; 13.4uM; HL60; HG-U133A	2.386e-05	0.5484	0.0108	0.1147	11	194	CENPF,EPB41L3,PTP4A1,ITPR1,AP1G1,CLPTM1,YIPF4,RECQL,EDEM3,CELF1,RDH11
1459	Drug	CID000005562	A25618	2.397e-05	0.551	0.0108	0.1147	24	777	CDKN1C,MIS18BP1,AHRR,HIST1H4F,MORF4L1,NFKBIA,ANAPC2,BUB1,AHR,PYCR1,UXT,KRT6B,CIB1,HDAC6,ID1,ID3,PIAS4,RHOB,KAT7,MORF4L2,RLIM,CTBP1,CTBP2,CTNNB1
1460	Drug	6338_DN	Protriptyline hydrochloride [1225-55-4]; Down 200; 13.4uM; PC3; HT_HG-U133A	2.623e-05	0.6029	0.01089	0.1157	11	196	SPTBN1,KRI1,UNC45A,PTP4A1,MCRS1,ID3,NPEPL1,YLPM1,PCBP2,STX6,MAN1B1
1461	Drug	1861_DN	Triamterene [396-01-0]; Down 200; 15.8uM; HL60; HT_HG-U133A	2.623e-05	0.6029	0.01089	0.1157	11	196	TRIM25,GALNT2,CENPF,B3GAT3,AP2A2,PLK1,SMCHD1,CELF1,RDH11,PAFAH1B2,STX6
1462	Drug	5359_DN	Adenosine 5'-monophosphate monohydrate [18422-05-4]; Down 200; 11uM; MCF7; HT_HG-U133A	2.623e-05	0.6029	0.01089	0.1157	11	196	BCAP29,SYNJ2,TAX1BP1,POP1,MCRS1,ANAPC5,ID1,ID3,RECQL,CRBN,INO80B
1463	Drug	C035207	4-amino-2,6-dinitrotoluene	2.669e-05	0.6135	0.01089	0.1157	19	534	NOLC1,PTTG1,HGH1,CHD2,HMOX1,ITPR1,STAU1,CIRBP,AP1G1,SACS,IFRD2,XRN1,DDX24,SLC27A4,SET,BAZ1B,YWHAG,NADSYN1,ATP2A2
1464	Drug	161_DN	(+/-)-verapamil hydrochloride; Down 200; 10uM; MCF7; HG-U133A	2.749e-05	0.6319	0.01089	0.1157	11	197	GALNT2,MYCBP2,SIGMAR1,RAB32,DCPS,CD58,PCBP2,SF3A2,CRBN,STX6,USP33
1465	Drug	6326_DN	Flavoxate hydrochloride [3717-88-2]; Down 200; 9.4uM; PC3; HT_HG-U133A	2.749e-05	0.6319	0.01089	0.1157	11	197	SPTBN1,KRI1,HMOX1,TTF1,GANAB,MBOAT7,NPEPL1,EDEM3,YLPM1,TMEM209,SF3A2
1466	Drug	1788_DN	Eburnamonine (-) [4880-88-0]; Down 200; 13.6uM; HL60; HG-U133A	2.749e-05	0.6319	0.01089	0.1157	11	197	SIGMAR1,UNC45A,HMOX2,ITPR1,CKB,AP2A2,TAX1BP1,PGRMC2,IFRD2,PIAS4,NADSYN1
1467	Drug	4004_DN	Boldine [476-70-0]; Down 200; 12.2uM; PC3; HT_HG-U133A	2.881e-05	0.6621	0.01122	0.1192	11	198	TRIM25,ITPR1,AP2A2,ZFP36L2,ANAPC5,GPC1,PNPLA2,PIAS4,MBNL2,IFT122,INO80B
1468	Drug	C041517	dibenzo(a,l)pyrene	2.963e-05	0.681	0.01135	0.1205	14	315	CHD2,MMADHC,AHRR,BCAP29,AHNAK,NFKBIA,ALG5,AHR,RBM8A,YIPF4,CAPN2,ID1,CD63,INO80B
1469	Drug	D007854	Lead	3.026e-05	0.6954	0.0114	0.1211	28	1002	RAD18,RNMT,ACD,RPN2,ITGB1BP1,HMOX1,ITPR1,FDFT1,NFKBIA,ANAPC2,AHR,ABCC2,DDX24,ANAPC5,ZNF687,GPC1,KRT2,KRT6B,SET,TMBIM6,HAUS2,KAT7,NADSYN1,RDH11,CTNNBL1,CD58,CTNNB1,ATP1A1
1470	Drug	C030973	cupric oxide	3.107e-05	0.7141	0.01152	0.1223	19	540	PTTG1,ATP7A,RNMT,DIS3L,SPTBN1,HMOX1,TTF1,HNRNPL,ZFP36L2,AHNAK,TAF7,TRAF7,YWHAG,PRPF18,CELF1,CCNB2,ASNS,RLIM,CDC20
1471	Drug	CID000064506	Clark 2	3.32e-05	0.7632	0.01202	0.1277	3	6	HMOX1,HMOX2,CTNNB1
1472	Drug	3518_UP	Pyrvinium pamoate [3546-41-6]; Up 200; 3.4uM; MCF7; HT_HG-U133A	3.347e-05	0.7693	0.01202	0.1277	10	166	HMOX1,PTP4A1,BTG1,AHR,RAB32,FAM46A,SUN1,ID3,MBNL2,ASNS
1473	Drug	C030370	2-methoxy-5-(2',3',4'-trimethoxyphenyl)tropone	3.52e-05	0.8089	0.0121	0.1285	14	320	RPN2,SPCS2,DBI,EPB41L3,ITPR1,CIRBP,PJA2,SET,CHD9,TXNIP,YLPM1,FTH1,CTBP1,TPD52
1474	Drug	1626_UP	Etoposide [33419-42-0]; Up 200; 6.8uM; HL60; HG-U133A	3.524e-05	0.8098	0.0121	0.1285	10	167	EPB41L3,PTP4A1,BTG1,NFKBIA,AHR,OLR1,TXNIP,FTH1,CD58,CDC6
1475	Drug	D005472	Fluorouracil	3.528e-05	0.8108	0.0121	0.1285	34	1351	CDKN1C,PTTG1,MBNL1,CYP51A1,IRAK1,HMOX1,HM13,EPB41L3,ITPR1,STAU1,CKB,FANCG,PTTG3P,AHNAK,NFKBIA,BUB1,UXT,ABCC2,PLK1,PHIP,MAPKAP1,FOXO3,SET,SMCHD1,ID1,ID3,PRPF18,TXNIP,MORF4L2,CCNB2,CD63,CTBP2,CDC6,CDC20
1476	Drug	2691_UP	15d-PGJ2; Up 200; 10uM; HL60; HT_HG-U133A	3.9e-05	0.8963	0.01318	0.14	10	169	CDKN1C,TRIM25,HMOX1,TUFT1,AP1G1,SYNM,CAPN2,RHOB,MBNL2,FTH1
1477	Drug	CID000134350	PADP	4.255e-05	0.9779	0.01414	0.1502	4	17	DBI,HMOX1,FANCG,YME1L1
1478	Drug	CID000447614	AC1L9L18	4.306e-05	0.9897	0.01414	0.1502	5	33	HMOX1,HMOX2,AHRR,SYNM,PPL
1479	Drug	C553817	7-(benzylamino)-1,3,4,8-tetrahydropyrrolo(4,3,2-de)quinolin-8(1H)-one	4.505e-05	1	0.01458	0.1549	8	107	HMOX1,CDC7,CHTF8,NFKBIA,AHR,FOXO3,TXNIP,ASNS
1480	Drug	D017239	Paclitaxel	5.26e-05	1	0.01664	0.1767	22	712	ATP7A,CENPF,SIGMAR1,ITGB1BP1,BIN3,ZFP36L2,FDFT1,NFKBIA,ABCC2,PLK1,TMEM59,E2F5,NUDT4,CCNB2,FTH1,CTBP1,CTNNB1,CDC20,PTGES3,PCCB,ATP2A2,TPD52
1481	Drug	CID000016043	TBHQ	5.284e-05	1	0.01664	0.1767	9	141	RABEP2,HMOX1,HMOX2,AHR,ABCC2,PHIP,FTH1,ATP2A2,ATP2B4
1482	Drug	D004365	Drugs, Chinese Herbal	5.44e-05	1	0.0169	0.1794	19	563	CHD2,HMOX1,TUFT1,BTG1,NFKBIA,AHR,PYCR1,ABCC2,PLK1,FOXO3,PNPLA2,OLR1,MFN1,TRMT10A,MBNL2,FTH1,CTNNB1,CDC20,ATP2A2
1483	Drug	CID000068488	2,4'-bipyridine	5.759e-05	1	0.01756	0.1864	3	7	HMOX1,HMOX2,ID1
1484	Drug	CID000001203	NSC81161	5.821e-05	1	0.01756	0.1864	7	82	GALNS,ACTG1,HMOX1,HMOX2,FOXO3,CALCOCO1,FTH1
1485	Drug	D003703	Demecolcine	5.882e-05	1	0.01756	0.1864	25	876	CENPF,PTP4A1,ITPR1,CIRBP,FANCG,ESYT2,SERPINB8,AHNAK,BTG1,NFKBIA,ANAPC5,SMCHD1,TMEM43,ATAD2,HAUS2,ESCO2,TXNIP,WDHD1,CD58,CTNNB1,CDC6,PCBP2,ATP2B4,STX6,AFF4
1486	Drug	C488369	dasatinib	6.123e-05	1	0.01796	0.1907	17	472	PTTG1,MIS18BP1,CENPF,ITPR1,CDC7,BUB1,PLK1,CALCOCO1,ATAD2,RFWD3,TXNIP,WDHD1,ASNS,CD63,SKA3,CDC6,CDC20
1487	Drug	D000965	Antimony	6.293e-05	1	0.01796	0.1907	7	83	PTTG1,HMOX1,TUFT1,FDFT1,NFKBIA,CLPTM1,CCNB2
1488	Drug	C558013	NSC 689534	6.318e-05	1	0.01796	0.1907	37	1571	CDKN1C,PTTG1,ATP7A,HGH1,CENPF,ACAT2,MBNL1,HMGB3,CHD2,DBI,HMOX1,ITPR1,CDC7,FANCG,SERPINB8,BTG1,TAX1BP1,POP1,RBM8A,PLK1,RHOF,SYNM,ATAD2,TXNIP,RHOB,WDHD1,MORF4L2,CCNB2,ASNS,FTH1,CD58,TTC17,YME1L1,ATP2B4,MBNL3,AFF4,TPD52
1489	Drug	C100187	chloropicrin	6.33e-05	1	0.01796	0.1907	31	1216	DBI,HMOX1,NSUN2,MMADHC,TUFT1,BOD1,PJA2,POMP,FDFT1,BTG1,TAX1BP1,NFKBIA,SEC61B,AURKAIP1,EPN1,TBCA,SET,CIB1,FAM46A,ID1,ID3,TXNIP,RHOB,RDH11,MORF4L2,ASNS,FTH1,CD63,ATP1A1,PTGES3,ATP2A2
1490	Drug	D000069439	Dasatinib	6.449e-05	1	0.01807	0.1919	17	474	PTTG1,MIS18BP1,CENPF,ITPR1,CDC7,BUB1,PLK1,CALCOCO1,ATAD2,RFWD3,TXNIP,WDHD1,ASNS,CD63,SKA3,CDC6,CDC20
1491	Drug	CID003035605	HAHs	6.8e-05	1	0.0186	0.1976	4	19	AHRR,AHR,TMEM59,CTNNB1
1492	Drug	CID000435356	AC1L8ZBW	6.8e-05	1	0.0186	0.1976	4	19	AHRR,FDFT1,AHR,CCNB2
1493	Drug	D002083	Butylated Hydroxyanisole	7.078e-05	1	0.01914	0.2033	8	114	CDKN1C,HMOX1,AHR,ABCC2,PLK1,FOXO3,CTNNB1,CDC20
1494	Drug	5354_DN	Mitoxantrone dihydrochloride [70476-82-3]; Down 200; 7.8uM; MCF7; HT_HG-U133A	7.286e-05	1	0.01947	0.2068	10	182	UNC45A,ZFP36L2,NFKBIA,POP1,TAF7,ID3,RANBP6,TXNIP,RHOB,PCBP2
1495	Drug	C016527	isoquercitrin	7.606e-05	1	0.02009	0.2134	5	37	ACAT2,CYP51A1,HMOX1,FDFT1,NFKBIA
1496	Drug	1064_DN	17-AAG; Down 200; 1uM; MCF7; HT_HG-U133A_EA	7.982e-05	1	0.02085	0.2214	10	184	GALNS,BCAP29,ZFP36L2,SACS,NFKBIA,ANAPC2,GPC1,ID1,YLPM1,STX6
1497	Drug	D011078	Polychlorinated Biphenyls	8.209e-05	1	0.0212	0.2251	20	631	CENPF,HMOX1,CIRBP,AHRR,BTG1,XRN1,AHR,PHIP,SLC27A4,PNPLA2,SMCHD1,BAZ1B,ID3,ATAD2,TGM2,CCNB2,FTH1,CDC6,CDC20,MBNL3
1498	Drug	CID000435143	NSC-364372	8.317e-05	1	0.02123	0.2255	17	484	AHRR,SERPINB8,NFKBIA,AHR,MCRS1,USP4,EPN1,DDX24,FOXO3,HDAC6,E2F5,TMX2,CSNK1D,CCNB2,RBMX2,CTBP2,CTNNB1
1499	Drug	D004113	Succimer	8.408e-05	1	0.02123	0.2255	31	1235	RAD18,ATP7A,HMOX1,ITPR1,CDC7,PJA2,RIMKLB,SERPINB8,SACS,AHNAK,BTG1,NFKBIA,KIFC3,ABCC2,RHOF,PHIP,ID1,ID3,CHD9,ATAD2,SACM1L,ESCO2,KAT7,TGM2,WDHD1,MBNL2,NEMF,FTH1,CDC6,PCBP2,MBNL3
1500	Drug	C058305	phenethyl isothiocyanate	8.767e-05	1	0.02181	0.2316	15	393	CENPF,ACAT2,HMOX1,NFKBIA,BOD1L1,ABCC2,PLK1,MYO19,CAPN2,CALCOCO1,BAZ1B,TXNIP,SKA3,CDC6,CDC20
1501	Drug	C482199	lipopolysaccharide, E coli O55-B5	8.825e-05	1	0.02181	0.2316	38	1658	ATP7A,GALNS,GHDC,IRAK1,HMGB3,ERMP1,HMOX1,HMOX2,PTP4A1,RIMKLB,GANAB,NFKBIA,CLPTM1,POP1,AHR,ABCC2,ANAPC5,HNRNPLL,FOXK1,WWC1,MYO19,CAPN2,ID1,ID3,GNPNAT1,CHD9,PPL,DNTTIP1,ARF5,TGM2,ZNHIT6,RHPN2,MBNL2,YLPM1,CTBP2,CTNNB1,SKA3,CEP57
1502	Drug	4302_DN	Trichostatin A, from Streptomyces sp.; Down 200; 0.1uM; PC3; HT_HG-U133A	9.131e-05	1	0.02187	0.2322	10	187	NOLC1,SPTBN1,MBNL1,SYNJ2,BUB1,NIP7,ANAPC5,SET,YLPM1,CEP57
1503	Drug	MESH:D008113/D010936-T	Liver Neoplasms affected by Plant Extracts	9.133e-05	1	0.02187	0.2322	3	8	HMOX1,AHR,CTNNB1
1504	Drug	CID000006766	o-terphenyl	9.133e-05	1	0.02187	0.2322	3	8	KLHDC2,AHRR,AHR
1505	Drug	1421_DN	Trichostatin A, from Streptomyces sp.; Down 200; 0.1uM; HL60; HG-U133A	9.543e-05	1	0.02261	0.2401	10	188	SIGMAR1,EPB41L3,PTP4A1,BCAP29,IFRD2,NIP7,SET,DCPS,YIPF4,CTBP1
1506	Drug	C063002	2,3-dimethoxy-1,4-naphthoquinone	9.936e-05	1	0.02269	0.241	9	153	NOLC1,PTTG1,HMOX1,CLPTM1,PLK1,RECQL,CCNB2,ASNS,CDC20
1507	Drug	3788_DN	Chlorambucil [305-03-3]; Down 200; 13.2uM; PC3; HT_HG-U133A	9.972e-05	1	0.02269	0.241	10	189	MIS18BP1,CENPF,SPTBN1,MBNL1,ITPR1,ZFP36L2,BUB1,MFN1,TMEM209,AFF4
1508	Drug	5208_DN	retinoic acid; Down 200; 1uM; MCF7; HT_HG-U133A	9.972e-05	1	0.02269	0.241	10	189	ZFP36L2,AHNAK,GPC1,PNPLA2,MBOAT7,SYNM,SUN1,BAZ1B,RHOB,GTF2A1
1509	Drug	1769_DN	Ipratropium bromide [22254-24-6]; Down 200; 9.8uM; HL60; HG-U133A	9.972e-05	1	0.02269	0.241	10	189	MBNL1,ITPR1,GANAB,SET,SMCHD1,RECQL,TXNIP,RDH11,CTBP1,YME1L1
1510	Drug	D011285	Pregnenolone Carbonitrile	0.0001016	1	0.0229	0.2432	22	745	PTTG1,ACAT2,SIGMAR1,RPN2,ACTG1,HMOX1,PTP4A1,CKB,FANCG,SYNJ2,MIF,HERC2,ABCC2,PLK1,MBOAT7,ID1,ESCO2,RHOB,CELF1,CCNB2,YLPM1,CDC20
1511	Drug	CID000009164	dibenz(a,c)anthracene	0.000103	1	0.02299	0.2442	4	21	AHRR,AHR,SYNM,CTNNBL1
1512	Drug	CID000159449	antimony tartrate	0.0001077	1	0.02381	0.2528	6	63	PTTG1,HMOX1,FDFT1,NFKBIA,CLPTM1,CCNB2
1513	Drug	991_DN	retinoic acid; Down 200; 1uM; MCF7; HT_HG-U133A_EA	0.0001088	1	0.02381	0.2529	10	191	TRPC4AP,SIGMAR1,AP2A2,RAB32,GPC1,SYNM,LONP2,E2F4,RHOB,ATP2B4
1514	Drug	6574_UP	5155877; Up 200; 10uM; MCF7; HT_HG-U133A	0.0001136	1	0.02439	0.2591	10	192	HMOX1,MBOAT7,DVL3,ID1,DHRS7B,EDEM3,ASNS,FTH1,TNKS,INO80B
1515	Drug	4268_DN	Meclofenoxate hydrochloride [3685-84-5]; Down 200; 13.6uM; PC3; HT_HG-U133A	0.0001136	1	0.02439	0.2591	10	192	NOLC1,MIS18BP1,SYNJ2,ANAPC5,SET,YIPF4,SUN1,TXNIP,MBNL2,PCBP2
1516	Drug	D015655	1-Methyl-4-phenylpyridinium	0.0001184	1	0.02499	0.2654	22	753	NOLC1,SPCS2,ACTG1,HMOX1,RPS29,HNRNPL,BTG1,NFKBIA,NIP7,GOLIM4,RAB32,HNRNPLL,SLC27A4,BAZ1B,YWHAG,SACM1L,ARF5,ESCO2,TXNIP,CSNK1D,CD63,CTBP1
1517	Drug	1550_DN	Labetalol hydrochloride [32780-64-6]; Down 200; 11uM; HL60; HG-U133A	0.0001185	1	0.02499	0.2654	10	193	CENPF,SIGMAR1,CIRBP,GANAB,AP1G1,MCRS1,EDEM3,ASL,CTBP1,ATP2B4
1518	Drug	1424_DN	Hyoscyamine (L) [101-31-5]; Down 200; 13.8uM; HL60; HG-U133A	0.0001237	1	0.02501	0.2656	10	194	ACD,SIGMAR1,PARVB,PGRMC2,CLPTM1,ANAPC2,PLK1,CSNK1D,ASL,SF3A2
1519	Drug	CID000024121	6-nitrochrysene	0.0001247	1	0.02501	0.2656	4	22	AHRR,AHR,PHIP,SYNM
1520	Drug	C047368	3-methylquercetin	0.0001247	1	0.02501	0.2656	4	22	HMOX1,NFKBIA,AHR,OLR1
1521	Drug	3571_DN	(-)-Isoproterenol hydrochloride [5984-95-2]; Down 200; 16.2uM; MCF7; HT_HG-U133A	0.000129	1	0.02501	0.2656	10	195	RABEP2,TRIM25,UNC45A,AHR,LONP2,CALCOCO1,BAZ1B,EDEM3,TGM2,TMEM209
1522	Drug	D016685	Mitomycin	0.0001325	1	0.02501	0.2656	15	408	MIS18BP1,CENPF,BIN3,FANCG,FDFT1,SLBP,PLK1,FAM46A,TGM2,ATP1A1,CDC6,CDC20,CEP57,RBM34,TPD52
1523	Drug	3767_DN	Acacetin [480-44-4]; Down 200; 14uM; PC3; HT_HG-U133A	0.0001345	1	0.02501	0.2656	10	196	CDKN1C,TRIM25,CENPF,ITPR1,ZFP36L2,BUB1,MBOAT7,RHOBTB3,TXNIP,INO80B
1524	Drug	7265_DN	Enalapril maleate [76095-16-4]; Down 200; 8.2uM; PC3; HT_HG-U133A	0.0001345	1	0.02501	0.2656	10	196	SIGMAR1,PARVB,ITPR1,ANAPC2,PNPLA2,MYO19,RHOB,TGM2,TMEM209,SF3A2
1525	Drug	2952_DN	Betulin [473-98-3]; Down 200; 9uM; HL60; HT_HG-U133A	0.0001345	1	0.02501	0.2656	10	196	TRIM25,ITGB1BP1,HMOX2,MYO19,SMCHD1,CAPN2,ID3,OLR1,RHOB,SIPA1L1
1526	Drug	2360_DN	Fenbendazole [43210-67-9]; Down 200; 13.4uM; HL60; HT_HG-U133A	0.0001345	1	0.02501	0.2656	10	196	TRPC4AP,RNMT,PARVB,MED24,SYNJ2,WWC1,NPEPL1,RDH11,YME1L1,STX6
1527	Drug	2056_DN	Isoconazole [27523-40-6]; Down 200; 9.6uM; PC3; HT_HG-U133A	0.0001345	1	0.02501	0.2656	10	196	SIGMAR1,PARVB,ANAPC2,MCRS1,GPC1,CASC3,HDAC6,MBOAT7,RECQL,PCBP2
1528	Drug	6318_UP	Methotrexate [59-05-2]; Up 200; 8.8uM; PC3; HT_HG-U133A	0.0001345	1	0.02501	0.2656	10	196	PARVB,HMOX1,AHNAK,KRT6B,PPL,ASNS,TMEM209,CDC6,INO80B,AFF4
1529	Drug	837_DN	(+/-)-blebbistatin; Down 200; 17uM; MCF7; HT_HG-U133A_EA	0.0001345	1	0.02501	0.2656	10	196	MIS18BP1,SPTBN1,MBNL1,UNC45A,ZFP36L2,SYNJ2,TAX1BP1,BAZ1B,EDEM3,INO80B
1530	Drug	CID000159986	BM-1	0.0001398	1	0.02501	0.2656	6	66	GALNS,MBNL1,CYP51A1,CIB1,MBOAT7,TMEM59
1531	Drug	4009_DN	Sulmazole [73384-60-8]; Down 200; 14uM; PC3; HT_HG-U133A	0.0001403	1	0.02501	0.2656	10	197	CDKN1C,ZFP36L2,SYNJ2,BUB1,GPC1,PNPLA2,PIAS4,GTF2A1,ATP2A2,INO80B
1532	Drug	CID000158488	Cr-protoporphyrin	0.000145	1	0.02501	0.2656	2	2	HMOX1,HMOX2
1533	Drug	CID000201658	tin-citrate	0.000145	1	0.02501	0.2656	2	2	HMOX1,HMOX2
1534	Drug	CID003013190	Sn-mesoporphyrin IX	0.000145	1	0.02501	0.2656	2	2	HMOX1,HMOX2
1535	Drug	CID000193526	AC1L4WGT	0.000145	1	0.02501	0.2656	2	2	HMOX1,HMOX2
1536	Drug	CID003082098	hematohemin IX	0.000145	1	0.02501	0.2656	2	2	HMOX1,HMOX2
1537	Drug	1071_DN	rosiglitazone; Down 200; 10uM; MCF7; HT_HG-U133A_EA	0.0001462	1	0.02501	0.2656	10	198	TRIM25,ZFP36L2,GOLIM4,PNPLA2,YIPF4,SUN1,TXNIP,PIAS4,SF3A2,STX6
1538	Drug	6576_DN	Prostaglandin E1; Down 200; 10uM; MCF7; HT_HG-U133A	0.0001462	1	0.02501	0.2656	10	198	HMOX1,UNC45A,LONP2,BAZ1B,E2F4,NPEPL1,PIAS4,GTF2A1,SF3A2,CRBN
1539	Drug	782_UP	estradiol, USP; Up 200; 0.01uM; HL60; HG-U133A	0.0001462	1	0.02501	0.2656	10	198	EPB41L3,ITPR1,RINT1,AHNAK,BUB1,TXNIP,CTBP1,CTNNB1,PCCB,SF3A2
1540	Drug	1838_DN	Procaine hydrochloride [51-05-8]; Down 200; 14.6uM; HL60; HT_HG-U133A	0.0001462	1	0.02501	0.2656	10	198	NOLC1,TRIM25,GALNT2,SPTBN1,UNC45A,ZFP36L2,BUB1,RFWD3,WDHD1,CELF1
1541	Drug	1611_UP	Zaprinast [37762-06-4]; Up 200; 14.8uM; HL60; HG-U133A	0.0001462	1	0.02501	0.2656	10	198	RNMT,EPB41L3,BCAP29,BUB1,YIPF4,CHD9,RECQL,EDEM3,MBNL2,CEP57
1542	Drug	1082_DN	haloperidol; Down 200; 10uM; MCF7; HT_HG-U133A_EA	0.0001462	1	0.02501	0.2656	10	198	ITGB1BP1,ZFP36L2,BTG1,ANAPC5,GPC1,SYNM,YIPF4,MYO19,SF3A2,INO80B
1543	Drug	C001277	geldanamycin	0.000147	1	0.02501	0.2656	14	366	MIS18BP1,SPTBN1,MBNL1,HMOX1,AHR,GOLIM4,BOD1L1,SMCHD1,ESCO2,GTF2A1,MBNL2,CTNNB1,PCBP2,AFF4
1544	Drug	C063261	acetylleucyl-leucyl-norleucinal	0.0001496	1	0.02501	0.2656	4	23	NFKBIA,AHR,CAPN2,CDC20
1545	Drug	D002065	Buspirone	0.0001516	1	0.02501	0.2656	19	609	PTTG1,SPCS2,ACTG1,DBI,SRPRB,MIF,ABCC2,PNPLA2,TMEM59,GNPNAT1,TMX2,RHOB,TGM2,NUDT4,RDH11,MORF4L2,CCNB2,CDC20,SEC63
1546	Drug	122_DN	alpha-estradiol; Down 200; 0.01uM; MCF7; HG-U133A	0.0001523	1	0.02501	0.2656	10	199	MYCBP2,SPTBN1,GOLM1,PGRMC2,BUB1,PLK1,SYNM,RDH11,PAFAH1B2,CRBN
1547	Drug	4806_DN	Adamantamine fumarate [80789-67-9]; Down 200; 9.6uM; MCF7; HT_HG-U133A	0.0001523	1	0.02501	0.2656	10	199	TRIM25,HMOX1,AP2A2,ABCC2,DVL3,E2F4,PIAS4,GTF2A1,PCBP2,INO80B
1548	Drug	1390_UP	Thioproperazine dimesylate [2347-80-0]; Up 200; 6.2uM; HL60; HG-U133A	0.0001523	1	0.02501	0.2656	10	199	GALNT2,AP1G1,BCAP29,NIP7,YIPF4,CHD9,PIAS4,EDEM3,RDH11,NEMF
1549	Drug	7340_UP	Proscillaridin A [466-06-8]; Up 200; 7.6uM; MCF7; HT_HG-U133A	0.0001535	1	0.02502	0.2657	9	162	TUFT1,BTG1,PNPLA2,FAM46A,RHOBTB3,ID1,ID3,TXNIP,AFF4
1550	Drug	6334_DN	Benzonatate [104-31-4]; Down 200; 6.6uM; PC3; HT_HG-U133A	0.0001587	1	0.02568	0.2727	10	200	PARVB,HMOX1,MCRS1,GPC1,BAZ1B,EDEM3,ASL,TMEM209,TNKS,CDC6
1551	Drug	CID000446186	1i32	0.0001681	1	0.02701	0.2868	8	129	STAU1,FANCG,SYNJ2,CLPTM1,XRN1,RBM8A,CASC3,DCPS
1552	Drug	2439_UP	Menadione [58-27-5]; Up 200; 23.2uM; HL60; HT_HG-U133A	0.0001762	1	0.02793	0.2966	9	165	CDKN1C,TRIM25,HMOX1,TUFT1,PTP4A1,NFKBIA,RHOB,MBNL2,FTH1
1553	Drug	3275_UP	Digitoxigenin [143-62-4]; Up 200; 10.6uM; MCF7; HT_HG-U133A	0.0001762	1	0.02793	0.2966	9	165	ZFP36L2,BTG1,NFKBIA,FAM46A,RHOBTB3,ID1,ID3,TXNIP,PAFAH1B2
1554	Drug	CID006443754	mesobiliverdin	0.0001923	1	0.03015	0.3202	3	10	HMOX1,HMOX2,ABCC2
1555	Drug	4801_UP	Digitoxigenin [143-62-4]; Up 200; 10.6uM; MCF7; HT_HG-U133A	0.0001929	1	0.03015	0.3202	9	167	BTG1,FAM46A,SMCHD1,RHOBTB3,SUN1,ID1,ID3,ATAD2,TXNIP
1556	Drug	CID000006035	bromodeoxyuridine	0.0001942	1	0.03015	0.3202	14	376	CDKN1C,PTTG1,ACTG1,CKB,ANAPC2,AHR,KRT6B,CIB1,SYNM,POU4F3,PAFAH1B2,CTNNB1,ATP2A2,INO80B
1557	Drug	CID000037248	PCB 52	0.0001972	1	0.03041	0.323	5	45	ATP7A,AHRR,AHR,CTNNBL1,PCBP2
1558	Drug	CID005364545	cyhexatin	0.0002097	1	0.03213	0.3412	4	25	HMOX1,HMOX2,ATP2A2,ATP2B4
1559	Drug	D010416	Pentachlorophenol	0.0002135	1	0.03249	0.3451	34	1483	PTTG1,RAD18,TRIM25,HGH1,IRAK1,ACTG1,HMGB3,ERMP1,TTF1,CKB,FANCG,ZFP36L2,POMP,CLPTM1,AHR,USP4,RBM8A,ABCC2,DDX24,PHIP,CASC3,SET,FAM46A,RBM28,YWHAG,RFWD3,PIAS4,GTF2A1,ZNHIT6,WDHD1,CCNB2,RLIM,ATP2B4,SF3A2
1560	Drug	941_UP	rottlerin; Up 200; 10uM; MCF7; HT_HG-U133A_EA	0.0002204	1	0.03332	0.3539	9	170	TRIM25,HMOX1,BTG1,NFKBIA,ID1,TXNIP,MBNL2,ASNS,INO80B
1561	Drug	C057693	troglitazone	0.0002275	1	0.03417	0.3629	31	1306	CDKN1C,PTTG1,ACD,CENPF,ACAT2,ACTG1,DBI,HMOX1,CDC7,FANCG,NFKBIA,BUB1,AHR,SLBP,ABCC2,PLK1,RHOF,PKN3,LONP2,ID1,ID3,TXNIP,RHOB,TGM2,CCNB2,ASNS,FTH1,CTBP2,CTNNB1,CDC6,CDC20
1562	Drug	C500026	palbociclib	0.0002404	1	0.03588	0.3811	9	172	PTTG1,CENPF,RPS29,PTTG3P,BUB1,PLK1,CCNB2,CTNNB1,CDC20
1563	Drug	C005961	bis(tri-n-butyltin)oxide	0.0002611	1	0.0386	0.4099	17	533	NOLC1,SPTBN1,HMOX1,CKB,CIRBP,TAX1BP1,NFKBIA,BUB1,SLBP,PRPF18,TRUB2,RHOB,NUDT4,CCNB2,SIPA1L1,ASNS,CTNNB1
1564	Drug	6048_UP	Lanatoside C [17575-22-3]; Up 200; 4uM; MCF7; HT_HG-U133A	0.000262	1	0.0386	0.4099	9	174	ITPR1,BTG1,BUB1,PNPLA2,FAM46A,RHOBTB3,ID1,ID3,TXNIP
1565	Drug	1231_UP	15d-PGJ2; Up 200; 10uM; PC3; HT_HG-U133A	0.0002734	1	0.04002	0.425	9	175	TRIM25,HMOX1,TUFT1,POP1,MBOAT7,RHOB,MBNL2,TMEM209,INO80B
1566	Drug	C018637	phorone	0.000276	1	0.04014	0.4263	7	105	NOLC1,RNMT,HMOX1,NIP7,AHR,ASNS,RBM34
1567	Drug	4827_DN	Emetine dihydrochloride [316-42-7]; Down 200; 7.2uM; MCF7; HT_HG-U133A	0.0002973	1	0.04298	0.4564	9	177	ERMP1,ZFP36L2,SACS,PGRMC2,RHOBTB3,E2F5,PCBP2,INO80B,TPD52
1568	Drug	C051890	irinotecan	0.0003054	1	0.04387	0.4659	20	697	PTTG1,ATP7A,CENPF,MBNL1,PTP4A1,FANCG,ZFP36L2,NFKBIA,BUB1,BOD1L1,ABCC2,PLK1,SMCHD1,TXNIP,RHOB,CCNB2,RLIM,CTBP2,CDC20,ATP2B4
1569	Drug	2850_UP	Nifuroxazide [965-52-6]; Up 200; 14.6uM; MCF7; HT_HG-U133A	0.0003099	1	0.04424	0.4698	9	178	RABEP2,HMOX1,TUFT1,ZFP36L2,KRT6B,ID3,TXNIP,MBNL2,FTH1
1570	Drug	D010269	Paraquat	0.0003123	1	0.0443	0.4705	34	1514	CDKN1C,TRPC4AP,GALNS,RPN2,MBNL1,ERMP1,DBI,HMOX1,HMOX2,ITPR1,CIRBP,SACS,AHNAK,NFKBIA,MIF,AHR,KIFC3,ABCC2,PHIP,GPC1,FOXO3,SET,SYNM,CAPN2,ID1,ARF5,TXNIP,RAB18,FTH1,CTNNB1,ATP1A1,CDC20,ATP2A2,STX6
1571	Drug	C089032	rimonabant	0.0003222	1	0.04526	0.4807	11	260	MYCBP2,SPTBN1,MBNL1,ERMP1,PTP4A1,ALKBH1,PHIP,CHD9,MBNL2,SIPA1L1,SEC63
1572	Drug	4585_DN	Captopril [62571-86-2]; Down 200; 17.2uM; PC3; HT_HG-U133A	0.000323	1	0.04526	0.4807	9	179	MIS18BP1,MYCBP2,MBNL1,GPATCH8,DDX24,ANAPC5,RHOBTB3,TXNIP,CEP57
1573	Drug	D003958	Diamide	0.00033	1	0.04596	0.4881	4	28	ATP7A,HMOX1,ITPR1,NFKBIA
1574	Drug	1626_DN	Etoposide [33419-42-0]; Down 200; 6.8uM; HL60; HG-U133A	0.0003365	1	0.04659	0.4947	9	180	PTTG1,CENPF,SIGMAR1,SPTBN1,MBNL1,PGRMC2,BUB1,PLK1,DCPS
1575	Drug	MESH:D008113/D004054-M	Liver Neoplasms affected by Diethylstilbestrol	0.0003463	1	0.04709	0.5001	3	12	HMOX1,AHR,CTNNB1
1576	Drug	C090535	benzyloxycarbonyl-isoleucyl-glutamyl(O-tert-butyl)-alanyl-leucinal	0.0003463	1	0.04709	0.5001	3	12	HMOX1,NFKBIA,AHR
1577	Drug	CID005280666	chrysoeriol	0.0003463	1	0.04709	0.5001	3	12	AHRR,FDFT1,PHIP
1578	Drug	D010938	Plant Oils	0.0003488	1	0.0471	0.5002	16	496	CDKN1C,RNMT,HMOX1,TUFT1,PTP4A1,SERPINB8,BTG1,NFKBIA,AHR,DDX24,FAM46A,ID3,RHOB,TGM2,RLIM,AFF4
1579	Drug	6220_DN	Cycloheximide [66-81-9]; Down 200; 14.2uM; MCF7; HT_HG-U133A	0.0003504	1	0.0471	0.5002	9	181	SIGMAR1,ITGB1BP1,SACS,TAX1BP1,GOLIM4,MCRS1,MAPKAP1,CTNNBL1,CTBP1
1580	Drug	CID000000993	pentofuranose	0.0003538	1	0.04727	0.502	10	221	RNMT,GALNS,HMOX1,HMOX2,B3GAT3,ITPR1,PYCR1,ID1,ESCO2,TNKS
1581	Drug	D058185	Magnetite Nanoparticles	0.0003568	1	0.04741	0.5034	30	1280	RAD18,ATP7A,HMOX1,ITPR1,CDC7,PJA2,RIMKLB,SERPINB8,SACS,AHNAK,BTG1,NFKBIA,KIFC3,RHOF,PHIP,ID1,ID3,CHD9,ATAD2,SACM1L,ESCO2,KAT7,TGM2,WDHD1,MBNL2,NEMF,FTH1,CDC6,PCBP2,MBNL3
1582	Drug	CID006102788	2 E1	0.0003726	1	0.04921	0.5226	8	145	HMOX1,HMOX2,B3GAT3,AHRR,AHR,PHIP,SYNM,TMBIM6
1583	Drug	D008752	Methylene Chloride	0.0003757	1	0.04934	0.5239	6	79	HMOX1,TRIP12,BTG1,NFKBIA,HNRNPLL,CTNNB1
1584	Drug	CID000078798	octaethylene glycol	0.0003792	1	0.04952	0.5259	4	29	CYP51A1,SET,ATP2A2,ATP2B4
1585	Disease	C1864897	Cognitive delay	3.348e-06	0.009571	0.004185	0.03573	24	614	ACAT2,HMGB3,CHD2,NSUN2,MMADHC,ITPR1,FANCG,BUB1,PYCR1,HERC2,DCPS,DVL1,RAB18,RDH11,ASL,ASNS,CTBP1,CTNNB1,CDC6,CEP57,PCCB,CRBN,AFF4,MAN1B1
1586	Disease	C4020875	Mental and motor retardation	3.348e-06	0.009571	0.004185	0.03573	24	614	ACAT2,HMGB3,CHD2,NSUN2,MMADHC,ITPR1,FANCG,BUB1,PYCR1,HERC2,DCPS,DVL1,RAB18,RDH11,ASL,ASNS,CTBP1,CTNNB1,CDC6,CEP57,PCCB,CRBN,AFF4,MAN1B1
1587	Disease	C0557874	Global developmental delay	4.392e-06	0.01256	0.004185	0.03573	27	757	ACAT2,HMGB3,CHD2,NSUN2,MMADHC,ITPR1,FANCG,MIF,BUB1,PYCR1,HERC2,DCPS,DVL1,CHD8,RAB18,RDH11,ASL,ASNS,CTNNBL1,CTBP1,CTNNB1,CDC6,CEP57,PCCB,CRBN,AFF4,MAN1B1
1588	Disease	C0424688	Small head	1.499e-05	0.04285	0.01071	0.09143	17	375	ATP7A,CENPF,HMGB3,NSUN2,FANCG,BUB1,PYCR1,DCPS,BAZ1B,RBM28,RAB18,ASNS,CTBP1,CTNNB1,CDC6,CEP57,CRBN
1589	Disease	C0025990	Micrognathism	2.869e-05	0.08204	0.01641	0.14	14	279	ATP7A,CENPF,NSUN2,BUB1,RBM8A,SET,DVL1,BAZ1B,RAB18,ASNS,CTBP1,CDC6,CEP57,CRBN
1590	Disease	C1857130	Hypoplastic mandible condyle	0.0001053	0.3012	0.04735	0.4042	13	276	ATP7A,CENPF,NSUN2,BUB1,RBM8A,DVL1,BAZ1B,RAB18,ASNS,CTBP1,CDC6,CEP57,CRBN
1591	Disease	C0240295	Mandibular hypoplasia	0.0001174	0.3355	0.04735	0.4042	13	279	ATP7A,CENPF,NSUN2,BUB1,RBM8A,DVL1,BAZ1B,RAB18,ASNS,CTBP1,CDC6,CEP57,CRBN
1592	Disease	C1386048	Intrauterine retardation	0.0001549	0.443	0.04735	0.4042	10	177	CDKN1C,ATP7A,NSUN2,PYCR1,HDAC6,RAB18,CTBP1,CDC6,CEP57,CRBN
1593	Disease	C0021296	Infant, Small for Gestational Age	0.0001549	0.443	0.04735	0.4042	10	177	CDKN1C,ATP7A,NSUN2,PYCR1,HDAC6,RAB18,CTBP1,CDC6,CEP57,CRBN
1594	Disease	C4020876	Dull intelligence	0.0002112	0.6038	0.04735	0.4042	21	649	ATP7A,HMGB3,CHD2,NSUN2,MMADHC,ITPR1,FANCG,SACS,BUB1,PYCR1,RBM8A,HERC2,DVL1,BAZ1B,RBM28,ASL,RLIM,CTNNB1,CEP57,PCCB,AFF4
1595	Disease	C0423903	Low intelligence	0.0002112	0.6038	0.04735	0.4042	21	649	ATP7A,HMGB3,CHD2,NSUN2,MMADHC,ITPR1,FANCG,SACS,BUB1,PYCR1,RBM8A,HERC2,DVL1,BAZ1B,RBM28,ASL,RLIM,CTNNB1,CEP57,PCCB,AFF4
1596	Disease	C1843367	Poor school performance	0.0002112	0.6038	0.04735	0.4042	21	649	ATP7A,HMGB3,CHD2,NSUN2,MMADHC,ITPR1,FANCG,SACS,BUB1,PYCR1,RBM8A,HERC2,DVL1,BAZ1B,RBM28,ASL,RLIM,CTNNB1,CEP57,PCCB,AFF4
1597	Disease	C0917816	Mental deficiency	0.0002202	0.6295	0.04735	0.4042	21	651	ATP7A,HMGB3,CHD2,NSUN2,MMADHC,ITPR1,FANCG,SACS,BUB1,PYCR1,RBM8A,HERC2,DVL1,BAZ1B,RBM28,ASL,RLIM,CTNNB1,CEP57,PCCB,AFF4
1598	Disease	C0015934	Fetal Growth Retardation	0.0002319	0.6629	0.04735	0.4042	10	186	CDKN1C,ATP7A,NSUN2,PYCR1,HDAC6,RAB18,CTBP1,CDC6,CEP57,CRBN

## Sheet: S
	Category	ID	Name	p-value	q-value Bonferroni	q-value FDR B&H	q-value FDR B&Y	Hit Count in Query List	Hit Count in Genome	Hit in Query List
0	GO: Molecular Function	GO:0003723	RNA binding	6.3e-10	5.336e-07	5.336e-07	3.906e-06	59	1632	NUSAP1,ABCF1,TRIM25,DIS3L,SPTBN1,DHX38,KRI1,U2AF2,CHD2,FAM98B,GPATCH8,NSUN2,HNRNPL,CIRBP,HENMT1,CACTIN,GANAB,TCERG1,ZFP36L2,SYNJ2,RRP36,AHNAK,NIP7,POP1,EXOSC6,XRN1,SEC61B,ALDH18A1,ZC3H7B,DDX24,HNRNPLL,TARBP2,TBCA,HNRNPDL,HSPE1,FYTTD1,DCPS,DHX37,FAM46A,RTN4,C7orf50,DICER1,NCOA5,RAD51AP1,WDHD1,CELF1,HNRNPUL2,WDR6,RTCA,YLPM1,EIF5B,CSTF3,SEC63,PCBP2,SF3A2,TOP2A,RBM34,TPD52L2,RBM17
1	GO: Molecular Function	GO:0008094	DNA-dependent ATPase activity	2.148e-08	1.819e-05	9.095e-06	6.657e-05	12	93	RAD18,BRIP1,MCM6,CHD1,CHD2,CHTF8,RHOBTB3,RECQL,CHD8,RAD50,TOP2A,TOP2B
2	GO: Molecular Function	GO:0035639	purine ribonucleoside triphosphate binding	7.888e-08	6.681e-05	1.471e-05	0.0001077	58	1815	BRIP1,ABCF1,HK1,MARK1,MARK3,DHX38,IRAK1,ACTG1,MCM6,CHD1,CHD2,JAK1,RAB10,RIMKLB,BUB1,ALDH18A1,KIFC3,PLK1,RAB32,TIMM44,DDX24,MAP4K4,TAP1,RHOF,RAB13,PKN3,RAF1,HSPE1,RIOK1,PANK3,DYNC2H1,DHX37,SMCHD1,RHOBTB3,BAZ1B,CHD9,RECQL,CHD8,LARS2,ATAD2,DICER1,URGCP,ARF3,ARF4,ARF6,RAD50,GTPBP8,CSNK1D,EPHA2,RTCA,EIF5B,CCT6B,CDC6,ATP2A2,PCCB,TOP2A,PCK2,TOP2B
3	GO: Molecular Function	GO:0032550	purine ribonucleoside binding	1.009e-07	8.543e-05	1.471e-05	0.0001077	58	1828	BRIP1,ABCF1,HK1,MARK1,MARK3,DHX38,IRAK1,ACTG1,MCM6,CHD1,CHD2,JAK1,RAB10,RIMKLB,BUB1,ALDH18A1,KIFC3,PLK1,RAB32,TIMM44,DDX24,MAP4K4,TAP1,RHOF,RAB13,PKN3,RAF1,HSPE1,RIOK1,PANK3,DYNC2H1,DHX37,SMCHD1,RHOBTB3,BAZ1B,CHD9,RECQL,CHD8,LARS2,ATAD2,DICER1,URGCP,ARF3,ARF4,ARF6,RAD50,GTPBP8,CSNK1D,EPHA2,RTCA,EIF5B,CCT6B,CDC6,ATP2A2,PCCB,TOP2A,PCK2,TOP2B
4	GO: Molecular Function	GO:0032549	ribonucleoside binding	1.067e-07	9.037e-05	1.471e-05	0.0001077	58	1831	BRIP1,ABCF1,HK1,MARK1,MARK3,DHX38,IRAK1,ACTG1,MCM6,CHD1,CHD2,JAK1,RAB10,RIMKLB,BUB1,ALDH18A1,KIFC3,PLK1,RAB32,TIMM44,DDX24,MAP4K4,TAP1,RHOF,RAB13,PKN3,RAF1,HSPE1,RIOK1,PANK3,DYNC2H1,DHX37,SMCHD1,RHOBTB3,BAZ1B,CHD9,RECQL,CHD8,LARS2,ATAD2,DICER1,URGCP,ARF3,ARF4,ARF6,RAD50,GTPBP8,CSNK1D,EPHA2,RTCA,EIF5B,CCT6B,CDC6,ATP2A2,PCCB,TOP2A,PCK2,TOP2B
5	GO: Molecular Function	GO:0001883	purine nucleoside binding	1.067e-07	9.037e-05	1.471e-05	0.0001077	58	1831	BRIP1,ABCF1,HK1,MARK1,MARK3,DHX38,IRAK1,ACTG1,MCM6,CHD1,CHD2,JAK1,RAB10,RIMKLB,BUB1,ALDH18A1,KIFC3,PLK1,RAB32,TIMM44,DDX24,MAP4K4,TAP1,RHOF,RAB13,PKN3,RAF1,HSPE1,RIOK1,PANK3,DYNC2H1,DHX37,SMCHD1,RHOBTB3,BAZ1B,CHD9,RECQL,CHD8,LARS2,ATAD2,DICER1,URGCP,ARF3,ARF4,ARF6,RAD50,GTPBP8,CSNK1D,EPHA2,RTCA,EIF5B,CCT6B,CDC6,ATP2A2,PCCB,TOP2A,PCK2,TOP2B
6	GO: Molecular Function	GO:0001882	nucleoside binding	1.216e-07	0.000103	1.471e-05	0.0001077	58	1838	BRIP1,ABCF1,HK1,MARK1,MARK3,DHX38,IRAK1,ACTG1,MCM6,CHD1,CHD2,JAK1,RAB10,RIMKLB,BUB1,ALDH18A1,KIFC3,PLK1,RAB32,TIMM44,DDX24,MAP4K4,TAP1,RHOF,RAB13,PKN3,RAF1,HSPE1,RIOK1,PANK3,DYNC2H1,DHX37,SMCHD1,RHOBTB3,BAZ1B,CHD9,RECQL,CHD8,LARS2,ATAD2,DICER1,URGCP,ARF3,ARF4,ARF6,RAD50,GTPBP8,CSNK1D,EPHA2,RTCA,EIF5B,CCT6B,CDC6,ATP2A2,PCCB,TOP2A,PCK2,TOP2B
7	GO: Molecular Function	GO:0032555	purine ribonucleotide binding	1.96e-07	0.000166	2.075e-05	0.0001519	58	1864	BRIP1,ABCF1,HK1,MARK1,MARK3,DHX38,IRAK1,ACTG1,MCM6,CHD1,CHD2,JAK1,RAB10,RIMKLB,BUB1,ALDH18A1,KIFC3,PLK1,RAB32,TIMM44,DDX24,MAP4K4,TAP1,RHOF,RAB13,PKN3,RAF1,HSPE1,RIOK1,PANK3,DYNC2H1,DHX37,SMCHD1,RHOBTB3,BAZ1B,CHD9,RECQL,CHD8,LARS2,ATAD2,DICER1,URGCP,ARF3,ARF4,ARF6,RAD50,GTPBP8,CSNK1D,EPHA2,RTCA,EIF5B,CCT6B,CDC6,ATP2A2,PCCB,TOP2A,PCK2,TOP2B
8	GO: Molecular Function	GO:0017076	purine nucleotide binding	2.568e-07	0.0002175	2.214e-05	0.0001621	58	1879	BRIP1,ABCF1,HK1,MARK1,MARK3,DHX38,IRAK1,ACTG1,MCM6,CHD1,CHD2,JAK1,RAB10,RIMKLB,BUB1,ALDH18A1,KIFC3,PLK1,RAB32,TIMM44,DDX24,MAP4K4,TAP1,RHOF,RAB13,PKN3,RAF1,HSPE1,RIOK1,PANK3,DYNC2H1,DHX37,SMCHD1,RHOBTB3,BAZ1B,CHD9,RECQL,CHD8,LARS2,ATAD2,DICER1,URGCP,ARF3,ARF4,ARF6,RAD50,GTPBP8,CSNK1D,EPHA2,RTCA,EIF5B,CCT6B,CDC6,ATP2A2,PCCB,TOP2A,PCK2,TOP2B
9	GO: Molecular Function	GO:0032553	ribonucleotide binding	2.614e-07	0.0002214	2.214e-05	0.0001621	58	1880	BRIP1,ABCF1,HK1,MARK1,MARK3,DHX38,IRAK1,ACTG1,MCM6,CHD1,CHD2,JAK1,RAB10,RIMKLB,BUB1,ALDH18A1,KIFC3,PLK1,RAB32,TIMM44,DDX24,MAP4K4,TAP1,RHOF,RAB13,PKN3,RAF1,HSPE1,RIOK1,PANK3,DYNC2H1,DHX37,SMCHD1,RHOBTB3,BAZ1B,CHD9,RECQL,CHD8,LARS2,ATAD2,DICER1,URGCP,ARF3,ARF4,ARF6,RAD50,GTPBP8,CSNK1D,EPHA2,RTCA,EIF5B,CCT6B,CDC6,ATP2A2,PCCB,TOP2A,PCK2,TOP2B
10	GO: Molecular Function	GO:0017111	nucleoside-triphosphatase activity	6.633e-07	0.0005618	4.62e-05	0.0003382	32	785	RAD18,BRIP1,ABCF1,DHX38,MCM6,CHD1,CHD2,CHTF8,RAB10,KIFC3,RAB32,DDX24,TAP1,RHOF,RAB13,DYNC2H1,DHX37,RHOBTB3,CHD9,RECQL,CHD8,ATAD2,DICER1,ARF3,ARF4,ARF6,RAD50,EIF5B,ATP2A2,TOP2A,CRBN,TOP2B
11	GO: Molecular Function	GO:0016462	pyrophosphatase activity	7.048e-07	0.000597	4.62e-05	0.0003382	33	827	RAD18,BRIP1,ABCF1,DHX38,MCM6,CHD1,CHD2,CHTF8,RAB10,KIFC3,RAB32,DDX24,TAP1,RHOF,RAB13,DCPS,DYNC2H1,DHX37,RHOBTB3,CHD9,RECQL,CHD8,ATAD2,DICER1,ARF3,ARF4,ARF6,RAD50,EIF5B,ATP2A2,TOP2A,CRBN,TOP2B
12	GO: Molecular Function	GO:0016818	hydrolase activity, acting on acid anhydrides, in phosphorus-containing anhydrides	7.436e-07	0.0006298	4.62e-05	0.0003382	33	829	RAD18,BRIP1,ABCF1,DHX38,MCM6,CHD1,CHD2,CHTF8,RAB10,KIFC3,RAB32,DDX24,TAP1,RHOF,RAB13,DCPS,DYNC2H1,DHX37,RHOBTB3,CHD9,RECQL,CHD8,ATAD2,DICER1,ARF3,ARF4,ARF6,RAD50,EIF5B,ATP2A2,TOP2A,CRBN,TOP2B
13	GO: Molecular Function	GO:0016817	hydrolase activity, acting on acid anhydrides	7.637e-07	0.0006469	4.62e-05	0.0003382	33	830	RAD18,BRIP1,ABCF1,DHX38,MCM6,CHD1,CHD2,CHTF8,RAB10,KIFC3,RAB32,DDX24,TAP1,RHOF,RAB13,DCPS,DYNC2H1,DHX37,RHOBTB3,CHD9,RECQL,CHD8,ATAD2,DICER1,ARF3,ARF4,ARF6,RAD50,EIF5B,ATP2A2,TOP2A,CRBN,TOP2B
14	GO: Molecular Function	GO:0005524	ATP binding	1.839e-06	0.001558	0.0001039	0.0007603	47	1475	BRIP1,ABCF1,HK1,MARK1,MARK3,DHX38,IRAK1,ACTG1,MCM6,CHD1,CHD2,JAK1,RIMKLB,BUB1,ALDH18A1,KIFC3,PLK1,TIMM44,DDX24,MAP4K4,TAP1,PKN3,RAF1,HSPE1,RIOK1,PANK3,DYNC2H1,DHX37,SMCHD1,RHOBTB3,BAZ1B,CHD9,RECQL,CHD8,LARS2,ATAD2,DICER1,RAD50,CSNK1D,EPHA2,RTCA,CCT6B,CDC6,ATP2A2,PCCB,TOP2A,TOP2B
15	GO: Molecular Function	GO:0016887	ATPase activity	2.032e-06	0.001721	0.0001076	0.0007874	22	446	RAD18,BRIP1,ABCF1,DHX38,MCM6,CHD1,CHD2,CHTF8,KIFC3,DDX24,TAP1,DYNC2H1,DHX37,RHOBTB3,RECQL,CHD8,ATAD2,RAD50,ATP2A2,TOP2A,CRBN,TOP2B
16	GO: Molecular Function	GO:0004386	helicase activity	3.028e-06	0.002565	0.0001509	0.001104	13	172	BRIP1,DHX38,MCM6,CHD1,CHD2,DDX24,DHX37,RHOBTB3,CHD9,RECQL,CHD8,DICER1,RAD50
17	GO: Molecular Function	GO:0032559	adenyl ribonucleotide binding	4.02e-06	0.003405	0.0001892	0.001385	47	1518	BRIP1,ABCF1,HK1,MARK1,MARK3,DHX38,IRAK1,ACTG1,MCM6,CHD1,CHD2,JAK1,RIMKLB,BUB1,ALDH18A1,KIFC3,PLK1,TIMM44,DDX24,MAP4K4,TAP1,PKN3,RAF1,HSPE1,RIOK1,PANK3,DYNC2H1,DHX37,SMCHD1,RHOBTB3,BAZ1B,CHD9,RECQL,CHD8,LARS2,ATAD2,DICER1,RAD50,CSNK1D,EPHA2,RTCA,CCT6B,CDC6,ATP2A2,PCCB,TOP2A,TOP2B
18	GO: Molecular Function	GO:0042623	ATPase activity, coupled	4.862e-06	0.004118	0.0002103	0.001539	18	332	RAD18,BRIP1,DHX38,MCM6,CHD1,CHD2,CHTF8,DDX24,TAP1,DHX37,RHOBTB3,RECQL,CHD8,RAD50,ATP2A2,TOP2A,CRBN,TOP2B
19	GO: Molecular Function	GO:0030554	adenyl nucleotide binding	4.965e-06	0.004205	0.0002103	0.001539	47	1530	BRIP1,ABCF1,HK1,MARK1,MARK3,DHX38,IRAK1,ACTG1,MCM6,CHD1,CHD2,JAK1,RIMKLB,BUB1,ALDH18A1,KIFC3,PLK1,TIMM44,DDX24,MAP4K4,TAP1,PKN3,RAF1,HSPE1,RIOK1,PANK3,DYNC2H1,DHX37,SMCHD1,RHOBTB3,BAZ1B,CHD9,RECQL,CHD8,LARS2,ATAD2,DICER1,RAD50,CSNK1D,EPHA2,RTCA,CCT6B,CDC6,ATP2A2,PCCB,TOP2A,TOP2B
20	GO: Molecular Function	GO:0019899	enzyme binding	6.396e-06	0.005417	0.000258	0.001888	55	1929	RAD18,TRPC4AP,ACD,DIS3L,ITGB1BP1,SPTBN1,ACTG1,U2AF2,HMOX1,TSPYL1,RB1CC1,HM13,NEDD8,JAK1,PJA2,PARP4,AP2A1,AP2A2,SERPINB3,SERPINB4,TAX1BP1,NFKBIA,ANAPC2,HERC2,TAF7,PLK1,TIMM44,ANAPC5,TARBP2,RAB13,RAF1,DMXL2,CIB1,RHOBTB3,TDG,TMBIM6,ERLIN1,FAM83H,ARF6,CCND3,TGIF1,ERLIN2,ZNHIT6,LMNB1,WDHD1,CEP250,CTNNBL1,CTNNB1,CDC6,CDC20,PCBP2,PTGES3,ATP2A2,TOP2A,TOP2B
21	GO: Molecular Function	GO:0003678	DNA helicase activity	7.235e-06	0.006128	0.000277	0.002027	8	65	BRIP1,MCM6,CHD1,CHD2,RHOBTB3,RECQL,CHD8,RAD50
22	GO: Molecular Function	GO:0004003	ATP-dependent DNA helicase activity	7.521e-06	0.00637	0.000277	0.002027	7	47	BRIP1,MCM6,CHD1,CHD2,RHOBTB3,RECQL,RAD50
23	GO: Molecular Function	GO:0008026	ATP-dependent helicase activity	9.86e-06	0.008352	0.0003341	0.002445	10	112	BRIP1,DHX38,MCM6,CHD1,CHD2,DDX24,DHX37,RHOBTB3,RECQL,RAD50
24	GO: Molecular Function	GO:0070035	purine NTP-dependent helicase activity	9.86e-06	0.008352	0.0003341	0.002445	10	112	BRIP1,DHX38,MCM6,CHD1,CHD2,DDX24,DHX37,RHOBTB3,RECQL,RAD50
25	GO: Molecular Function	GO:0044877	macromolecular complex binding	5.054e-05	0.04281	0.001604	0.01174	46	1626	NUSAP1,PTTG1,RAD18,ABCF1,CTNNAL1,HK1,ACD,NDE1,RPN2,ITGB1BP1,SPTBN1,TTF1,AP2A1,AP2A2,MORF4L1,NFKBIA,SEC61B,UXT,KIFC3,PLK1,RAB32,SEC61A1,GPC1,SYNM,RTN4,ID1,BAZ1B,CHD8,E2F4,BRD3,ATAD2,SYDE1,FAM83H,NCOA5,TGIF1,WDHD1,SMARCC1,SMARCC2,WDR12,CTBP2,CTNNB1,CDC6,CDC20,AJUBA,TOP2A,TOP2B
26	GO: Molecular Function	GO:0008022	protein C-terminus binding	5.113e-05	0.04331	0.001604	0.01174	13	224	ITGB1BP1,AP2A1,PEX16,CIB1,ID1,RABAC1,CEP250,CTBP1,CTNNB1,CDC20,ATP2A2,TOP2A,TOP2B
27	GO: Molecular Function	GO:0004532	exoribonuclease activity	0.0002224	0.1884	0.006729	0.04925	5	36	DIS3L,EXOSC6,XRN1,PAN2,DCPS
28	GO: Molecular Function	GO:0003868	4-hydroxyphenylpyruvate dioxygenase activity	0.0002445	0.2071	0.007142	0.05227	2	2	HPD,HPDL
29	GO: Molecular Function	GO:0003682	chromatin binding	0.0004496	0.3809	0.0127	0.09292	19	513	TTF1,MORF4L1,UXT,BAZ1B,CHD8,E2F4,BRD3,ATAD2,NCOA5,TGIF1,WDHD1,SMARCC1,SMARCC2,CTBP2,CTNNB1,CDC6,AJUBA,TOP2A,TOP2B
30	GO: Molecular Function	GO:0004540	ribonuclease activity	0.001132	0.9586	0.03092	0.2263	7	103	DIS3L,POP1,EXOSC6,XRN1,PAN2,DCPS,DICER1
31	GO: Molecular Function	GO:0031625	ubiquitin protein ligase binding	0.001218	1	0.03224	0.236	12	273	RAD18,ACTG1,HM13,NEDD8,JAK1,NFKBIA,ANAPC2,HERC2,TMBIM6,ERLIN1,ERLIN2,PCBP2
32	GO: Molecular Function	GO:0044389	ubiquitin-like protein ligase binding	0.001378	1	0.03423	0.2506	12	277	RAD18,ACTG1,HM13,NEDD8,JAK1,NFKBIA,ANAPC2,HERC2,TMBIM6,ERLIN1,ERLIN2,PCBP2
33	GO: Molecular Function	GO:0070883	pre-miRNA binding	0.001415	1	0.03423	0.2506	2	4	TARBP2,DICER1
34	GO: Molecular Function	GO:0004735	pyrroline-5-carboxylate reductase activity	0.001415	1	0.03423	0.2506	2	4	PYCR1,PYCR2
35	GO: Molecular Function	GO:0043022	ribosome binding	0.001486	1	0.03497	0.256	5	54	PTTG1,ABCF1,RPN2,SEC61B,SEC61A1
36	GO: Molecular Function	GO:0005200	structural constituent of cytoskeleton	0.001658	1	0.03796	0.2779	7	110	SPTBN1,ACTG1,EPB41L3,KRT2,KRT6B,SYNM,PPL
37	GO: Molecular Function	GO:0004527	exonuclease activity	0.001743	1	0.03885	0.2844	6	82	DIS3L,EXOSC6,XRN1,PAN2,DCPS,RAD50
38	GO: Biological Process	GO:0051276	chromosome organization	9.635e-11	3.801e-07	3.801e-07	3.367e-06	50	1189	NUSAP1,PTTG1,BRIP1,ACD,NDE1,MCM6,CHD1,CHD2,TSPYL1,TTF1,TRIP12,HMG20B,CHTF8,PTTG3P,PARP4,MORF4L1,MAD1L1,BUB1,XRN1,TAF7,PLK1,SET,VPS72,SMCHD1,BAZ1B,CHD9,RECQL,CHD8,BRD3,TDG,ATAD2,DICER1,SYDE1,RAD50,SETD2,WDHD1,MORF4L2,YLPM1,SMARCC1,SMARCC2,CTBP1,KDM2A,CTNNB1,CDC6,CDC20,RPA3,PTGES3,TOP2A,TOP2B,PTTG2
39	GO: Biological Process	GO:0006259	DNA metabolic process	8.774e-08	0.0003462	0.0001731	0.001533	39	992	PTTG1,RAD18,BRIP1,TRIM25,ACD,MCM6,TTF1,TRIP12,BANF1,CHTF8,FANCG,PARP4,MORF4L1,EXOSC6,XRN1,HERC2,SET,CIB1,ID3,MUS81,BAZ1B,RECQL,TDG,DICER1,RFWD3,RAD50,RAD51AP1,SETD2,FAM111A,MORF4L2,CSNK1D,YLPM1,KDM2A,CTNNB1,CDC6,RPA3,PTGES3,TOP2A,TOP2B
40	GO: Biological Process	GO:0044265	cellular macromolecule catabolic process	4.873e-07	0.001922	0.0006408	0.005676	37	977	PTTG1,TRPC4AP,TRIM25,AUP1,DIS3L,TRIP12,NEDD8,ZFP36L2,ANAPC2,MAD1L1,BUB1,POP1,EXOSC6,XRN1,PAN2,SEC61B,USP4,HERC2,PLK1,ANAPC5,GPC1,NEDD4L,DCPS,CAPN2,MUS81,DICER1,ERLIN1,ERLIN2,CSNK1D,RLIM,SMARCC1,PSME3,CTNNB1,CDC20,PCBP2,CRBN,MAN1B1
41	GO: Biological Process	GO:0006511	ubiquitin-dependent protein catabolic process	1.881e-06	0.007419	0.00149	0.0132	26	590	PTTG1,TRPC4AP,TRIM25,AUP1,TRIP12,NEDD8,ANAPC2,MAD1L1,BUB1,SEC61B,USP4,HERC2,PLK1,ANAPC5,NEDD4L,ERLIN1,ERLIN2,CSNK1D,RLIM,SMARCC1,PSME3,CTNNB1,CDC20,PCBP2,CRBN,MAN1B1
42	GO: Biological Process	GO:2001251	negative regulation of chromosome organization	2.101e-06	0.008289	0.00149	0.0132	11	117	PTTG1,ACD,TRIP12,MAD1L1,BUB1,TAF7,PLK1,SET,ATAD2,RAD50,CTBP1
43	GO: Biological Process	GO:0019941	modification-dependent protein catabolic process	2.406e-06	0.009492	0.00149	0.0132	26	598	PTTG1,TRPC4AP,TRIM25,AUP1,TRIP12,NEDD8,ANAPC2,MAD1L1,BUB1,SEC61B,USP4,HERC2,PLK1,ANAPC5,NEDD4L,ERLIN1,ERLIN2,CSNK1D,RLIM,SMARCC1,PSME3,CTNNB1,CDC20,PCBP2,CRBN,MAN1B1
44	GO: Biological Process	GO:0032508	DNA duplex unwinding	2.644e-06	0.01043	0.00149	0.0132	9	76	BRIP1,MCM6,CHD1,CHD2,RECQL,CHD8,RAD50,TOP2A,TOP2B
45	GO: Biological Process	GO:0043632	modification-dependent macromolecule catabolic process	3.064e-06	0.01209	0.001511	0.01338	26	606	PTTG1,TRPC4AP,TRIM25,AUP1,TRIP12,NEDD8,ANAPC2,MAD1L1,BUB1,SEC61B,USP4,HERC2,PLK1,ANAPC5,NEDD4L,ERLIN1,ERLIN2,CSNK1D,RLIM,SMARCC1,PSME3,CTNNB1,CDC20,PCBP2,CRBN,MAN1B1
46	GO: Biological Process	GO:0043161	proteasome-mediated ubiquitin-dependent protein catabolic process	3.676e-06	0.0145	0.001611	0.01427	20	393	PTTG1,AUP1,ANAPC2,MAD1L1,BUB1,SEC61B,PLK1,ANAPC5,NEDD4L,ERLIN1,ERLIN2,CSNK1D,RLIM,SMARCC1,PSME3,CTNNB1,CDC20,PCBP2,CRBN,MAN1B1
47	GO: Biological Process	GO:0019079	viral genome replication	4.2e-06	0.01657	0.001623	0.01437	10	102	IFITM3,TARBP2,IFITM1,IFITM2,DICER1,FAM111A,CTBP1,CTBP2,PCBP2,TOP2A
48	GO: Biological Process	GO:0032392	DNA geometric change	4.524e-06	0.01785	0.001623	0.01437	9	81	BRIP1,MCM6,CHD1,CHD2,RECQL,CHD8,RAD50,TOP2A,TOP2B
49	GO: Biological Process	GO:0051603	proteolysis involved in cellular protein catabolic process	5.027e-06	0.01983	0.001652	0.01464	27	662	PTTG1,TRPC4AP,TRIM25,AUP1,TRIP12,NEDD8,ANAPC2,MAD1L1,BUB1,SEC61B,USP4,HERC2,PLK1,ANAPC5,NEDD4L,CAPN2,ERLIN1,ERLIN2,CSNK1D,RLIM,SMARCC1,PSME3,CTNNB1,CDC20,PCBP2,CRBN,MAN1B1
50	GO: Biological Process	GO:0009057	macromolecule catabolic process	6.242e-06	0.02462	0.001894	0.01678	40	1223	PTTG1,TRPC4AP,TRIM25,GALNS,AUP1,DIS3L,HM13,TRIP12,NEDD8,ZFP36L2,ANAPC2,MAD1L1,BUB1,POP1,EXOSC6,XRN1,PAN2,SEC61B,USP4,HERC2,PLK1,ANAPC5,GPC1,STBD1,NEDD4L,DCPS,CAPN2,MUS81,DICER1,ERLIN1,ERLIN2,CSNK1D,RLIM,SMARCC1,PSME3,CTNNB1,CDC20,PCBP2,CRBN,MAN1B1
51	GO: Biological Process	GO:0006974	cellular response to DNA damage stimulus	7.765e-06	0.03063	0.002188	0.01938	30	800	PTTG1,RAD18,BRIP1,TRIM25,ACD,MCL1,CHD2,HMOX1,TRIP12,FANCG,PARP4,MORF4L1,HERC2,PLK1,CIB1,MUS81,BAZ1B,RECQL,E2F4,TDG,RFWD3,RAD50,RAD51AP1,SETD2,MORF4L2,CSNK1D,EPHA2,KDM2A,RPA3,TOP2A
52	GO: Biological Process	GO:0010498	proteasomal protein catabolic process	1.055e-05	0.04164	0.002776	0.02459	20	422	PTTG1,AUP1,ANAPC2,MAD1L1,BUB1,SEC61B,PLK1,ANAPC5,NEDD4L,ERLIN1,ERLIN2,CSNK1D,RLIM,SMARCC1,PSME3,CTNNB1,CDC20,PCBP2,CRBN,MAN1B1
53	GO: Biological Process	GO:0044257	cellular protein catabolic process	1.181e-05	0.0466	0.002912	0.0258	27	694	PTTG1,TRPC4AP,TRIM25,AUP1,TRIP12,NEDD8,ANAPC2,MAD1L1,BUB1,SEC61B,USP4,HERC2,PLK1,ANAPC5,NEDD4L,CAPN2,ERLIN1,ERLIN2,CSNK1D,RLIM,SMARCC1,PSME3,CTNNB1,CDC20,PCBP2,CRBN,MAN1B1
54	GO: Biological Process	GO:0006396	RNA processing	1.496e-05	0.05901	0.003471	0.03075	32	913	DIS3L,DHX38,U2AF2,FAM98B,NSUN2,HNRNPL,CACTIN,RRP36,AHNAK,POP1,EXOSC6,XRN1,PAN2,USP4,HNRNPLL,TARBP2,HNRNPDL,RIOK1,DCPS,DHX37,TMBIM6,DICER1,WDHD1,CELF1,CSNK1D,RTCA,CTNNBL1,CSTF3,WDR12,PCBP2,SF3A2,RBM17
55	GO: Biological Process	GO:0007059	chromosome segregation	1.912e-05	0.07543	0.003978	0.03523	17	333	NUSAP1,PTTG1,RAD18,NDE1,CHTF8,PTTG3P,MAD1L1,BUB1,PLK1,SYDE1,CTNNB1,SKA3,CDC6,CDC20,TOP2A,TOP2B,PTTG2
56	GO: Biological Process	GO:0006281	DNA repair	1.988e-05	0.07845	0.003978	0.03523	22	516	PTTG1,RAD18,BRIP1,TRIM25,TRIP12,FANCG,PARP4,MORF4L1,HERC2,CIB1,MUS81,BAZ1B,RECQL,TDG,RFWD3,RAD50,RAD51AP1,SETD2,MORF4L2,CSNK1D,KDM2A,RPA3
57	GO: Biological Process	GO:0033044	regulation of chromosome organization	2.058e-05	0.08119	0.003978	0.03523	16	301	PTTG1,ACD,TRIP12,MAD1L1,BUB1,TAF7,PLK1,SET,ATAD2,RAD50,WDHD1,YLPM1,CTBP1,KDM2A,CTNNB1,CDC6
58	GO: Biological Process	GO:0007049	cell cycle	2.117e-05	0.08353	0.003978	0.03523	50	1766	NUSAP1,PTTG1,BRIP1,NDE1,SPTBN1,MCM6,RB1CC1,NSUN2,BANF1,HMG20B,PTP4A1,CHTF8,FANCG,PTTG3P,ANAPC2,MAD1L1,BUB1,XRN1,AHR,PLK1,ANAPC5,FOXK1,CIB1,ID3,E2F4,E2F5,DICER1,URGCP,SYDE1,RFWD3,ARF6,RAD50,CCND3,GTPBP8,LMNB1,WDR6,CSNK1D,CEP250,CTBP1,YY1AP1,PSME3,CTNNB1,SKA3,CDC6,CDC20,AJUBA,RPA3,TOP2A,TOP2B,PTTG2
59	GO: Biological Process	GO:0046597	negative regulation of viral entry into host cell	2.326e-05	0.09176	0.004171	0.03694	5	23	TRIM25,IFITM3,IFITM1,IFITM2,RAD50
60	GO: Biological Process	GO:0044248	cellular catabolic process	2.558e-05	0.1009	0.004388	0.03886	51	1828	PTTG1,TRPC4AP,TRIM25,GALNS,AUP1,ERAP1,DIS3L,ACOX1,U2AF2,DBI,HMOX1,RB1CC1,TRIP12,NEDD8,ZFP36L2,HPD,ANAPC2,MAD1L1,BUB1,POP1,EXOSC6,XRN1,PAN2,SEC61B,USP4,ECI2,HERC2,PLK1,ANAPC5,GPC1,STBD1,NEDD4L,DCPS,TMEM59,CAPN2,MUS81,TDG,DICER1,ERLIN1,ERLIN2,WDR6,CSNK1D,RLIM,SMARCC1,PSME3,CTNNB1,CDC20,PCBP2,PCCB,CRBN,MAN1B1
61	GO: Biological Process	GO:0051172	negative regulation of nitrogen compound metabolic process	2.882e-05	0.1137	0.004738	0.04197	47	1640	RAD18,ACD,IRAK1,U2AF2,HMOX1,TTF1,TRIP12,HNRNPL,CIRBP,CACTIN,AHRR,AP2A1,TCERG1,IFITM3,MORF4L1,TAX1BP1,NFKBIA,AHR,UXT,TAF7,PLK1,TARBP2,FOXK1,TRAF7,SET,NEDD4L,VPS72,ID1,ID3,CHD8,TDG,TMBIM6,ATAD2,DICER1,HIF1AN,RAD50,TGIF1,CELF1,MORF4L2,YLPM1,RLIM,SMARCC2,CTBP1,CTBP2,CTNNB1,CDC6,AJUBA
62	GO: Biological Process	GO:0034661	ncRNA catabolic process	3.58e-05	0.1412	0.005484	0.04858	5	25	DIS3L,POP1,EXOSC6,XRN1,DICER1
63	GO: Biological Process	GO:0055129	L-proline biosynthetic process	3.614e-05	0.1426	0.005484	0.04858	3	5	PYCR1,ALDH18A1,PYCR2
64	GO: Biological Process	GO:0098813	nuclear chromosome segregation	3.855e-05	0.1521	0.005633	0.0499	15	283	NUSAP1,PTTG1,NDE1,CHTF8,PTTG3P,MAD1L1,BUB1,PLK1,SYDE1,CTNNB1,CDC6,CDC20,TOP2A,TOP2B,PTTG2
65	GO: Biological Process	GO:0006338	chromatin remodeling	5.227e-05	0.2062	0.007331	0.06494	11	164	CHD1,TTF1,HMG20B,MORF4L1,VPS72,BAZ1B,CHD8,MORF4L2,SMARCC1,SMARCC2,CTNNB1
66	GO: Biological Process	GO:0030163	protein catabolic process	5.484e-05	0.2163	0.007331	0.06494	29	844	PTTG1,TRPC4AP,TRIM25,AUP1,HM13,TRIP12,NEDD8,ANAPC2,MAD1L1,BUB1,SEC61B,USP4,HERC2,PLK1,ANAPC5,GPC1,NEDD4L,CAPN2,ERLIN1,ERLIN2,CSNK1D,RLIM,SMARCC1,PSME3,CTNNB1,CDC20,PCBP2,CRBN,MAN1B1
67	GO: Biological Process	GO:1903046	meiotic cell cycle process	5.575e-05	0.2199	0.007331	0.06494	12	195	PTTG1,NSUN2,PTTG3P,XRN1,PLK1,DICER1,SYDE1,RAD50,CDC20,TOP2A,TOP2B,PTTG2
68	GO: Biological Process	GO:0045934	negative regulation of nucleobase-containing compound metabolic process	7.419e-05	0.2927	0.009441	0.08363	43	1508	RAD18,ACD,IRAK1,U2AF2,HMOX1,TTF1,TRIP12,HNRNPL,CACTIN,AHRR,TCERG1,IFITM3,MORF4L1,TAX1BP1,NFKBIA,AHR,UXT,TAF7,PLK1,FOXK1,TRAF7,SET,NEDD4L,VPS72,ID1,ID3,CHD8,TDG,TMBIM6,ATAD2,DICER1,HIF1AN,RAD50,TGIF1,MORF4L2,YLPM1,RLIM,SMARCC2,CTBP1,CTBP2,CTNNB1,CDC6,AJUBA
69	GO: Biological Process	GO:0009890	negative regulation of biosynthetic process	0.0001131	0.4461	0.01361	0.1205	45	1635	ACD,IRAK1,HMOX1,TTF1,CIRBP,CACTIN,AHRR,AP2A1,TCERG1,IFITM3,MORF4L1,TAX1BP1,NFKBIA,AHR,UXT,TAF7,PLK1,TARBP2,FOXK1,TRAF7,SET,NEDD4L,VPS72,TMEM59,ID1,ID3,CHD8,TDG,TMBIM6,ATAD2,DICER1,HIF1AN,ERLIN1,TGIF1,ERLIN2,CELF1,MORF4L2,YLPM1,RLIM,SMARCC2,CTBP1,CTBP2,CTNNB1,CDC6,AJUBA
70	GO: Biological Process	GO:0051304	chromosome separation	0.0001147	0.4526	0.01361	0.1205	7	71	PTTG1,MAD1L1,BUB1,PLK1,CDC6,TOP2A,TOP2B
71	GO: Biological Process	GO:0010558	negative regulation of macromolecule biosynthetic process	0.000119	0.4696	0.01361	0.1205	43	1540	ACD,IRAK1,HMOX1,TTF1,CIRBP,CACTIN,AHRR,AP2A1,TCERG1,IFITM3,MORF4L1,TAX1BP1,NFKBIA,AHR,UXT,TAF7,PLK1,TARBP2,FOXK1,TRAF7,SET,NEDD4L,VPS72,TMEM59,ID1,ID3,CHD8,TDG,TMBIM6,ATAD2,DICER1,HIF1AN,TGIF1,CELF1,MORF4L2,YLPM1,RLIM,SMARCC2,CTBP1,CTBP2,CTNNB1,CDC6,AJUBA
72	GO: Biological Process	GO:0006561	proline biosynthetic process	0.0001236	0.4876	0.01361	0.1205	3	7	PYCR1,ALDH18A1,PYCR2
73	GO: Biological Process	GO:0046596	regulation of viral entry into host cell	0.0001242	0.4898	0.01361	0.1205	5	32	TRIM25,IFITM3,IFITM1,IFITM2,RAD50
74	GO: Biological Process	GO:2000113	negative regulation of cellular macromolecule biosynthetic process	0.0001373	0.5418	0.01464	0.1297	41	1452	ACD,IRAK1,HMOX1,TTF1,CIRBP,CACTIN,AHRR,TCERG1,MORF4L1,TAX1BP1,NFKBIA,AHR,UXT,TAF7,PLK1,TARBP2,FOXK1,TRAF7,SET,NEDD4L,VPS72,TMEM59,ID1,ID3,CHD8,TDG,TMBIM6,ATAD2,DICER1,HIF1AN,TGIF1,CELF1,MORF4L2,YLPM1,RLIM,SMARCC2,CTBP1,CTBP2,CTNNB1,CDC6,AJUBA
75	GO: Biological Process	GO:0016075	rRNA catabolic process	0.0001464	0.5775	0.01472	0.1304	4	18	DIS3L,EXOSC6,XRN1,DICER1
76	GO: Biological Process	GO:0031327	negative regulation of cellular biosynthetic process	0.0001487	0.5866	0.01472	0.1304	44	1605	ACD,IRAK1,HMOX1,TTF1,CIRBP,CACTIN,AHRR,TCERG1,IFITM3,MORF4L1,TAX1BP1,NFKBIA,AHR,UXT,TAF7,PLK1,TARBP2,FOXK1,TRAF7,SET,NEDD4L,VPS72,TMEM59,ID1,ID3,CHD8,TDG,TMBIM6,ATAD2,DICER1,HIF1AN,ERLIN1,TGIF1,ERLIN2,CELF1,MORF4L2,YLPM1,RLIM,SMARCC2,CTBP1,CTBP2,CTNNB1,CDC6,AJUBA
77	GO: Biological Process	GO:0045132	meiotic chromosome segregation	0.0001492	0.5887	0.01472	0.1304	7	74	PTTG1,PTTG3P,PLK1,SYDE1,TOP2A,TOP2B,PTTG2
78	GO: Biological Process	GO:1901575	organic substance catabolic process	0.0001552	0.6121	0.01493	0.1322	50	1910	PTTG1,TRPC4AP,HK1,TRIM25,GALNS,AUP1,ERAP1,DIS3L,ACOX1,DBI,HMOX1,HM13,TRIP12,NEDD8,ZFP36L2,SYNJ2,HPD,ANAPC2,MAD1L1,BUB1,POP1,EXOSC6,XRN1,PAN2,SEC61B,USP4,ECI2,HERC2,PLK1,ANAPC5,GPC1,STBD1,NEDD4L,DCPS,CAPN2,MUS81,TDG,DICER1,ERLIN1,ERLIN2,CSNK1D,RLIM,SMARCC1,PSME3,CTNNB1,CDC20,PCBP2,PCCB,CRBN,MAN1B1
79	GO: Biological Process	GO:0050792	regulation of viral process	0.0001854	0.7313	0.01741	0.1542	11	189	TRIM25,CHD1,IFITM3,TAP1,TARBP2,IFITM1,IFITM2,DICER1,RAD50,FAM111A,TOP2A
80	GO: Biological Process	GO:0007127	meiosis I	0.0002029	0.8006	0.01862	0.1649	8	103	PTTG1,PTTG3P,PLK1,SYDE1,RAD50,TOP2A,TOP2B,PTTG2
81	GO: Biological Process	GO:0000819	sister chromatid segregation	0.0002158	0.8512	0.01935	0.1714	12	225	NUSAP1,PTTG1,NDE1,CHTF8,MAD1L1,BUB1,PLK1,CTNNB1,CDC6,CDC20,TOP2A,TOP2B
82	GO: Biological Process	GO:0045069	regulation of viral genome replication	0.0002434	0.9602	0.02134	0.189	7	80	IFITM3,TARBP2,IFITM1,IFITM2,DICER1,FAM111A,TOP2A
83	GO: Biological Process	GO:0006302	double-strand break repair	0.0002542	1	0.02175	0.1927	11	196	BRIP1,TRIP12,MORF4L1,HERC2,CIB1,BAZ1B,RECQL,RAD50,RAD51AP1,KDM2A,RPA3
84	GO: Biological Process	GO:0000278	mitotic cell cycle	0.0002592	1	0.02175	0.1927	31	1016	NUSAP1,PTTG1,NDE1,SPTBN1,MCM6,NSUN2,BANF1,CHTF8,ANAPC2,MAD1L1,BUB1,PLK1,ANAPC5,CIB1,E2F4,E2F5,RFWD3,RAD50,GTPBP8,LMNB1,CSNK1D,CEP250,PSME3,CTNNB1,SKA3,CDC6,CDC20,AJUBA,RPA3,TOP2A,TOP2B
85	GO: Biological Process	GO:0051321	meiotic cell cycle	0.0003469	1	0.02851	0.2525	12	237	PTTG1,NSUN2,PTTG3P,XRN1,PLK1,DICER1,SYDE1,RAD50,CDC20,TOP2A,TOP2B,PTTG2
86	GO: Biological Process	GO:0018196	peptidyl-asparagine modification	0.0003666	1	0.02952	0.2615	5	40	RPN2,MAGT1,STT3A,ALG5,HIF1AN
87	GO: Biological Process	GO:0036503	ERAD pathway	0.0003805	1	0.03002	0.2659	7	86	TRIM25,AUP1,HM13,SEC61B,ERLIN1,ERLIN2,MAN1B1
88	GO: Biological Process	GO:0010629	negative regulation of gene expression	0.0003908	1	0.03005	0.2662	43	1627	IRAK1,U2AF2,HMOX1,HNRNPL,CIRBP,HENMT1,CACTIN,AHRR,TCERG1,IFITM3,MORF4L1,TAX1BP1,NFKBIA,AHR,UXT,TAF7,PLK1,TARBP2,FOXK1,TRAF7,SET,NEDD4L,VPS72,TMEM59,ID1,ID3,CHD8,TDG,TMBIM6,ATAD2,DICER1,HIF1AN,TGIF1,CELF1,MORF4L2,YLPM1,RLIM,SMARCC2,CTBP1,KDM2A,CTBP2,CTNNB1,AJUBA
89	GO: Biological Process	GO:0051983	regulation of chromosome segregation	0.0004083	1	0.03005	0.2662	7	87	PTTG1,RAD18,MAD1L1,BUB1,PLK1,CTNNB1,CDC6
90	GO: Biological Process	GO:0006268	DNA unwinding involved in DNA replication	0.0004094	1	0.03005	0.2662	3	10	MCM6,TOP2A,TOP2B
91	GO: Biological Process	GO:0051129	negative regulation of cellular component organization	0.0004113	1	0.03005	0.2662	23	680	PTTG1,ACD,ITGB1BP1,SPTBN1,TRIP12,MAD1L1,BUB1,TAF7,PLK1,MAP4K4,RAF1,SET,CIB1,RTN4,TMEM59,ID1,ATAD2,ARF6,RAD50,CTBP1,CTNNB1,CRBN,PHLDB2
92	GO: Biological Process	GO:0006325	chromatin organization	0.000425	1	0.03028	0.2682	25	770	CHD1,CHD2,TSPYL1,TTF1,TRIP12,HMG20B,MORF4L1,TAF7,SET,VPS72,BAZ1B,CHD9,CHD8,BRD3,TDG,ATAD2,DICER1,SETD2,WDHD1,MORF4L2,SMARCC1,SMARCC2,CTBP1,KDM2A,CTNNB1
93	GO: Biological Process	GO:0022402	cell cycle process	0.0004326	1	0.03028	0.2682	38	1385	NUSAP1,PTTG1,BRIP1,NDE1,SPTBN1,MCM6,NSUN2,BANF1,CHTF8,FANCG,PTTG3P,ANAPC2,MAD1L1,BUB1,XRN1,PLK1,ANAPC5,E2F4,E2F5,DICER1,SYDE1,RFWD3,RAD50,GTPBP8,LMNB1,WDR6,CSNK1D,CEP250,PSME3,CTNNB1,SKA3,CDC6,CDC20,AJUBA,RPA3,TOP2A,TOP2B,PTTG2
94	GO: Biological Process	GO:1903900	regulation of viral life cycle	0.0004374	1	0.03028	0.2682	10	176	TRIM25,CHD1,IFITM3,TARBP2,IFITM1,IFITM2,DICER1,RAD50,FAM111A,TOP2A
95	GO: Biological Process	GO:0071103	DNA conformation change	0.0005392	1	0.03659	0.3241	13	285	NUSAP1,BRIP1,MCM6,CHD1,CHD2,TSPYL1,SET,RECQL,CHD8,RAD50,SMARCC1,TOP2A,TOP2B
96	GO: Biological Process	GO:0033233	regulation of protein sumoylation	0.0005556	1	0.03659	0.3241	4	25	HMG20B,AHRR,TRAF7,CTNNB1
97	GO: Biological Process	GO:0006560	proline metabolic process	0.0005564	1	0.03659	0.3241	3	11	PYCR1,ALDH18A1,PYCR2
98	GO: Biological Process	GO:0032269	negative regulation of cellular protein metabolic process	0.0005694	1	0.03678	0.3257	32	1112	PTTG1,ITGB1BP1,TRIP12,HMG20B,CIRBP,CACTIN,PTTG3P,SERPINB8,SERPINB3,SERPINB4,ANAPC2,MAD1L1,BUB1,USP4,TAF7,PLK1,ANAPC5,TARBP2,RAF1,SET,CIB1,TMEM59,DICER1,CELF1,SMARCC1,CTBP1,PSME3,CTNNB1,CDC20,AJUBA,G6PD,PTTG2
99	GO: Biological Process	GO:0008380	RNA splicing	0.000578	1	0.03678	0.3257	16	402	DHX38,U2AF2,FAM98B,HNRNPL,CACTIN,AHNAK,USP4,HNRNPLL,DCPS,TMBIM6,CELF1,CTNNBL1,CSTF3,PCBP2,SF3A2,RBM17
100	GO: Biological Process	GO:0033045	regulation of sister chromatid segregation	0.0006479	1	0.03927	0.3479	6	68	PTTG1,MAD1L1,BUB1,PLK1,CTNNB1,CDC6
101	GO: Biological Process	GO:1903047	mitotic cell cycle process	0.0006491	1	0.03927	0.3479	28	931	NUSAP1,PTTG1,NDE1,SPTBN1,MCM6,NSUN2,BANF1,CHTF8,ANAPC2,MAD1L1,BUB1,PLK1,ANAPC5,E2F4,E2F5,RFWD3,GTPBP8,LMNB1,CSNK1D,CEP250,PSME3,SKA3,CDC6,CDC20,AJUBA,RPA3,TOP2A,TOP2B
102	GO: Biological Process	GO:0019058	viral life cycle	0.000654	1	0.03927	0.3479	17	447	TRIM25,CHD1,IFITM3,SERPINB3,TAP1,TARBP2,VPS18,NEDD4L,IFITM1,IFITM2,DICER1,RAD50,FAM111A,CTBP1,CTBP2,PCBP2,TOP2A
103	GO: Biological Process	GO:0051253	negative regulation of RNA metabolic process	0.0006571	1	0.03927	0.3479	37	1366	IRAK1,U2AF2,HMOX1,HNRNPL,CACTIN,AHRR,TCERG1,IFITM3,MORF4L1,TAX1BP1,NFKBIA,AHR,UXT,TAF7,PLK1,FOXK1,TRAF7,SET,NEDD4L,VPS72,ID1,ID3,CHD8,TDG,TMBIM6,ATAD2,DICER1,HIF1AN,TGIF1,MORF4L2,YLPM1,RLIM,SMARCC2,CTBP1,CTBP2,CTNNB1,AJUBA
104	GO: Biological Process	GO:0043903	regulation of symbiosis, encompassing mutualism through parasitism	0.0006745	1	0.03972	0.3518	11	220	TRIM25,CHD1,IFITM3,TAP1,TARBP2,IFITM1,IFITM2,DICER1,RAD50,FAM111A,TOP2A
105	GO: Biological Process	GO:0030423	targeting of mRNA for destruction involved in RNA interference	0.0007127	1	0.04075	0.3609	2	3	TARBP2,DICER1
106	GO: Biological Process	GO:0030997	regulation of centriole-centriole cohesion	0.0007127	1	0.04075	0.3609	2	3	CEP250,CTNNB1
107	GO: Biological Process	GO:0051301	cell division	0.0007794	1	0.04393	0.3891	22	668	NUSAP1,PTTG1,NDE1,ITGB1BP1,SPTBN1,NSUN2,RAB10,ZFP36L2,ANAPC2,MAD1L1,BUB1,PLK1,ANAPC5,CIB1,DICER1,ARF6,CCND3,GTPBP8,SKA3,CDC6,CDC20,TOP2A
108	GO: Biological Process	GO:0010639	negative regulation of organelle organization	0.0008368	1	0.04649	0.4118	14	337	PTTG1,ACD,SPTBN1,TRIP12,MAD1L1,BUB1,TAF7,PLK1,SET,CIB1,ATAD2,RAD50,CTBP1,PHLDB2
109	GO: Biological Process	GO:0032446	protein modification by small protein conjugation	0.0008841	1	0.04844	0.4291	27	903	PTTG1,RAD18,TRPC4AP,TRIM25,BTBD1,TRIP12,HMG20B,NEDD8,PJA2,AHRR,ANAPC2,USP4,HERC2,PLK1,ANAPC5,TRAF7,NEDD4L,TDG,RFWD3,RLIM,KDM2A,PSME3,CTNNB1,CDC20,TOP2A,CRBN,TOP2B
110	GO: Cellular Component	GO:0048471	perinuclear region of cytoplasm	6.284e-06	0.003362	0.001927	0.01322	28	724	GALNT2,ITGB1BP1,DBI,HMOX1,HNRNPL,ITPR3,RAB10,SYNJ2,TARBP2,PKN3,TRAF7,SET,CIB1,STBD1,CAPN2,HIF1AN,ARF3,RAD50,RHPN2,CSNK1D,CEP250,CTNNB1,CDC20,PTGES3,ATP2A2,STX6,TPD52,TPD52L2
111	GO: Cellular Component	GO:0005694	chromosome	7.205e-06	0.003855	0.001927	0.01322	33	941	NUSAP1,RAD18,ACD,NDE1,MCM6,BANF1,HMG20B,CHTF8,MORF4L1,MAD1L1,BUB1,PLK1,SMCHD1,CAPN2,BAZ1B,RECQL,E2F4,RFWD3,RAD50,KIFAP3,SETD2,FAM111A,WDHD1,SMARCC1,SMARCC2,KDM2A,CTNNB1,SKA3,RPA3,PTGES3,TOP2A,TOP2B,AFF4
112	GO: Cellular Component	GO:0030529	intracellular ribonucleoprotein complex	2.918e-05	0.01561	0.003903	0.02678	27	745	ABCF1,DHX38,U2AF2,BTBD1,NSUN2,HNRNPL,CIRBP,HENMT1,CACTIN,PARP4,RRP36,POP1,XRN1,PAN2,HNRNPLL,TARBP2,HNRNPDL,DICER1,ZNHIT6,CELF1,CTNNBL1,WDR12,AJUBA,PCBP2,PTGES3,SF3A2,RBM17
113	GO: Cellular Component	GO:1990904	ribonucleoprotein complex	2.918e-05	0.01561	0.003903	0.02678	27	745	ABCF1,DHX38,U2AF2,BTBD1,NSUN2,HNRNPL,CIRBP,HENMT1,CACTIN,PARP4,RRP36,POP1,XRN1,PAN2,HNRNPLL,TARBP2,HNRNPDL,DICER1,ZNHIT6,CELF1,CTNNBL1,WDR12,AJUBA,PCBP2,PTGES3,SF3A2,RBM17
114	GO: Cellular Component	GO:0005730	nucleolus	4.114e-05	0.02201	0.004402	0.0302	30	891	NUSAP1,ACOX1,SPTBN1,KRI1,CHD2,HMOX1,TSPYL1,TTF1,NSUN2,ITPR3,CIRBP,FANCG,TCERG1,RRP36,NIP7,POP1,EXOSC6,PLK1,DDX24,TBCA,DHX37,MUS81,E2F5,MORF4L2,WDR12,KDM2A,TOP2A,CRBN,TOP2B,RBM34
115	GO: Cellular Component	GO:0034753	nuclear aryl hydrocarbon receptor complex	0.0002343	0.1253	0.01583	0.1086	2	2	AHRR,AHR
116	GO: Cellular Component	GO:0009330	DNA topoisomerase complex (ATP-hydrolyzing)	0.0002343	0.1253	0.01583	0.1086	2	2	TOP2A,TOP2B
117	GO: Cellular Component	GO:0005789	endoplasmic reticulum membrane	0.0002826	0.1512	0.01583	0.1086	30	994	GALNT2,AUP1,ERAP1,RPN2,CYP51A1,SPCS2,HMOX1,MAGT1,HM13,STT3A,ITPR3,RAB10,PJA2,HPD,FDFT1,ALG5,PEX16,SEC61B,SEC61A1,TAP1,STBD1,RTN4,TMBIM6,ERLIN1,FADS1,ERLIN2,ERGIC3,SEC63,ATP2A2,MAN1B1
118	GO: Cellular Component	GO:0005819	spindle	0.000283	0.1514	0.01583	0.1086	14	308	NUSAP1,NDE1,NSUN2,PTP4A1,PARP4,MAD1L1,PLK1,KIFAP3,CSNK1D,CEP250,CTNNB1,SKA3,CDC6,CDC20
119	GO: Cellular Component	GO:0005876	spindle microtubule	0.0002959	0.1583	0.01583	0.1086	6	60	NUSAP1,PARP4,PLK1,KIFAP3,CSNK1D,SKA3
120	GO: Cellular Component	GO:0000793	condensed chromosome	0.000358	0.1915	0.01649	0.1132	11	208	NDE1,BANF1,HMG20B,MAD1L1,BUB1,PLK1,BAZ1B,RAD50,KIFAP3,SKA3,TOP2A
121	GO: Cellular Component	GO:0008250	oligosaccharyltransferase complex	0.0003864	0.2067	0.01649	0.1132	3	10	RPN2,MAGT1,STT3A
122	GO: Cellular Component	GO:0042175	nuclear outer membrane-endoplasmic reticulum membrane network	0.0004008	0.2144	0.01649	0.1132	30	1015	GALNT2,AUP1,ERAP1,RPN2,CYP51A1,SPCS2,HMOX1,MAGT1,HM13,STT3A,ITPR3,RAB10,PJA2,HPD,FDFT1,ALG5,PEX16,SEC61B,SEC61A1,TAP1,STBD1,RTN4,TMBIM6,ERLIN1,FADS1,ERLIN2,ERGIC3,SEC63,ATP2A2,MAN1B1
123	GO: Cellular Component	GO:0044430	cytoskeletal part	0.0004707	0.2518	0.01743	0.1196	40	1520	NUSAP1,RAD18,NDE1,DIS3L,ACTR10,SPTBN1,ACTG1,NSUN2,PTP4A1,PARP4,SYNJ2,MAD1L1,UXT,KIFC3,HERC2,PLK1,TBCA,CCDC14,KRT1,KRT2,KRT6B,VPS18,CIB1,SYNM,DYNC2H1,CAPN2,ID1,FAM83H,KIFAP3,LMNB1,CSNK1D,CEP250,CTNNB1,SKA3,CDC6,CDC20,AJUBA,PTGES3,G6PD,TOP2A
124	GO: Cellular Component	GO:0044427	chromosomal part	0.0004904	0.2624	0.01743	0.1196	26	839	RAD18,ACD,NDE1,MCM6,CHTF8,MORF4L1,MAD1L1,BUB1,PLK1,SMCHD1,CAPN2,BAZ1B,E2F4,RFWD3,RAD50,FAM111A,WDHD1,SMARCC1,SMARCC2,KDM2A,CTNNB1,SKA3,RPA3,PTGES3,TOP2B,AFF4
125	GO: Cellular Component	GO:0044432	endoplasmic reticulum part	0.0005212	0.2788	0.01743	0.1196	33	1177	GALNT2,AUP1,ERAP1,RPN2,CYP51A1,SPCS2,DBI,HMOX1,MAGT1,HM13,STT3A,ITPR3,RAB10,PJA2,GANAB,HPD,FDFT1,ALG5,PEX16,SEC61B,SEC61A1,TAP1,STBD1,RTN4,CAPN2,TMBIM6,ERLIN1,FADS1,ERLIN2,ERGIC3,SEC63,ATP2A2,MAN1B1
126	GO: Cellular Component	GO:0034751	aryl hydrocarbon receptor complex	0.0006851	0.3666	0.02096	0.1438	2	3	AHRR,AHR
127	GO: Cellular Component	GO:0005813	centrosome	0.0007052	0.3773	0.02096	0.1438	18	501	RAD18,NDE1,DIS3L,MAD1L1,UXT,KIFC3,HERC2,PLK1,CCDC14,CIB1,ID1,KIFAP3,CSNK1D,CEP250,CTNNB1,CDC20,G6PD,TOP2A
128	GO: Cellular Component	GO:0000940	condensed chromosome outer kinetochore	0.0008903	0.4763	0.02507	0.172	3	13	BUB1,PLK1,SKA3
129	GO: Cellular Component	GO:0015630	microtubule cytoskeleton	0.001024	0.5476	0.02738	0.1878	31	1125	NUSAP1,RAD18,NDE1,DIS3L,MARK1,ACTR10,NSUN2,PTP4A1,PARP4,SYNJ2,MAD1L1,UXT,KIFC3,HERC2,PLK1,TBCA,CCDC14,CIB1,DYNC2H1,ID1,ID3,KIFAP3,CSNK1D,CEP250,CTNNB1,SKA3,CDC6,CDC20,AJUBA,G6PD,TOP2A
130	GO: Cellular Component	GO:0000407	pre-autophagosomal structure	0.001195	0.6391	0.03043	0.2088	4	31	RB1CC1,STBD1,TRAPPC8,WDR45
131	GO: Cellular Component	GO:0000942	condensed nuclear chromosome outer kinetochore	0.001356	0.7257	0.03299	0.2263	2	4	BUB1,PLK1
132	GO: Cellular Component	GO:0034045	pre-autophagosomal structure membrane	0.001685	0.9016	0.0392	0.2689	3	16	RB1CC1,STBD1,WDR45
133	GO: Cellular Component	GO:0070161	anchoring junction	0.001895	1	0.04224	0.2898	17	503	ITGB1BP1,ACTG1,PARVB,JAK1,RAB10,AHNAK,KIFC3,SYNM,CAPN2,PPL,ARF6,CCND3,EPHA2,CTNNB1,AJUBA,PCBP2,PHLDB2
134	GO: Cellular Component	GO:0005783	endoplasmic reticulum	0.002282	1	0.04761	0.3266	41	1706	GALNT2,GHDC,AUP1,ERAP1,RPN2,CYP51A1,SPCS2,DBI,HMOX1,MAGT1,HM13,STT3A,PTP4A1,ITPR3,RAB10,PJA2,GANAB,HPD,IFITM3,POMP,FDFT1,ALG5,PEX16,SEC61B,SEC61A1,TAP1,SET,CIB1,STBD1,RTN4,CAPN2,TMBIM6,ERLIN1,KIFAP3,FADS1,ERLIN2,ERGIC3,SEC63,ATP2A2,MAN1B1,TPD52
135	GO: Cellular Component	GO:0035770	ribonucleoprotein granule	0.002314	1	0.04761	0.3266	8	152	BTBD1,NSUN2,HNRNPL,CIRBP,HENMT1,XRN1,PAN2,AJUBA
136	Mouse Phenotype	MP:0003077	abnormal cell cycle	2.601e-07	0.0008319	0.0008319	0.007194	21	316	NUSAP1,PTTG1,ACD,SPTBN1,CHD1,CHD2,CIRBP,MAD1L1,BUB1,PLK1,FOXK1,ID1,ID3,RECQL,E2F4,E2F5,DICER1,RAD50,TGIF1,PSME3,CDC20
137	Mouse Phenotype	MP:0002139	abnormal hepatobiliary system physiology	1.601e-05	0.05119	0.01358	0.1174	22	442	RAD18,MARK3,ACOX1,SPTBN1,GOLM1,CHD2,DBI,HMOX1,RB1CC1,NSUN2,JAK1,ANAPC2,AHR,SEC61A1,RAF1,GPAM,DICER1,RAD50,NCOA5,FTH1,CTNNB1,TPD52L2
138	Mouse Phenotype	MP:0000609	abnormal liver physiology	1.653e-05	0.05285	0.01358	0.1174	21	410	RAD18,MARK3,ACOX1,SPTBN1,GOLM1,CHD2,DBI,HMOX1,RB1CC1,NSUN2,JAK1,ANAPC2,AHR,SEC61A1,GPAM,DICER1,RAD50,NCOA5,FTH1,CTNNB1,TPD52L2
139	Mouse Phenotype	MP:0008762	embryonic lethality	1.698e-05	0.05432	0.01358	0.1174	55	1766	NUSAP1,PTTG1,ACD,MARK3,ACTG1,MCL1,CHD1,DBI,NDUFA5,TRIP12,HNRNPL,FDFT1,MORF4L1,TAX1BP1,ALG5,ANAPC2,BUB1,NIP7,PAN2,TAF7,PLK1,EPN1,MGA,MAP4K4,AMD1,RAF1,PANK3,DCPS,DYNC2H1,SMCHD1,RTN4,CAPN2,CHD8,TDG,DICER1,ARF4,RAD50,TGIF1,SETD2,MORF4L2,RLIM,FTH1,CTNNBL1,SMARCC1,WDR12,KDM2A,CTNNB1,SEC63,CDC20,PCBP2,ATP2A2,PCCB,G6PD,AFF4,RAI1
140	Mouse Phenotype	MP:0010866	abnormal prenatal body size	7.281e-05	0.2328	0.04092	0.3538	32	864	NUSAP1,PTTG1,SPTBN1,CHD1,CHD2,JAK1,MORF4L1,BUB1,EPN1,RAF1,DCPS,ID1,ID3,BAZ1B,E2F4,TDG,DICER1,SYDE1,ARF4,RAD50,LMNB1,MORF4L2,CSNK1D,SMARCC2,CTBP1,KDM2A,CTBP2,CTNNB1,CDC20,ATP2A2,G6PD,TOP2B
141	Mouse Phenotype	MP:0004196	abnormal prenatal growth/weight/body size	7.677e-05	0.2455	0.04092	0.3538	39	1153	NUSAP1,PTTG1,SPTBN1,CHD1,CHD2,TRIP12,JAK1,FDFT1,MORF4L1,BUB1,EPN1,MAP4K4,RAF1,DCPS,ID1,ID3,BAZ1B,E2F4,TDG,DICER1,SYDE1,ARF4,RAD50,TGIF1,SETD2,LMNB1,MORF4L2,CSNK1D,SMARCC2,CTBP1,KDM2A,CTBP2,CTNNB1,CDC20,PTGES3,ATP2A2,G6PD,TOP2B,AFF4
142	Domain	3.40.50.300	-	1.645e-06	0.002615	0.002591	0.0206	30	747	BRIP1,ABCF1,DHX38,MCM6,CHD1,CHD2,RAB10,RAB32,DDX24,TAP1,RHOF,RAB13,DYNC2H1,DHX37,RHOBTB3,CHD9,RECQL,CHD8,ATAD2,DICER1,URGCP,ARF3,ARF4,ARF6,RAD50,GTPBP8,HNRNPUL2,YLPM1,EIF5B,CDC6
143	Domain	SM00487	DEXDc	7.038e-06	0.01118	0.002591	0.0206	10	109	BRIP1,DHX38,CHD1,CHD2,DDX24,DHX37,CHD9,RECQL,CHD8,DICER1
144	Domain	IPR014001	Helicase_ATP-bd	7.638e-06	0.01214	0.002591	0.0206	10	110	BRIP1,DHX38,CHD1,CHD2,DDX24,DHX37,CHD9,RECQL,CHD8,DICER1
145	Domain	IPR027417	P-loop_NTPase	7.651e-06	0.01216	0.002591	0.0206	31	849	BRIP1,ABCF1,DHX38,MCM6,CHD1,CHD2,RAB10,KIFC3,RAB32,DDX24,TAP1,RHOF,RAB13,DYNC2H1,DHX37,RHOBTB3,CHD9,RECQL,CHD8,ATAD2,DICER1,URGCP,ARF3,ARF4,ARF6,RAD50,GTPBP8,HNRNPUL2,YLPM1,EIF5B,CDC6
146	Domain	SM00298	CHROMO	9.784e-06	0.01555	0.002591	0.0206	6	33	CHD1,CHD2,CHD9,CHD8,SMARCC1,SMARCC2
147	Domain	IPR000953	Chromo/shadow_dom	9.784e-06	0.01555	0.002591	0.0206	6	33	CHD1,CHD2,CHD9,CHD8,SMARCC1,SMARCC2
148	Domain	IPR002464	DNA/RNA_helicase_DEAH_CS	1.397e-05	0.0222	0.003172	0.02521	6	35	BRIP1,DHX38,CHD1,CHD2,DHX37,CHD8
149	Domain	PS00690	DEAH_ATP_HELICASE	2.286e-05	0.03633	0.004531	0.03602	6	38	BRIP1,DHX38,CHD1,CHD2,DHX37,CHD8
150	Domain	SM00490	HELICc	4.068e-05	0.06465	0.004531	0.03602	9	107	DHX38,CHD1,CHD2,DDX24,DHX37,CHD9,RECQL,CHD8,DICER1
151	Domain	PF00271	Helicase_C	4.068e-05	0.06465	0.004531	0.03602	9	107	DHX38,CHD1,CHD2,DDX24,DHX37,CHD9,RECQL,CHD8,DICER1
152	Domain	IPR001650	Helicase_C	4.379e-05	0.06959	0.004531	0.03602	9	108	DHX38,CHD1,CHD2,DDX24,DHX37,CHD9,RECQL,CHD8,DICER1
153	Domain	PS51192	HELICASE_ATP_BIND_1	4.71e-05	0.07484	0.004531	0.03602	9	109	DHX38,CHD1,CHD2,DDX24,DHX37,CHD9,RECQL,CHD8,DICER1
154	Domain	PS51194	HELICASE_CTER	4.71e-05	0.07484	0.004531	0.03602	9	109	DHX38,CHD1,CHD2,DDX24,DHX37,CHD9,RECQL,CHD8,DICER1
155	Domain	SM01117	Cyt-b5	4.848e-05	0.07703	0.004531	0.03602	4	14	PGRMC2,HERC2,CYB5B,FADS1
156	Domain	3.10.120.10	-	4.848e-05	0.07703	0.004531	0.03602	4	14	PGRMC2,HERC2,CYB5B,FADS1
157	Domain	IPR001199	Cyt_B5-like_heme/steroid-bd	4.848e-05	0.07703	0.004531	0.03602	4	14	PGRMC2,HERC2,CYB5B,FADS1
158	Domain	PF00173	Cyt-b5	4.848e-05	0.07703	0.004531	0.03602	4	14	PGRMC2,HERC2,CYB5B,FADS1
159	Domain	IPR016197	Chromodomain-like	0.0001188	0.1888	0.006788	0.05395	5	32	CHD1,CHD2,MORF4L1,CHD9,CHD8
160	Domain	IPR002205	Topo_IIA_A/C	0.0002392	0.3801	0.006788	0.05395	2	2	TOP2A,TOP2B
161	Domain	SM00434	TOP4c	0.0002392	0.3801	0.006788	0.05395	2	2	TOP2A,TOP2B
162	Domain	IPR003164	Clathrin_a-adaptin_app_sub_C	0.0002392	0.3801	0.006788	0.05395	2	2	AP2A1,AP2A2
163	Domain	IPR032450	SMARCC_N	0.0002392	0.3801	0.006788	0.05395	2	2	SMARCC1,SMARCC2
164	Domain	IPR013757	Topo_IIA_A_a	0.0002392	0.3801	0.006788	0.05395	2	2	TOP2A,TOP2B
165	Domain	IPR032451	SMARCC_C	0.0002392	0.3801	0.006788	0.05395	2	2	SMARCC1,SMARCC2
166	Domain	IPR017104	AP2_complex_asu	0.0002392	0.3801	0.006788	0.05395	2	2	AP2A1,AP2A2
167	Domain	SM00433	TOP2c	0.0002392	0.3801	0.006788	0.05395	2	2	TOP2A,TOP2B
168	Domain	2.60.40.1030	-	0.0002392	0.3801	0.006788	0.05395	2	2	AP2A1,AP2A2
169	Domain	IPR005956	4OHPhenylPyrv_dOase	0.0002392	0.3801	0.006788	0.05395	2	2	HPD,HPDL
170	Domain	IPR032448	SWIRM-assoc	0.0002392	0.3801	0.006788	0.05395	2	2	SMARCC1,SMARCC2
171	Domain	IPR013758	Topo_IIA_A/C_ab	0.0002392	0.3801	0.006788	0.05395	2	2	TOP2A,TOP2B
172	Domain	IPR012542	DTHCT	0.0002392	0.3801	0.006788	0.05395	2	2	TOP2A,TOP2B
173	Domain	IPR013759	Topo_IIA_cen_dom	0.0002392	0.3801	0.006788	0.05395	2	2	TOP2A,TOP2B
174	Domain	IPR013506	Topo_IIA_bsu_dom2	0.0002392	0.3801	0.006788	0.05395	2	2	TOP2A,TOP2B
175	Domain	PF08070	DTHCT	0.0002392	0.3801	0.006788	0.05395	2	2	TOP2A,TOP2B
176	Domain	IPR031660	TOPRIM_C	0.0002392	0.3801	0.006788	0.05395	2	2	TOP2A,TOP2B
177	Domain	IPR013760	Topo_IIA-like_dom	0.0002392	0.3801	0.006788	0.05395	2	2	TOP2A,TOP2B
178	Domain	IPR022033	Rav1p_C	0.0002392	0.3801	0.006788	0.05395	2	2	DMXL1,DMXL2
179	Domain	IPR018008	Securin_separation-inh_met	0.0002392	0.3801	0.006788	0.05395	2	2	PTTG1,PTTG2
180	Domain	PF16498	SWIRM-assoc_3	0.0002392	0.3801	0.006788	0.05395	2	2	SMARCC1,SMARCC2
181	Domain	PF12234	Rav1p_C	0.0002392	0.3801	0.006788	0.05395	2	2	DMXL1,DMXL2
182	Domain	PF00521	DNA_topoisoIV	0.0002392	0.3801	0.006788	0.05395	2	2	TOP2A,TOP2B
183	Domain	PF00204	DNA_gyraseB	0.0002392	0.3801	0.006788	0.05395	2	2	TOP2A,TOP2B
184	Domain	IPR033294	Erlin1/2	0.0002392	0.3801	0.006788	0.05395	2	2	ERLIN1,ERLIN2
185	Domain	IPR006940	Securin_separation_inhibitor	0.0002392	0.3801	0.006788	0.05395	2	2	PTTG1,PTTG2
186	Domain	IPR018522	TopoIIA_CS	0.0002392	0.3801	0.006788	0.05395	2	2	TOP2A,TOP2B
187	Domain	IPR001241	Topo_IIA	0.0002392	0.3801	0.006788	0.05395	2	2	TOP2A,TOP2B
188	Domain	3.40.50.670	-	0.0002392	0.3801	0.006788	0.05395	2	2	TOP2A,TOP2B
189	Domain	1.10.268.10	-	0.0002392	0.3801	0.006788	0.05395	2	2	TOP2A,TOP2B
190	Domain	PF16496	SWIRM-assoc_2	0.0002392	0.3801	0.006788	0.05395	2	2	SMARCC1,SMARCC2
191	Domain	PF02296	Alpha_adaptin_C	0.0002392	0.3801	0.006788	0.05395	2	2	AP2A1,AP2A2
192	Domain	PS00177	TOPOISOMERASE_II	0.0002392	0.3801	0.006788	0.05395	2	2	TOP2A,TOP2B
193	Domain	PF16898	TOPRIM_C	0.0002392	0.3801	0.006788	0.05395	2	2	TOP2A,TOP2B
194	Domain	IPR013038	Clathrin_a-adaptin_app_Ig-like	0.0002392	0.3801	0.006788	0.05395	2	2	AP2A1,AP2A2
195	Domain	PF04856	Securin	0.0002392	0.3801	0.006788	0.05395	2	2	PTTG1,PTTG2
196	Domain	3.90.199.10	-	0.0002392	0.3801	0.006788	0.05395	2	2	TOP2A,TOP2B
197	Domain	PF16495	SWIRM-assoc_1	0.0002392	0.3801	0.006788	0.05395	2	2	SMARCC1,SMARCC2
198	Domain	IPR023780	Chromo_domain	0.0004559	0.7244	0.01271	0.101	4	24	CHD1,CHD2,CHD9,CHD8
199	Domain	PF00385	Chromo	0.0006261	0.9949	0.01634	0.1299	4	26	CHD1,CHD2,CHD9,CHD8
200	Domain	1.10.3730.10	-	0.0006994	1	0.01634	0.1299	2	3	PYCR1,PYCR2
201	Domain	SM01176	DUF4208	0.0006994	1	0.01634	0.1299	2	3	CHD1,CHD2
202	Domain	PF13907	DUF4208	0.0006994	1	0.01634	0.1299	2	3	CHD1,CHD2
203	Domain	3.30.1360.40	-	0.0006994	1	0.01634	0.1299	2	3	TOP2A,TOP2B
204	Domain	IPR029036	P5CR_dimer	0.0006994	1	0.01634	0.1299	2	3	PYCR1,PYCR2
205	Domain	IPR025260	DUF4208	0.0006994	1	0.01634	0.1299	2	3	CHD1,CHD2
206	Domain	IPR026541	MRG_dom	0.0006994	1	0.01634	0.1299	2	3	MORF4L1,MORF4L2
207	Domain	PF14748	P5CR_dimer	0.0006994	1	0.01634	0.1299	2	3	PYCR1,PYCR2
208	Domain	PS51640	MRG	0.0006994	1	0.01634	0.1299	2	3	MORF4L1,MORF4L2
209	Domain	IPR024946	Arg_repress_C-like	0.0006994	1	0.01634	0.1299	2	3	TOP2A,TOP2B
210	Domain	PS00598	CHROMO_1	0.000837	1	0.019	0.151	4	28	CHD1,CHD2,CHD9,CHD8
211	Domain	PS50013	CHROMO_2	0.000837	1	0.019	0.151	4	28	CHD1,CHD2,CHD9,CHD8
212	Domain	PS50255	CYTOCHROME_B5_2	0.0009171	1	0.01969	0.1565	3	13	HERC2,CYB5B,FADS1
213	Domain	PF04505	CD225	0.0009171	1	0.01969	0.1565	3	13	IFITM3,IFITM1,IFITM2
214	Domain	IPR007593	CD225/Dispanin_fam	0.0009171	1	0.01969	0.1565	3	13	IFITM3,IFITM1,IFITM2
215	Domain	PS00191	CYTOCHROME_B5_1	0.0009171	1	0.01969	0.1565	3	13	HERC2,CYB5B,FADS1
216	Domain	PS50880	TOPRIM	0.001384	1	0.02319	0.1843	2	4	TOP2A,TOP2B
217	Domain	IPR015873	Clathrin_a/coatomer_app_sub_C	0.001384	1	0.02319	0.1843	2	4	AP2A1,AP2A2
218	Domain	PF02826	2-Hacid_dh_C	0.001384	1	0.02319	0.1843	2	4	CTBP1,CTBP2
219	Domain	PS00671	D_2_HYDROXYACID_DH_3	0.001384	1	0.02319	0.1843	2	4	CTBP1,CTBP2
220	Domain	IPR006139	D-isomer_2_OHA_DH_cat_dom	0.001384	1	0.02319	0.1843	2	4	CTBP1,CTBP2
221	Domain	IPR029753	D-isomer_DH_CS	0.001384	1	0.02319	0.1843	2	4	CTBP1,CTBP2
222	Domain	IPR033624	MARK/par1	0.001384	1	0.02319	0.1843	2	4	MARK1,MARK3
223	Domain	3.30.310.30	-	0.001384	1	0.02319	0.1843	2	4	AP2A1,AP2A2
224	Domain	PS00065	D_2_HYDROXYACID_DH_1	0.001384	1	0.02319	0.1843	2	4	CTBP1,CTBP2
225	Domain	PF01751	Toprim	0.001384	1	0.02319	0.1843	2	4	TOP2A,TOP2B
226	Domain	IPR008676	MRG	0.001384	1	0.02319	0.1843	2	4	MORF4L1,MORF4L2
227	Domain	IPR026052	DNA-bd_prot-inh	0.001384	1	0.02319	0.1843	2	4	ID1,ID3
228	Domain	IPR000304	Pyrroline-COOH_reductase	0.001384	1	0.02319	0.1843	2	4	PYCR1,PYCR2
229	Domain	PF05712	MRG	0.001384	1	0.02319	0.1843	2	4	MORF4L1,MORF4L2
230	Domain	PS00670	D_2_HYDROXYACID_DH_2	0.001384	1	0.02319	0.1843	2	4	CTBP1,CTBP2
231	Domain	IPR007327	TPD52	0.001384	1	0.02319	0.1843	2	4	TPD52,TPD52L2
232	Domain	IPR006171	Toprim_domain	0.001384	1	0.02319	0.1843	2	4	TOP2A,TOP2B
233	Domain	PF00389	2-Hacid_dh	0.001384	1	0.02319	0.1843	2	4	CTBP1,CTBP2
234	Domain	PF04201	TPD52	0.001384	1	0.02319	0.1843	2	4	TPD52,TPD52L2
235	Domain	PS00521	P5CR	0.001384	1	0.02319	0.1843	2	4	PYCR1,PYCR2
236	Domain	PF00176	SNF2_N	0.001401	1	0.02319	0.1843	4	32	CHD1,CHD2,CHD9,CHD8
237	Domain	IPR000330	SNF2_N	0.001401	1	0.02319	0.1843	4	32	CHD1,CHD2,CHD9,CHD8
238	Domain	IPR006140	D-isomer_DH_NAD-bd	0.002284	1	0.03523	0.2801	2	5	CTBP1,CTBP2
239	Domain	3.30.310.80	-	0.002284	1	0.03523	0.2801	2	5	MARK1,MARK3
240	Domain	IPR006536	HnRNP-L/PTB	0.002284	1	0.03523	0.2801	2	5	HNRNPL,HNRNPLL
241	Domain	IPR022408	Acyl-CoA-binding_prot_CS	0.002284	1	0.03523	0.2801	2	5	DBI,ECI2
242	Domain	PS50032	KA1	0.002284	1	0.03523	0.2801	2	5	MARK1,MARK3
243	Domain	PF02149	KA1	0.002284	1	0.03523	0.2801	2	5	MARK1,MARK3
244	Domain	IPR001772	KA1_dom	0.002284	1	0.03523	0.2801	2	5	MARK1,MARK3
245	Domain	IPR018039	Intermediate_filament_CS	0.002816	1	0.04302	0.3419	5	63	KRT1,KRT2,KRT6B,SYNM,LMNB1
246	Domain	IPR001806	Small_GTPase	0.003377	1	0.04769	0.379	8	160	RAB10,RAB32,RHOF,RAB13,RHOBTB3,ARF3,ARF4,ARF6
247	Domain	IPR006576	BRK_domain	0.003391	1	0.04769	0.379	2	6	CHD9,CHD8
248	Domain	IPR032198	E2F_CC-MB	0.003391	1	0.04769	0.379	2	6	E2F4,E2F5
249	Domain	PF04433	SWIRM	0.003391	1	0.04769	0.379	2	6	SMARCC1,SMARCC2
250	Domain	PF16421	E2F_CC-MB	0.003391	1	0.04769	0.379	2	6	E2F4,E2F5
251	Domain	SM00592	BRK	0.003391	1	0.04769	0.379	2	6	CHD9,CHD8
252	Domain	PF07533	BRK	0.003391	1	0.04769	0.379	2	6	CHD9,CHD8
253	Domain	IPR007526	SWIRM	0.003391	1	0.04769	0.379	2	6	SMARCC1,SMARCC2
254	Domain	PS50934	SWIRM	0.003391	1	0.04769	0.379	2	6	SMARCC1,SMARCC2
255	Pathway	83054	Cell cycle	1.545e-07	0.0002149	0.0002149	0.00168	13	124	PTTG1,MCM6,ANAPC2,MAD1L1,BUB1,PLK1,ANAPC5,E2F4,E2F5,CCND3,CDC6,CDC20,PTTG2
256	Pathway	1269741	Cell Cycle	1.686e-05	0.02345	0.008544	0.06677	26	624	PTTG1,BRIP1,ACD,NDE1,MCM6,BANF1,ANAPC2,MAD1L1,BUB1,HERC2,PLK1,ANAPC5,SET,E2F4,E2F5,RAD50,CCND3,LMNB1,CSNK1D,CEP250,PSME3,CDC6,CDC20,AJUBA,RPA3,TOP2A
257	Pathway	413349	Proline biosynthesis, glutamate => proline	1.843e-05	0.02563	0.008544	0.06677	3	4	PYCR1,ALDH18A1,PYCR2
258	Pathway	1269763	Cell Cycle, Mitotic	5.756e-05	0.08006	0.02002	0.1564	22	517	PTTG1,NDE1,MCM6,BANF1,ANAPC2,MAD1L1,BUB1,PLK1,ANAPC5,SET,E2F4,E2F5,CCND3,LMNB1,CSNK1D,CEP250,PSME3,CDC6,CDC20,AJUBA,RPA3,TOP2A
259	Pathway	P00013	Cell cycle	9.11e-05	0.1267	0.02534	0.1981	4	15	ANAPC2,CCND3,PSME3,RPA3
260	Pathway	1269825	Mitotic Anaphase	0.0002388	0.3321	0.04355	0.3403	11	181	PTTG1,NDE1,BANF1,ANAPC2,MAD1L1,BUB1,PLK1,ANAPC5,LMNB1,PSME3,CDC20
261	Pathway	1470921	Aryl hydrocarbon receptor signalling	0.0002454	0.3414	0.04355	0.3403	3	8	AHRR,AHR,PTGES3
262	Pathway	1269823	Mitotic Metaphase and Anaphase	0.0002505	0.3484	0.04355	0.3403	11	182	PTTG1,NDE1,BANF1,ANAPC2,MAD1L1,BUB1,PLK1,ANAPC5,LMNB1,PSME3,CDC20
263	Pathway	547488	proline biosynthesis	0.0002853	0.3969	0.0441	0.3446	2	2	PYCR1,ALDH18A1
264	Interaction	int:NTRK1	NTRK1 interactions	2.635e-15	1.768e-11	1.768e-11	1.66e-10	82	1956	ABCF1,HK1,AUP1,RPN2,MARK3,SPTBN1,DHX38,U2AF2,MCM6,CHD1,FAM98B,NSUN2,STT3A,HNRNPL,JAK1,CACTIN,GANAB,AP2A1,AP2A2,TCERG1,TAX1BP1,PGRMC2,CLPTM1,MAD1L1,POP1,XRN1,GOLIM4,PYCR1,ALDH18A1,USP4,PYCR2,PLK1,EPN1,TIMM44,DDX24,SEC61A1,MAP4K4,HNRNPLL,FOXK1,HNRNPDL,VPS18,SET,RIOK1,NEDD4L,DCPS,SMCHD1,RHOBTB3,RTN4,TMEM59,CAPN2,RECQL,BRD3,C7orf50,TRAPPC8,LARS2,DICER1,URGCP,ERLIN1,RAD50,KIFAP3,ERLIN2,LMNB1,WDHD1,HNR…
265	Interaction	int:EED	EED interactions	3.531e-13	2.369e-09	1.185e-09	1.112e-08	61	1316	ABCF1,TRIM25,RPN2,ACTR10,SPTBN1,ACTG1,U2AF2,MCM6,CHD2,MAGT1,NSUN2,TRIP12,HNRNPL,DMXL1,AP2A1,AP2A2,TCERG1,MAD1L1,NIP7,ALDH18A1,HERC2,FAR1,PYCR2,PLK1,EPN1,MGA,DDX24,SEC61A1,HNRNPLL,ZNF687,HNRNPDL,KRT1,KRT2,VPS18,FYTTD1,SMCHD1,CAPN2,BAZ1B,GPAM,ATAD2,ARF3,ARF4,ARF6,RAD50,NCOA5,TMX2,ERLIN2,LMNB1,RHPN2,HNRNPUL2,YLPM1,EIF5B,SMARCC1,SMARCC2,WDR12,KDM2A,LIMCH1,CTNNB1,PCBP2,PTGES3,ATP2A2
266	Interaction	int:SIRT7	SIRT7 interactions	7.33e-13	4.918e-09	1.639e-09	1.539e-08	41	665	ABCF1,HK1,RPN2,SPTBN1,DHX38,KRI1,U2AF2,MCM6,CHD1,CHD2,EPB41L3,TTF1,NSUN2,TRIP12,ITPR3,GANAB,AHNAK,POP1,XRN1,ALDH18A1,HERC2,DDX24,DHX37,SMCHD1,BAZ1B,RECQL,CHD8,ATAD2,DICER1,ARF3,RAD50,WDR6,PHF3,YLPM1,EIF5B,SMARCC1,SMARCC2,WDR12,ATP2A2,RBM34,RAI1
267	Interaction	int:RPA1	RPA1 interactions	7.347e-12	4.929e-08	1.232e-08	1.157e-07	33	477	BRIP1,TRIM25,SPTBN1,MCM6,RB1CC1,NSUN2,TRIP12,HNRNPL,RAB10,FANCG,AP2A1,AP2A2,TCERG1,AHNAK,XRN1,PAN2,HERC2,RAB13,HNRNPDL,RTN4,RECQL,C7orf50,RFWD3,RAD50,LMNB1,WDHD1,CELF1,MORF4L2,SMARCC2,LIMCH1,RPA3,TOP2A,TOP2B
268	Interaction	int:POU5F1	POU5F1 interactions	4.393e-11	2.947e-07	5.895e-08	5.534e-07	35	569	ABCF1,RPN2,ACTG1,CHD1,NDUFA5,HNRNPL,ITPR3,GANAB,TCERG1,AHNAK,AMOTL2,PLK1,MGA,DDX24,RAB13,TRAF7,KRT1,KRT2,SMCHD1,RTN4,BRD3,PHF3,EIF5B,SMARCC1,SMARCC2,CTBP1,CTBP2,CTNNB1,CDC20,PCBP2,RPA3,TOP2A,CRBN,TOP2B,RBM17
269	Interaction	int:XPO1	XPO1 interactions	2.832e-10	1.9e-06	3.167e-07	2.973e-06	53	1234	PTTG1,RAD18,ABCF1,ACD,NDE1,DIS3L,ITGB1BP1,IRAK1,FAM98B,SOWAHC,HMG20B,PJA2,FANCG,C5orf34,RIMKLB,AP2A1,ZFP36L2,NFKBIA,XRN1,AHR,AMOTL2,EPN1,MAP4K4,ANAPC5,RHOF,FOXK1,RAF1,SET,RIOK1,NEDD4L,DCPS,CAPN2,E2F4,E2F5,HIF1AN,SYDE1,RFWD3,WDR45,SETD2,WDHD1,CSNK1D,DNAJC11,EIF5B,CSTF3,WDR12,LIMCH1,CTNNB1,CDC20,AJUBA,G6PD,TOP2A,TOP2B,RBM17
270	Interaction	int:RPA3	RPA3 interactions	1.234e-08	8.277e-05	1.087e-05	0.000102	25	388	SPTBN1,TRIP12,HNRNPL,RAB10,AP2A1,AP2A2,TCERG1,AHNAK,XRN1,HERC2,RAB13,HNRNPDL,RTN4,C7orf50,RFWD3,RAD50,LMNB1,WDHD1,CELF1,MORF4L2,SMARCC2,LIMCH1,RPA3,TOP2A,TOP2B
271	Interaction	int:RPA2	RPA2 interactions	1.296e-08	8.694e-05	1.087e-05	0.000102	27	448	SPTBN1,GOLM1,RB1CC1,TRIP12,HNRNPL,RAB10,AP2A1,AP2A2,TCERG1,AHNAK,XRN1,PAN2,RAB13,HNRNPDL,RTN4,C7orf50,RFWD3,RAD50,WDHD1,CELF1,MORF4L2,SMARCC2,LIMCH1,RPA3,TOP2A,TOP2B,TPD52L2
272	Interaction	int:UNK	UNK interactions	3.682e-08	0.000247	2.745e-05	0.0002577	21	296	SPTBN1,MCL1,HNRNPL,PJA2,MGA,HNRNPDL,HSPE1,RTN4,ID3,BRD3,TRAPPC8,ARF4,RLIM,CSTF3,LIMCH1,CTNNB1,RPA3,PTGES3,ATP2A2,TOP2A,TOP2B
273	Interaction	int:ELAVL1	ELAVL1 interactions	5.352e-08	0.000359	3.59e-05	0.0003371	61	1772	NUSAP1,CYP51A1,U2AF2,CHD1,HMOX1,TSPYL1,DPP8,EPB41L3,TUFT1,STT3A,HNRNPL,PTP4A1,CIRBP,RAB10,PJA2,MORF4L1,NIP7,EXOSC6,PAN2,GOLIM4,SLC25A23,RHOF,CCDC14,HNRNPDL,AMD1,SET,RIOK1,NEDD4L,PANK3,VPS72,TROAP,FAM46A,TMEM59,BRD3,OLR1,HIF1AN,RFWD3,ARF3,FAM83H,ARF4,CYB5B,TGIF1,SETD2,ERLIN2,ZNHIT6,LMNB1,CELF1,EPHA2,TMEM209,LRRC8A,SMARCC1,SMARCC2,CTBP1,KDM2A,LIMCH1,CTNNB1,PCBP2,RPA3,ATP2A2,SF3A2,RBM17
274	Interaction	int:CCDC8	CCDC8 interactions	6.891e-08	0.0004623	4.203e-05	0.0003946	29	550	ABCF1,TRIM25,GALNT2,IRAK1,ACTG1,MCM6,RB1CC1,NSUN2,TRIP12,HNRNPL,ITPR3,AHNAK,PGRMC2,HERC2,FAR1,TAP1,NEDD4L,SMCHD1,BAZ1B,DICER1,FAM83H,LMNB1,CEP250,SMARCC2,CTNNB1,PCBP2,ATP2A2,TOP2A,PHLDB2
275	Interaction	int:OBSL1	OBSL1 interactions	1.591e-07	0.001067	8.896e-05	0.0008352	31	640	ABCF1,U2AF2,MCM6,CHD1,TRIP12,HNRNPL,ITPR3,GANAB,AP2A1,RRP36,AHNAK,EXOSC6,HERC2,MGA,MAP4K4,HNRNPDL,SMCHD1,BAZ1B,RAD50,NCOA5,LMNB1,HNRNPUL2,YLPM1,EIF5B,SMARCC2,CTNNB1,PCBP2,SF3A2,TOP2A,TOP2B,RBM17
276	Interaction	int:HECW2	HECW2 interactions	1.738e-07	0.001166	8.969e-05	0.000842	20	296	TRIM25,MARK1,CACTIN,POP1,XRN1,ZC3H7B,DDX24,ANAPC5,PKN3,SMCHD1,ARF4,NCOA5,LMNB1,PHF3,CTNNBL1,CSTF3,CDC20,SF3A2,AFF4,RAI1
277	Interaction	int:MDC1	MDC1 interactions	2.285e-07	0.001533	0.0001087	0.001021	16	195	AUP1,BANF1,ANAPC2,PYCR1,HERC2,PYCR2,SEC61A1,ANAPC5,RAD50,HNRNPUL2,SMARCC1,SMARCC2,CDC20,RPA3,ATP2A2,RBM17
278	Interaction	int:CUL3	CUL3 interactions	2.431e-07	0.001631	0.0001087	0.001021	46	1218	RPN2,SPTBN1,DHX38,IRAK1,U2AF2,MCM6,NDUFA5,FAM98B,BTBD1,NSUN2,HNRNPL,CIRBP,NEDD8,PJA2,ZFP36L2,POP1,EXOSC6,PYCR1,ALDH18A1,FAR1,PYCR2,DDX24,SLC25A23,TARBP2,HNRNPDL,KRT1,KRT2,KRT6B,RHOBTB3,BAZ1B,DICER1,ARF4,LMNB1,HNRNPUL2,WDR6,YLPM1,CSTF3,SMARCC1,SMARCC2,CTNNB1,PCBP2,RPA3,ATP2A2,SF3A2,TOP2A,RBM17
279	Interaction	int:PAXIP1	PAXIP1 interactions	5.705e-07	0.003827	0.0002392	0.002246	18	262	DIS3L,KRI1,MCM6,EPB41L3,CIRBP,MAP4K4,ANAPC5,HNRNPLL,DYNC2H1,C7orf50,TRAPPC8,RAD50,WDHD1,EIF5B,CCT6B,SKA3,CDC20,PCBP2
280	Interaction	int:HNRNPU	HNRNPU interactions	9.317e-07	0.006251	0.0003677	0.003452	26	520	ABCF1,KRI1,U2AF2,CHD1,HNRNPL,NEDD8,TCERG1,MORF4L1,NFKBIA,NIP7,POP1,PAN2,DDX24,PKN3,HNRNPDL,MUS81,BAZ1B,TMX2,MORF4L2,CEP250,RPA3,SF3A2,TOP2A,CRBN,RBM34,TPD52
281	Interaction	int:HNRNPA1	HNRNPA1 interactions	1.283e-06	0.008609	0.0004783	0.00449	26	529	U2AF2,FAM98B,HNRNPL,CIRBP,NEDD8,NFKBIA,XRN1,PAN2,HNRNPDL,KRT1,KRT2,KRT6B,CAPN2,PPL,ARF3,RAD50,NCOA5,CYB5B,LMNB1,HNRNPUL2,YLPM1,CSTF3,CTNNB1,PCBP2,RPA3,SF3A2
282	Interaction	int:CDC16	CDC16 interactions	1.357e-06	0.009105	0.0004792	0.004499	13	147	ANAPC2,BUB1,PYCR1,PYCR2,MGA,ANAPC5,ZNF687,TROAP,FAM83H,ZNHIT6,FTH1,YY1AP1,CDC20
283	Interaction	int:NANOG	NANOG interactions	1.998e-06	0.01341	0.0006703	0.006293	24	474	GPATCH8,RB1CC1,NSUN2,TRIP12,ITPR3,CIRBP,GANAB,MORF4L1,MAD1L1,NIP7,EXOSC6,MGA,DDX24,RAB13,HNRNPDL,KRT1,KRT6B,VPS72,LMNB1,HNRNPUL2,CTNNB1,TOP2A,CRBN,RBM17
284	Interaction	int:NXF1	NXF1 interactions	3.002e-06	0.02014	0.0009383	0.008809	41	1126	NDE1,ERAP1,SPTBN1,DHX38,IRAK1,MCL1,FAM98B,MAGT1,SLC25A25,CIRBP,CHTF8,AP2A2,AHNAK,BUB1,FAM83G,ALDH18A1,ZC3H7B,EPN1,RAB32,DDX24,SEC61A1,RHOF,TARBP2,RAF1,FYTTD1,CHD8,E2F4,TDG,ATAD2,RFWD3,NCOA5,CYB5B,CEP250,SMARCC1,SMARCC2,PSME3,CTNNB1,PCCB,STX6,TPD52,TPD52L2
285	Interaction	int:CDC5L	CDC5L interactions	3.077e-06	0.02064	0.0009383	0.008809	27	590	RAD18,SPTBN1,U2AF2,PARVB,EPB41L3,PARP4,AHNAK,MORF4L1,ANAPC2,MAD1L1,BUB1,PLK1,HNRNPLL,SMCHD1,CHD8,ARF4,RAD50,YLPM1,CTNNBL1,CSTF3,SMARCC2,CDC20,PCBP2,RPA3,SF3A2,TOP2A,RBM17
286	Interaction	int:CLN3	CLN3 interactions	3.595e-06	0.02412	0.001031	0.009676	10	92	AUP1,RPN2,IRAK1,GANAB,FAR1,SEC61A1,ARF3,ARF4,ERLIN2,ATP2A2
287	Interaction	int:SFN	SFN interactions	3.687e-06	0.02474	0.001031	0.009676	17	269	TRIM25,KLHDC2,MARK1,MARK3,ACTG1,SYNJ2,USP4,RAF1,KRT1,KRT2,NEDD4L,RHPN2,EIF5B,PSME3,CTNNB1,AJUBA,G6PD
288	Interaction	int:RUVBL1	RUVBL1 interactions	4.966e-06	0.03331	0.001333	0.01251	15	218	ACTG1,U2AF2,FDFT1,AHNAK,MORF4L1,PAN2,UXT,VPS72,ZNHIT6,MORF4L2,CEP250,SMARCC2,CTNNB1,PCBP2,CRBN
289	Interaction	int:COPS5	COPS5 interactions	7.653e-06	0.05134	0.001975	0.01854	32	808	TRPC4AP,ABCF1,SPTBN1,U2AF2,FAM98B,BTBD1,NSUN2,HNRNPL,CIRBP,NEDD8,SERPINB3,SERPINB4,ANAPC2,POP1,AHR,PLK1,HNRNPDL,RAF1,KRT1,KRT2,KRT6B,ID1,ID3,C7orf50,FAM83H,HNRNPUL2,CTNNB1,CDC20,PCBP2,TOP2A,CRBN,TPD52L2
290	Interaction	int:RBL2	RBL2 interactions	8.346e-06	0.05599	0.002074	0.01947	9	80	USP4,UXT,FOXK1,RAF1,E2F4,E2F5,RAD50,CCND3,CDC6
291	Interaction	int:EGFR	EGFR interactions	1.078e-05	0.07231	0.002583	0.02425	42	1229	HK1,DHX38,SPCS2,IRAK1,U2AF2,MCM6,GPATCH8,NSUN2,STT3A,CIRBP,JAK1,AP2A1,AP2A2,SERPINB4,FDFT1,AHNAK,SEC61B,HERC2,FAR1,PYCR2,PLK1,EPN1,SEC61A1,RAF1,KRT1,KRT2,RIOK1,E2F4,ARF4,ARF6,WDR6,EPHA2,DNAJC11,RLIM,EIF5B,CSTF3,CTBP1,CTBP2,CTNNB1,RPA3,PTGES3,ATP2A2
292	Interaction	int:IFI16	IFI16 interactions	1.243e-05	0.0834	0.002876	0.027	19	358	KRI1,U2AF2,TRIP12,POP1,EXOSC6,XRN1,DDX24,SMCHD1,ID1,ID3,BAZ1B,ATAD2,NEMF,TMEM209,SMARCC2,WDR12,TOP2A,TOP2B,RBM34
293	Interaction	int:TERF2	TERF2 interactions	1.327e-05	0.08901	0.002967	0.02785	16	266	ACD,MARK3,U2AF2,GPATCH8,GANAB,AP2A2,PYCR2,DDX24,SET,DHX37,MUS81,CHD8,RAD50,CTBP1,RPA3,TOP2A
294	Interaction	int:CEBPA	CEBPA interactions	1.553e-05	0.1042	0.00336	0.03155	14	211	RPN2,SPTBN1,CHD1,TCERG1,PYCR2,VPS72,CAPN2,E2F4,NCOA5,LMNB1,HNRNPUL2,YY1AP1,CTNNB1,TOP2A
295	Interaction	int:NR3C1	NR3C1 interactions	1.738e-05	0.1166	0.003644	0.03421	15	242	ALDH18A1,HNRNPDL,RAF1,SET,NEDD4L,SMCHD1,CHD9,TDG,FTH1,SMARCC1,SMARCC2,SEC63,PTGES3,RBM34,RAI1
296	Interaction	int:BARD1	BARD1 interactions	1.914e-05	0.1284	0.003891	0.03653	16	274	BRIP1,KRI1,U2AF2,MCM6,CIRBP,TCERG1,NFKBIA,HNRNPLL,HNRNPDL,SMCHD1,E2F4,TRAPPC8,RAD50,HNRNPUL2,PCBP2,RBM17
297	Interaction	int:LDLRAD4	LDLRAD4 interactions	2.019e-05	0.1355	0.003973	0.0373	7	50	DHX38,TAX1BP1,TOMM40,EPN1,VPS18,NEDD4L,CSNK1D
298	Interaction	int:MOV10	MOV10 interactions	2.072e-05	0.139	0.003973	0.0373	36	1011	NDE1,ERAP1,DHX38,FAM98B,MAGT1,CIRBP,CHTF8,AP2A2,POP1,FAM83G,ALDH18A1,ZC3H7B,EPN1,RAB32,DDX24,SEC61A1,RHOF,RAF1,FYTTD1,STBD1,NEDD4L,E2F4,RFWD3,SMTN,NCOA5,CYB5B,CEP250,SMARCC1,SMARCC2,PSME3,CTNNB1,CDC20,RPA3,PCCB,STX6,TPD52L2
299	Interaction	int:HIST3H3	HIST3H3 interactions	2.428e-05	0.1629	0.004525	0.04248	15	249	ERAP1,IRAK1,CHD1,HNRNPL,JAK1,MORF4L1,TAF7,MGA,SET,ATAD2,RAD50,SETD2,CTBP1,KDM2A,CTBP2
300	Interaction	int:MEX3C	MEX3C interactions	2.627e-05	0.1763	0.004764	0.04473	7	52	MARK3,AP2A1,AP2A2,PAN2,DHX37,HNRNPUL2,WDR6
301	Interaction	int:TSHZ3	TSHZ3 interactions	2.828e-05	0.1898	0.004994	0.04688	5	22	TAX1BP1,MAD1L1,CTBP1,CTBP2,PSME3
302	Interaction	int:HNRNPM	HNRNPM interactions	2.923e-05	0.1961	0.005028	0.0472	15	253	ABCF1,U2AF2,HNRNPL,TCERG1,MORF4L1,PAN2,HNRNPDL,RTN4,ERLIN2,LMNB1,MORF4L2,CEP250,CTNNB1,RPA3,CRBN
303	Interaction	int:SCARNA22	SCARNA22 interactions	3.299e-05	0.2213	0.005489	0.05154	10	118	HNRNPL,POP1,DDX24,DHX37,BAZ1B,RAD50,LMNB1,HNRNPUL2,CSTF3,TOP2B
304	Interaction	int:CCT5	CCT5 interactions	3.437e-05	0.2306	0.005489	0.05154	12	170	KLHDC2,IRAK1,GANAB,AHNAK,XRN1,PAN2,HSPE1,SET,RFWD3,CCT6B,CDC20,CRBN
305	Interaction	int:NONO	NONO interactions	3.437e-05	0.2306	0.005489	0.05154	12	170	U2AF2,SERPINB8,TCERG1,MAD1L1,POP1,PAN2,ALDH18A1,DYNC2H1,YLPM1,SMARCC1,CTNNB1,RPA3
306	Interaction	int:PRSS1	PRSS1 interactions	3.564e-05	0.2391	0.005561	0.05221	5	23	SERPINB8,KRT1,KRT2,VPS18,CEP250
307	Interaction	int:DERL1	DERL1 interactions	4.096e-05	0.2748	0.006245	0.05863	10	121	TRIM25,HMOX1,HM13,EPB41L3,GANAB,PGRMC2,SMCHD1,RTN4,ERLIN2,ATP2A2
308	Interaction	int:USP37	USP37 interactions	4.34e-05	0.2912	0.006471	0.06075	9	98	BRIP1,MCM6,PLK1,ANAPC5,CHD8,WDHD1,PHF3,CDC20,RPA3
309	Interaction	int:CDH1	CDH1 interactions	4.595e-05	0.3082	0.006701	0.06291	26	648	TRIM25,MARK3,SPTBN1,IRAK1,ACTG1,RB1CC1,EPB41L3,RAB10,SYNJ2,AHNAK,PGRMC2,XRN1,KRT1,SET,RTN4,PPL,FAM83H,CSNK1D,EPHA2,FTH1,LIMCH1,CTNNB1,PCBP2,PHLDB2,TPD52,TPD52L2
310	Interaction	int:NOP56	NOP56 interactions	4.77e-05	0.32	0.006809	0.06393	15	264	ABCF1,KRI1,U2AF2,CIRBP,NIP7,POP1,DDX24,DHX37,C7orf50,RAD50,FAM111A,NEMF,CDC6,TOP2A,RBM34
311	Interaction	int:TUBA1C	TUBA1C interactions	5.389e-05	0.3616	0.007495	0.07036	12	178	AUP1,NEDD8,AHNAK,SEC61B,HERC2,PKN3,CEP250,TMEM209,CCT6B,CDC20,RPA3,ATP2A2
312	Interaction	int:HDAC1	HDAC1 interactions	5.474e-05	0.3672	0.007495	0.07036	24	579	CHD1,BANF1,HMG20B,MORF4L1,NFKBIA,MAD1L1,BUB1,MGA,FOXK1,ZNF687,GPAM,E2F4,HIF1AN,TGIF1,KLF13,MORF4L2,CCT6B,SMARCC1,SMARCC2,CTBP1,CTNNB1,CDC20,TOP2A,TOP2B
313	Interaction	int:FN1	FN1 interactions	5.714e-05	0.3834	0.007667	0.07198	29	774	ABCF1,SPTBN1,ACTG1,MCM6,NDUFA5,HNRNPL,CIRBP,RAB10,AP2A1,AP2A2,TCERG1,FDFT1,AHNAK,SEC61B,EPN1,HNRNPDL,KRT1,HSPE1,KRT2,SET,SMCHD1,ARF6,ERLIN2,LMNB1,EIF5B,PCBP2,PTGES3,G6PD,TOP2A
314	Interaction	int:RNF2	RNF2 interactions	5.982e-05	0.4013	0.007869	0.07388	29	776	ABCF1,TRIM25,ACTG1,U2AF2,MAGT1,HNRNPL,HMG20B,CIRBP,RAB10,MORF4L1,PAN2,PYCR1,MGA,DDX24,ZNF687,HNRNPDL,FYTTD1,SMCHD1,BAZ1B,C7orf50,RAD50,HNRNPUL2,WDR6,SMARCC1,SMARCC2,WDR12,CTBP2,ATP2A2,TOP2A
315	Interaction	int:KIAA1683	KIAA1683 interactions	6.756e-05	0.4532	0.008716	0.08183	7	60	DIS3L,PJA2,AHR,ANAPC5,DICER1,AJUBA,RBM17
316	Interaction	int:ECT2	ECT2 interactions	6.934e-05	0.4652	0.008777	0.0824	11	155	RAD18,MCM6,POMP,PLK1,CAPN2,WDHD1,EIF5B,CTBP1,CTBP2,SKA3,ATP2A2
317	Interaction	int:PIP4K2A	PIP4K2A interactions	7.475e-05	0.5015	0.009082	0.08526	9	105	RAD18,GPATCH8,EPB41L3,CHD9,CHD8,BRD3,RFWD3,SETD2,AFF4
318	Interaction	int:FUBP1	FUBP1 interactions	7.475e-05	0.5015	0.009082	0.08526	9	105	U2AF2,NSUN2,TOMM40,RAB32,ARF4,CELF1,SMARCC1,SMARCC2,PCBP2
319	Interaction	int:MYC	MYC interactions	7.58e-05	0.5086	0.009082	0.08526	26	668	TRPC4AP,RPN2,IRAK1,ACTG1,MCL1,NDUFA5,TRIP12,GANAB,XRN1,ALDH18A1,PLK1,DDX24,RAF1,CHD9,E2F4,E2F5,BRD3,TDG,ATAD2,ARF4,SMTN,FTH1,SMARCC1,CDC6,TOP2A,PHLDB2
320	Interaction	int:VHL	VHL interactions	7.775e-05	0.5216	0.009152	0.08592	17	341	RB1CC1,TRIP12,HNRNPL,NEDD8,UXT,HNRNPLL,HNRNPDL,RHOBTB3,ID1,ID3,HIF1AN,KIFAP3,CSTF3,YY1AP1,AJUBA,RPA3,TOP2A
321	Interaction	int:BRCA1	BRCA1 interactions	8.308e-05	0.5574	0.00961	0.09022	23	557	RAD18,BRIP1,ACTG1,JAK1,AP2A1,MORF4L1,AHR,HERC2,PLK1,DDX24,MAP4K4,E2F4,RAD50,MORF4L2,WDR6,CSNK1D,EIF5B,SMARCC1,SMARCC2,CTBP1,CTNNB1,PCBP2,TOP2A
322	Interaction	int:MATR3	MATR3 interactions	9.124e-05	0.6121	0.01038	0.09741	12	188	U2AF2,HNRNPL,NEDD8,PAN2,HNRNPDL,SET,NCOA5,HNRNPUL2,CEP250,YLPM1,RPA3,CRBN
323	Interaction	int:NOL4L	NOL4L interactions	9.321e-05	0.6253	0.01042	0.09785	3	6	CTBP1,CTBP2,SKA3
324	Interaction	int:FOXP3	FOXP3 interactions	9.55e-05	0.6407	0.01043	0.09796	19	416	NUSAP1,NDE1,KRI1,FAM98B,HNRNPL,AP2A1,PLK1,HNRNPLL,FYTTD1,DHX37,SMCHD1,CHD8,PHF3,CSNK1D,SMARCC1,SMARCC2,PSME3,SKA3,RBM34
325	Interaction	int:HNRNPD	HNRNPD interactions	9.643e-05	0.6469	0.01043	0.09796	15	281	KLHDC2,U2AF2,BANF1,HNRNPL,NEDD8,AHNAK,TAX1BP1,PAN2,PYCR1,PKN3,HNRNPDL,DICER1,ARF4,PCBP2,RPA3
326	Interaction	int:AP2B1	AP2B1 interactions	9.997e-05	0.6707	0.01065	0.09995	9	109	NUSAP1,AP2A1,AP2A2,BUB1,TOMM40,EPN1,EPHA2,RPA3,AFF4
327	Interaction	int:PIN1	PIN1 interactions	0.0001036	0.6948	0.01086	0.1019	14	251	IRAK1,U2AF2,MCL1,AP2A1,NFKBIA,PLK1,DDX24,TBCA,RAF1,HSPE1,CTNNB1,PCBP2,TOP2A,RAI1
328	Interaction	int:HDAC2	HDAC2 interactions	0.0001067	0.7161	0.01094	0.1027	17	350	BANF1,HMG20B,MORF4L1,NFKBIA,MAD1L1,USP4,PLK1,FOXK1,HIF1AN,MORF4L2,RLIM,SMARCC2,CTBP1,CTBP2,CDC20,TOP2A,TOP2B
329	Interaction	int:RUVBL2	RUVBL2 interactions	0.000108	0.7247	0.01094	0.1027	14	252	ACTG1,FDFT1,MORF4L1,PAN2,UXT,VPS72,DYNC2H1,BRD3,ARF6,MORF4L2,CTNNB1,PCBP2,RPA3,CRBN
330	Interaction	int:HIST1H2BG	HIST1H2BG interactions	0.0001124	0.754	0.01094	0.1027	13	222	NUSAP1,TRIP12,VPS72,SMCHD1,MUS81,RECQL,BRD3,ATAD2,RAD51AP1,MORF4L2,KDM2A,RAI1,TPD52
331	Interaction	int:ZNF692	ZNF692 interactions	0.0001157	0.7764	0.01094	0.1027	5	29	RAD18,POP1,MGA,DDX24,RBM34
332	Interaction	int:BMI1	BMI1 interactions	0.0001161	0.7789	0.01094	0.1027	18	387	TRIM25,ACTG1,FAM98B,GPATCH8,BANF1,CIRBP,XRN1,PYCR1,ZNF687,BAZ1B,NCOA5,CELF1,PHF3,YLPM1,SMARCC1,WDR12,CDC6,TOP2A
333	Interaction	int:SRSF3	SRSF3 interactions	0.000117	0.7852	0.01094	0.1027	10	137	U2AF2,CHD1,EXOSC6,PAN2,TAP1,HNRNPDL,CEP250,PCBP2,SF3A2,CRBN
334	Interaction	int:SFPQ	SFPQ interactions	0.0001171	0.7856	0.01094	0.1027	12	193	U2AF2,MMADHC,HNRNPL,TCERG1,PAN2,TOMM40,MUS81,NCOA5,SMARCC1,SMARCC2,RPA3,TOP2B
335	Interaction	int:UBC	UBC interactions	0.0001174	0.7879	0.01094	0.1027	27	726	RAD18,TRIM25,NDE1,KLHDC2,IRAK1,MCL1,ZFAND5,BTBD1,NSUN2,TRIP12,ITPR3,AP2A1,AP2A2,AHNAK,MORF4L1,TAX1BP1,NFKBIA,USP4,HERC2,FAR1,EPN1,CCDC14,HSPE1,RECQL,URGCP,RLIM,PTGES3
[truncated: 1,896 more rows]

## Sheet: G2
	Category	ID	Name	p-value	q-value Bonferroni	q-value FDR B&H	q-value FDR B&Y	Hit Count in Query List	Hit Count in Genome	Hit in Query List
[truncated: 1,991 more rows]
