# Supplementary material for: Uncovering extensive post-translation regulation during human cell cycle progression by integrative multi-’omics analysis
Source: BMC Bioinformatics. 2019 Oct 29;20:536. doi: 10.1186/s12859-019-3150-5 (PMC6820968; doi:10.1186/s12859-019-3150-5)
Supplement: Supplementary file 10 — Additional file 10 Combined dataset. Dataset of Aviner’s work (log2 mRNA, translation and protein abundance for G1-S-G2/M) with gene, mRNA and amino-acid sequence derived features and associated labels. [file 12859_2019_3150_MOESM10_ESM.xlsx]

## Sheet: Sheet1
	Gene_name	Protein_name	GOBP	GOMF	GOCC	mean_RNA_G1	mean_RNA_S	mean_RNA_G2	mean_tr_G1	mean_tr_S	mean_tr_G2	mean_prot_G1	mean_prot_S	mean_prot_G2	Uniprot_IDs	Leading_Uniprot	Leading_Gene_Name	Primary_Accession	Chr_Map	Chromosome	Protein-Accession	Description	Length	Num_Exons	Num_STS	Num_Misc_Features	Num_Regulatory	Num_PolyA	Num_Regions	Num_Sites	Prot_Mol_Weight	AA_Length	GC_content	CDS Length	CAI	%G+C	%G+C(1)	%G+C(2)	%G+C(3)	Nc	Isoelectric-Point	Aromaticity	Instability_Index	GRAVY	Secondary_Structure_Helix	Secondary_Structure_Coil	Secondary_Structure_Sheet	tAI	CUB
0	ATG2A	Autophagy-related protein 2 homolog A		binding;protein binding		9.0062	9.0223	9.12952	16.3636	17.4797	17.8768	18.2148	14.899	20.2368	A0AUL9;B4DV45;H7C3T2;Q2TAZ0;Q2TAZ0-3	A0AUL9	ATG2A	NM_015104	11q13.1	11	NP_055919.2	Homo sapiens autophagy related 2A (ATG2A), mRNA	6378	41	13	9	0	0	2	8	212730	1938	0.637442	5817	0.835	63.7	67.4	46.4	77.5	40.4	5.56964	0.0608875	58.2635	-0.265841	0.28483	0.25903	0.293086	0.249737	0.0924299
1	RBM47;FLJ20273	RNA-binding protein 47	base conversion or substitution editing;biological regulation;cellular macromolecule metabolic process;cellular metabolic process;cellular nitrogen compound metabolic process;cellular process;cytidine to uridine editing;macromolecule metabolic process;macromolecule modification;metabolic process;mRNA metabolic process;mRNA modification;mRNA processing;nitrogen compound metabolic process;nucleic a…	binding;nucleic acid binding;nucleotide binding;protein binding;RNA binding;single-stranded RNA binding	apolipoprotein B mRNA editing enzyme complex;cell part;cytoplasm;cytoplasmic part;endoplasmic reticulum;intracellular;intracellular membrane-bounded organelle;intracellular organelle;intracellular organelle part;intracellular part;macromolecular complex;membrane-bounded organelle;nuclear part;nucleoplasm;nucleus;organelle;organelle part;protein complex	10.3301	10.3964	10.6773	16.5443	16.7465	16.0382	24.748	22.4268	24.6512	A0A024R9W3;A0AV96;B7Z8Z7;B7ZLP7;D6R9D6;D6R9M7;D6RA49;D6RBP6;D6RBS9;D6RCT1;D6REZ6;D6RFL5;Q5T0W7;Q8TBY0;A0AV96-2	A0AV96	RBM47	NM_001098634	4p14	4	NP_001092104.1	Homo sapiens RNA binding motif protein 47 (RBM47), transcript variant 1, mRNA	5160	7	5	4	2	3	4	3	63968	593	0.622896	1782	0.833	62.3	63.1	47.1	76.6	38.3	7.55865	0.0910624	35.3916	-0.234401	0.268128	0.242833	0.284992	0.306991	0.291771
2	ADAM9	Disintegrin and metalloproteinase domain-containing protein 9	activation of MAPKK activity;activation of protein kinase activity;biological adhesion;biological regulation;cell activation;cell adhesion;cell adhesion mediated by integrin;cell differentiation;cell surface receptor linked signaling pathway;cell-cell adhesion;cell-cell adhesion mediated by integrin;cell-matrix adhesion;cell-substrate adhesion;cellular developmental process;cellular macromolecule…	binding;catalytic activity;cation binding;collagen binding;endopeptidase activity;enzyme binding;extracellular matrix binding;hydrolase activity;integrin binding;ion binding;kinase binding;laminin binding;metal ion binding;metalloendopeptidase activity;metallopeptidase activity;peptidase activity;peptidase activity, acting on L-amino acid peptides;protein binding;protein complex binding;protein d…	cell part;extracellular region part;extracellular space;integral to membrane;intrinsic to external side of plasma membrane;intrinsic to membrane;intrinsic to plasma membrane;membrane part;plasma membrane part	12.3213	12.2036	12.2333	20.4405	20.0918	20.2593	19.0836	16.2489	19.2813	A0AVL1;B4DDM8;C9J6H5;C9JPM3;F8WC54;Q13443;Q13443-2	A0AVL1	ADAM9	NM_003816	8p11.22	8	NP_003807.1	Homo sapiens ADAM metallopeptidase domain 9 (ADAM9), transcript variant 1, mRNA	4111	22	2	6	2	2	5	9		819	0.445122	2460	0.769	44.5	51.2	43.8	38.5	51.4	7.71198	0.0866911	45.8868	-0.377411	0.272283	0.28083	0.205128	0.206192	0.253706
3	UBA6;UBE1L2	Ubiquitin-like modifier-activating enzyme 6	catabolic process;cellular catabolic process;cellular macromolecule catabolic process;cellular macromolecule metabolic process;cellular metabolic process;cellular process;cellular protein metabolic process;macromolecule catabolic process;macromolecule metabolic process;macromolecule modification;metabolic process;modification-dependent macromolecule catabolic process;modification-dependent protei…	adenyl nucleotide binding;adenyl ribonucleotide binding;ATP binding;binding;catalytic activity;FAT10 activating enzyme activity;ligase activity;nucleotide binding;protein binding;purine nucleotide binding;purine ribonucleoside triphosphate binding;purine ribonucleotide binding;ribonucleotide binding;small protein activating enzyme activity	cell part;cytoplasm;intracellular part	10.8273	10.7585	10.6858	18.3321	18.2206	19.0873	24.6145	21.3564	25.2079	A0A024RDB0;A0AVT1;B3KSS1;H0Y8S8;H0Y9U5;A0AVT1-2;A0AVT1-3;A0AVT1-4	A0AVT1	UBA6	NM_018227	4q13.2	4	NP_060697.4	Homo sapiens ubiquitin like modifier activating enzyme 6 (UBA6), mRNA	6462	33	5	7	3	4	4	10	117839	1052	0.390313	3159	0.728	39	49.2	37.4	30.5	49.4	5.7619	0.0865019	39.9506	-0.23384	0.309886	0.212928	0.256654	0.203253	0.197697
4	ESYT2	Extended synaptotagmin-2			cell part;integral to membrane;intrinsic to membrane;membrane;membrane part;plasma membrane	11.3369	11.1843	11.284	18.5207	18.4421	18.5616	18.5938	19.1518	19.0158	A0A087WXU3;A0FGR8;H7BXI1;A0FGR8-2;A0FGR8-4;A0FGR8-6;C9JGI7	A0FGR8	ESYT2	NM_020728	7q36.3	7	NP_065779.1	Homo sapiens extended synaptotagmin 2 (ESYT2), mRNA	5957	22	10	1	0	0	4	5	98771	893	0.542133	2682	0.771	54.2	58.7	41.9	62	55.6	8.84821	0.0604703	47.41	-0.288018	0.305711	0.258679	0.266517	0.243118	0.22708
5	SHTN1	Shootin-1	axon guidance;chemotaxis;locomotion;response to chemical stimulus;response to external stimulus;response to stimulus;taxis	binding;enzyme binding;kinase binding;protein binding	axon;cell part;cell projection;neuron projection	10.8455	10.8243	10.635	20.2107	20.1762	20.4381	26.1127	22.9059	26.1388	A0MZ66;A0MZ66-2;A0MZ66-3;A0MZ66-4;A0MZ66-5;A0MZ66-6;A0MZ66-7;B7Z7Z9	A0MZ66	SHTN1	NM_001127211	10q25.3	10	NP_001120683.1	Homo sapiens shootin 1 (SHTN1), transcript variant 1, mRNA	5361	17	6	16	1	1	2	15	71509	631	0.422996	1896	0.741	42.3	54.4	33.1	39.4	54.8	5.27057	0.0174326	63.6664	-0.968621	0.2187	0.217116	0.307448	0.263687	0.284737
6	SIL1	Nucleotide exchange factor SIL1	cellular macromolecule metabolic process;cellular metabolic process;cellular process;cellular protein metabolic process;establishment of localization;establishment of localization in cell;establishment of protein localization;intracellular protein transport;intracellular transport;macromolecule metabolic process;metabolic process;primary metabolic process;protein folding;protein metabolic process…	binding;protein binding;unfolded protein binding	cell part;cytoplasmic part;endoplasmic reticulum lumen;endoplasmic reticulum part;intracellular organelle lumen;intracellular organelle part;intracellular part;membrane-enclosed lumen;organelle lumen;organelle part	9.04244	8.92409	9.03588	17.9348	17.4944	17.6608	22.7505	20.5982	23.0934	A0RZB6;A0RZG6;D6RAI3;D6RBP7;D6REA1;D6RG16;D6RIU8;Q9H173;D6R940;F5H0H2	A0RZB6	SIL1	NM_001037633	5q31.2	5	NP_001032722.1	Homo sapiens SIL1 nucleotide exchange factor (SIL1), transcript variant 1, mRNA	1996	11	1	2	2	2	2	0		461	0.574315	1386	0.837	57.4	64.3	34	74	45.8	5.27386	0.0694143	48.5855	-0.299566	0.312364	0.173536	0.370933	0.269045	0.274383
7	ILVBL	Acetolactate synthase-like protein		binding;catalytic activity;cation binding;coenzyme binding;cofactor binding;ion binding;magnesium ion binding;metal ion binding;thiamine pyrophosphate binding;transferase activity;vitamin binding	cell part;integral to membrane;intrinsic to membrane;membrane part	8.85524	8.74369	8.93221	18.1202	19.0067	19.6738	24.1542	22.2376	25.0045	A1L0T0;E9PJS0;E9PL44;E9PNL1;M0QZX5;M0R026;M0R1B5;Q59GP4;C9JNI8	A1L0T0	ILVBL	NM_006844	19p13.12	19	NP_006835.2	Homo sapiens ilvB acetolactate synthase like (ILVBL), mRNA	2347	16	5	3	1	3	5	6	67737	632	0.626646	1899	0.822	62.7	69.5	44.4	74.1	43.8	8.42413	0.0648734	35.9915	0.183703	0.329114	0.223101	0.303797	0.256124	0.263626
8	MAP7D1;RPRC1	MAP7 domain-containing protein 1			cell part;cytoplasm;cytoskeletal part;intracellular non-membrane-bounded organelle;intracellular organelle;intracellular organelle part;intracellular part;non-membrane-bounded organelle;organelle;organelle part;spindle	9.63823	9.61617	9.84131	19.7803	19.3625	19.8588	22.7136	19.9859	22.9331	A1L1B7;B3KU03;C9JIR3;D3DPS3;E9PLH3;H0YF21;Q3KQU3;Q6NX58;Q3KQU3-2;Q3KQU3-3;Q3KQU3-4	A1L1B7	MAP7D1	NM_018067	1p34.3	1	NP_060537.3	Homo sapiens MAP7 domain containing 1 (MAP7D1), transcript variant 1, mRNA	3587	17	2	33	0	0	2	37	92689	841	0.664687	2526	0.832	66.5	68.3	57.2	73.9	41.1	10.1215	0.019025	89.9806	-1.28157	0.123662	0.297265	0.3044	0.263562	0.178677
9	PLEKHG3	Pleckstrin homology domain-containing family G member 3	biological regulation;regulation of biological process;regulation of cellular process;regulation of Ras protein signal transduction;regulation of response to stimulus;regulation of Rho protein signal transduction;regulation of signal transduction;regulation of signaling;regulation of small GTPase mediated signal transduction	enzyme regulator activity;GTPase regulator activity;guanyl-nucleotide exchange factor activity;nucleoside-triphosphatase regulator activity;Ras guanyl-nucleotide exchange factor activity;Rho guanyl-nucleotide exchange factor activity;small GTPase regulator activity	cell part;intracellular	8.02265	7.88034	8.1729	16.238	14.7961	16.8698	19.6409	17.412	19.9417	A1L390;G3V278;G3V311;G3V3I3;A1L390-3	A1L390	PLEKHG3	NM_001308147	14q23.3	14	NP_001295076.1	Homo sapiens pleckstrin homology and RhoGEF domain containing G3 (PLEKHG3), mRNA	4655	17	2	19	0	0	2	20	134282	1219	0.609836	3660	0.852	61	60.8	47.4	74.8	42.5	6.13153	0.0549631	71.6644	-0.700902	0.231337	0.30845	0.257588	0.253995	0.154046
10	MDC1	Mediator of DNA damage checkpoint protein 1	biological regulation;cell cycle;cell cycle checkpoint;cellular macromolecule metabolic process;cellular metabolic process;cellular nitrogen compound metabolic process;cellular process;cellular response to stimulus;cellular response to stress;DNA damage checkpoint;DNA integrity checkpoint;DNA metabolic process;DNA recombination;DNA repair;double-strand break repair;double-strand break repair via …	binding;FHA domain binding;protein binding;protein C-terminus binding;protein domain specific binding	adherens junction;anchoring junction;cell junction;cell part;cell-substrate adherens junction;cell-substrate junction;focal adhesion;intracellular organelle part;intracellular part;nuclear part;nucleoplasm;organelle part	9.5989	9.5232	10.006	17.6805	18.0378	18.426	22.2437	19.3637	22.6515	A0A087X0R2;A1Z5I6;A1Z5I7;A1Z5I8;A2AB05;A2AB06;A2AB07;B4DQD0;B4DYH4;H0Y6Z8;Q14676;E7ENQ0;E7EVA7;E9PGY5;F8VU38;F8VV34;F8VZP8;F8W1C2;Q14676-2;Q14676-3;Q14676-4	A1Z5I7	MDC1	NM_014641	6p21.33	6	NP_055456.2	Homo sapiens mediator of DNA damage checkpoint 1 (MDC1), mRNA	7385	15	3	72	2	3	10	100	226536	2089	0.547049	6270	0.804	54.7	60.8	51.6	51.7	49	5.35297	0.0234562	67.3077	-0.824461	0.189086	0.285783	0.240785	0.236353	0.0967937
11	ACO2	Aconitate hydratase, mitochondrial	acetyl-CoA catabolic process;acetyl-CoA metabolic process;carboxylic acid metabolic process;catabolic process;cellular catabolic process;cellular ketone metabolic process;cellular metabolic process;cellular process;citrate metabolic process;coenzyme catabolic process;coenzyme metabolic process;cofactor catabolic process;cofactor metabolic process;metabolic process;organic acid metabolic process;o…	4 iron, 4 sulfur cluster binding;aconitate hydratase activity;binding;carbon-oxygen lyase activity;catalytic activity;cation binding;citrate hydro-lyase (cis-aconitate-forming) activity;hydro-lyase activity;ion binding;iron ion binding;iron-sulfur cluster binding;isocitrate hydro-lyase (cis-aconitate-forming) activity;lyase activity;metal cluster binding;metal ion binding;transition metal ion bin…	cell part;cytoplasmic part;intracellular membrane-bounded organelle;intracellular organelle;intracellular organelle lumen;intracellular organelle part;intracellular part;membrane-bounded organelle;membrane-enclosed lumen;mitochondrial matrix;mitochondrial part;mitochondrion;nucleus;organelle;organelle lumen;organelle part	11.4176	11.471	11.5118	18.4181	18.3885	18.6083	26.29	24.4675	26.7437	A2A274;B2RBW5;B4DEC3;B4DJW1;B4DLY4;B4DW08;B4DZ08;O75944;Q71UF1;Q99798;F5H2A5	A2A274	ACO2	NM_001098	22q13.2	22	NP_001089.1	Homo sapiens aconitase 2 (ACO2), mRNA	2744	18	5	31	0	2	5	32		780	0.573197	2343	0.843	57.3	58.8	41	72.2	42.9	7.35748	0.0679487	34.6999	-0.335256	0.287179	0.247436	0.234615	0.273125	0.249828
12	BAG2	BAG family molecular chaperone regulator 2	cellular macromolecule metabolic process;cellular metabolic process;cellular process;cellular protein metabolic process;macromolecule metabolic process;metabolic process;primary metabolic process;protein folding;protein metabolic process	binding;chaperone binding;protein binding		11.3412	11.5662	11.5277	19.9625	19.7134	20.443	28.3808	25.8182	28.3684	A2A296;B3KM36;B3KN59;O95816;B4DXE2	A2A296	BAG2	NM_004282	6p12.1	6	NP_004273.1	Homo sapiens BCL2 associated athanogene 2 (BAG2), mRNA	2068	3	3	5	2	3	1	5	23641	211	0.454403	636	0.776	45.4	52.4	35.8	48.1	54.4	6.24896	0.0236967	53.8863	-0.591943	0.246445	0.208531	0.327014	0.24803	0.890314
13	TGM2;HEL-S-45	Protein-glutamine gamma-glutamyltransferase 2	apoptotic cell clearance;biological regulation;cellular component organization;cellular component organization or biogenesis;cellular macromolecule metabolic process;cellular membrane organization;cellular metabolic process;cellular process;cellular protein metabolic process;endocytosis;establishment of localization;macromolecule metabolic process;macromolecule modification;membrane invagination;…	binding;catalytic activity;cation binding;ion binding;metal ion binding;protein-glutamine gamma-glutamyltransferase activity;transferase activity;transferase activity, transferring acyl groups;transferase activity, transferring amino-acyl groups		8.93979	8.32784	8.60999	19.1919	20.0876	20.3108	26.6171	23.2633	26.0704	A2A299;A2A2A0;B4DIT7;B4DTN7;P21980;Q6DKH2;Q9H035;V9HWG3;F5H6P0;P21980-2;P21980-3	A2A299	TGM2	NM_004613	20q11.23	20	NP_004604.2	Homo sapiens transglutaminase 2 (TGM2), transcript variant 1, mRNA	5144	13	0	4	0	0	5	6	77198	687	0.602229	2064	0.855	60.2	59.7	39	82	38.3	5.10736	0.0887918	43.5067	-0.282678	0.320233	0.22853	0.260553	0.281942	0.263828
14	STMN1	Stathmin	anatomical structure development;biological regulation;cell cycle process;cell differentiation;cellular component disassembly;cellular component disassembly at cellular level;cellular component organization;cellular component organization at cellular level;cellular component organization or biogenesis;cellular component organization or biogenesis at cellular level;cellular developmental process;c…	binding;cytoskeletal protein binding;molecular transducer activity;protein binding;signal transducer activity;tubulin binding	axon;cell part;cell projection;cell projection part;cytoplasm;cytoplasmic part;cytoskeletal part;Golgi apparatus;growth cone;intracellular membrane-bounded organelle;intracellular organelle;intracellular organelle part;intracellular part;macromolecular complex;membrane-bounded organelle;microtubule;neuron projection;organelle;organelle part;protein complex;site of polarized growth	11.8705	11.8884	11.7612	21.5127	21.8257	21.7526	29.2793	25.8496	28.7928	A2A2D0;B5BU83;B7Z1W4;B7Z4K3;E5RIR6;E7EVN3;P16949;Q59G27;Q96CE4;Q9H169;P16949-2	A2A2D0	STMN1	NM_001145454	1p36.11	1	NP_001138926.1	Homo sapiens stathmin 1 (STMN1), transcript variant 4, mRNA	2251	5	3	12	1	1	1	11	19692	174	0.491429	525	0.798	49.1	60.6	36	50.9	50.5	6.5163	0.0402299	68.2943	-0.823563	0.212644	0.195402	0.396552	0.30507	0.756907
15	RALGAPB;DKFZp686N19168	Ral GTPase-activating protein subunit beta	activation of Ral GTPase activity;activation of Ras GTPase activity;biological regulation;positive regulation of catalytic activity;positive regulation of GTPase activity;positive regulation of hydrolase activity;positive regulation of molecular function;positive regulation of Ral GTPase activity;positive regulation of Ras GTPase activity;regulation of biological process;regulation of catabolic p…	binding;enzyme activator activity;enzyme regulator activity;GTPase activator activity;GTPase regulator activity;nucleoside-triphosphatase regulator activity;protein binding;protein dimerization activity;protein heterodimerization activity;Ral GTPase activator activity;Ras GTPase activator activity;small GTPase regulator activity	cell part;intracellular	10.988	10.8027	11.0259	16.9754	16.4144	17.1738	19.6453	20.1982	20.0696	A2A2F0;B3KWL5;B4E2E8;Q6MZJ2;Q86X10;A2A2E9;Q86X10-2;Q86X10-3;Q86X10-4	A2A2F0	RALGAPB	NM_020336	20q11.23	20	NP_065069.1	Homo sapiens Ral GTPase activating protein non-catalytic beta subunit (RALGAPB), transcript variant 1, mRNA	8683	30	9	8	0	0	0	8	166668	1494	0.447492	4485	0.76	44.7	52	41.1	41.1	52.5	6.33453	0.0729585	51.1668	-0.191633	0.309237	0.260375	0.254351	0.206533	0.151961
16	RTFDC1	Protein RTF2 homolog				10.2799	10.006	10.0458	19.1924	18.2386	18.2126	25.3838	22.2076	25.4175	A2A2L5;A2A2L6;B2RB99;B4DEJ8;B4DXL5;Q9BY42;A8MSH5	A2A2L5	RTFDC1	NM_001283035	20q13.31	20	NP_001269964.1	Homo sapiens replication termination factor 2 domain containing 1 (RTFDC1), transcript variant 1, mRNA	1762	10	3	1	0	0	1	0	37401	336	0.496538	1011	0.799	49.7	51	42.1	55.8	59.7	8.72919	0.0565476	39.8628	-0.787798	0.214286	0.220238	0.270833	0.265805	0.432029
17	RPRD1B	Regulation of nuclear pre-mRNA domain-containing protein 1B	biological regulation;cellular macromolecule metabolic process;cellular metabolic process;cellular process;cellular protein metabolic process;dephosphorylation;dephosphorylation of RNA polymerase II C-terminal domain;macromolecule metabolic process;macromolecule modification;metabolic process;phosphate-containing compound metabolic process;phosphorus metabolic process;primary metabolic process;pr…		cell part;DNA-directed RNA polymerase II, holoenzyme;intracellular organelle part;intracellular part;macromolecular complex;nuclear part;nucleoplasm part;organelle part;protein complex	10.501	10.615	10.4662	20.1275	19.703	18.9884	27.6203	24.664	27.604	A0A087WUK3;A0A087X2D2;A2A2M0;E9PIQ9;E9PQF3;Q9NQG5	A2A2M0	RPRD1B	NM_021215	20q11.23	20	NP_067038.1	Homo sapiens regulation of nuclear pre-mRNA domain containing 1B (RPRD1B), mRNA	3895	7	3	6	1	1	2	12	36769	326	0.494393	981	0.781	49.4	59.3	36.4	52.6	52.6	5.72528	0.0552147	50.404	-0.672393	0.273006	0.208589	0.325153	0.256175	0.404253
18	NFS1	Cysteine desulfurase, mitochondrial	amine metabolic process;aromatic compound biosynthetic process;biosynthetic process;carboxylic acid metabolic process;cellular amine metabolic process;cellular amino acid metabolic process;cellular aromatic compound metabolic process;cellular biosynthetic process;cellular component assembly;cellular component organization;cellular component organization or biogenesis;cellular ketone metabolic pro…	binding;catalytic activity;cofactor binding;cysteine desulfurase activity;identical protein binding;protein binding;protein dimerization activity;protein homodimerization activity;pyridoxal phosphate binding;sulfurtransferase activity;transferase activity;transferase activity, transferring sulfur-containing groups;vitamin B6 binding;vitamin binding	cell part;cytoplasmic part;cytosol;intracellular membrane-bounded organelle;intracellular organelle;intracellular organelle lumen;intracellular organelle part;intracellular part;membrane-bounded organelle;membrane-enclosed lumen;mitochondrial matrix;mitochondrial part;nucleus;organelle;organelle lumen;organelle part	11.2909	11.3632	11.3661	19.8151	19.4699	19.1931	25.1373	22.8929	25.0113	A2A2M1;B2R5S3;B4DHP7;B4DNL7;B4DXH0;F2Z2E7;F8WB23;F8WER8;H0YGN5;H7C0I5;Q53FP3;Q5QP19;Q8WV90;Q9Y697;F5GYK5;F8WCX6;Q9Y697-2	A2A2M1	NFS1	NM_021100	20q11.22	20	NP_066923.3	Homo sapiens NFS1, cysteine desulfurase (NFS1), transcript variant 1, mRNA	2385	13	7	3	1	1	4	3	50065	457	0.542213	1374	0.776	54.2	61.4	44.8	56.6	53.2	8.54169	0.0568928	47.1285	-0.218162	0.282276	0.225383	0.273523	0.250155	0.414319
19	CTNNBL1	Beta-catenin-like protein 1	apoptosis;biological regulation;cell death;cellular process;death;immune system process;positive regulation of apoptosis;positive regulation of biological process;positive regulation of cell death;positive regulation of cellular process;positive regulation of programmed cell death;programmed cell death;regulation of apoptosis;regulation of biological process;regulation of cell death;regulation of…	binding;enzyme binding;protein binding	cell part;intracellular membrane-bounded organelle;intracellular organelle;intracellular part;membrane-bounded organelle;nucleus;organelle	9.48181	9.21168	9.31399	19.1608	19.5892	19.7637	27.0438	24.5175	26.837	A0A087WUB9;A2A2P1;Q8WYA6;Q8WYA6-2;Q8WYA6-3	A2A2P1	CTNNBL1	NM_001281495	20q11.23	20	NP_001268424.1	Homo sapiens catenin beta like 1 (CTNNBL1), transcript variant 2, mRNA	2089	17	2	1	1	1	2	1	61840	536	0.502173	1611	0.812	50.2	60	28.3	62.4	54	4.99908	0.0485075	58.5071	-0.473507	0.302239	0.16791	0.343284	0.241782	0.309977
20	AAR2	Protein AAR2 homolog				10.8015	11.0579	11.1638	17.3937	17.3499	17.6384	24.6138	22.1025	24.8246	A2A2Q9;Q9Y312	A2A2Q9	AAR2	NM_015511	20q11.23	20	NP_056326.2	Homo sapiens AAR2 splicing factor homolog (AAR2), transcript variant 1, mRNA	2765	4	2	2	1	1	3	5	43341	384	0.567965	1155	0.841	56.8	59	37.7	73.8	43.2	5.65985	0.101562	47.0055	-0.132292	0.320312	0.210938	0.304688	0.268503	0.486924
21	GNAI2;WUGSC:H_LUCA16.1;GNAI1	Guanine nucleotide-binding protein G(i) subunit alpha-2;Guanine nucleotide-binding protein G(i) subunit alpha-1	activation of adenylate cyclase activity;activation of adenylate cyclase activity by dopamine receptor signaling pathway;activation of adenylate cyclase activity by G-protein signaling pathway;adenosine receptor signaling pathway;biological regulation;blood coagulation;cAMP-mediated signaling;cell activation;cell communication;cell cycle;cell division;cell surface receptor linked signaling pathwa…	acyl binding;adenylate cyclase activity;binding;catalytic activity;cation binding;cyclase activity;enzyme binding;enzyme regulator activity;GDP binding;glutamate receptor binding;G-protein beta/gamma-subunit complex binding;G-protein coupled photoreceptor activity;G-protein coupled receptor activity;G-protein-coupled receptor binding;GTP binding;GTPase activity;GTPase regulator activity;guanyl nu…	cell part;cell projection;cell projection part;centrosome;cilium;cilium part;cytoplasm;cytoplasmic membrane-bounded vesicle;cytoplasmic part;cytoplasmic vesicle;cytoskeletal part;extracellular region;extrinsic to internal side of plasma membrane;extrinsic to membrane;extrinsic to plasma membrane;Golgi apparatus part;Golgi membrane;heterotrimeric G-protein complex;intracellular membrane-bounded or…	11.5292	11.514	11.506	20.4622	19.9028	20.0356	24.8839	22.3996	25.0568	A0A024R2Z1;A0A087WTB6;A0A087WZE5;A2A2R6;A8MTJ3;B3KP89;C9JL77;C9JPP4;H3BTM2;O43383;P09471;P11488;P19087;P63096;Q5T697;Q6AWC5;Q8N6I9;B3KTZ0;B4E2X5;B7ZA26;F5GZL8;F5H4U5;P04899;P04899-2;P04899-3;P04899-4;P09471-2	A2A2R6	GNAI2	NM_001282619	3p21.31	3	NP_001269548.1	Homo sapiens G protein subunit alpha i2 (GNAI2), transcript variant 5, mRNA	2591	10	7	1	1	1	2	12	38342	339	0.552941	1020	0.852	55.3	50.9	37.1	77.9	43	5.27252	0.103245	49.0991	-0.30295	0.297935	0.171091	0.241888	0.269143	0.485719
22	RRBP1	Ribosome-binding protein 1	biological regulation;biosynthetic process;cellular biosynthetic process;cellular macromolecule biosynthetic process;cellular macromolecule metabolic process;cellular metabolic process;cellular process;cellular protein metabolic process;cellular response to stimulus;establishment of localization;establishment of protein localization;macromolecule biosynthetic process;macromolecule metabolic proce…	receptor activity	cell part;cytoplasmic part;endoplasmic reticulum part;integral to endoplasmic reticulum membrane;integral to membrane;integral to organelle membrane;intracellular non-membrane-bounded organelle;intracellular organelle;intracellular organelle part;intracellular part;intrinsic to endoplasmic reticulum membrane;intrinsic to membrane;intrinsic to organelle membrane;macromolecular complex;membrane par…	9.36876	8.93874	9.42322	22.3982	22.3956	21.9903	25.3379	22.758	25.3246	A0A087WU26;A0A087WVV2;A1A5C4;A1A5C5;A2A2S5;A7BI36;B3KSG1;F8W7S5;Q05DK7;Q32NB1;Q9P2E9;V9GY78;Q9P2E9-2;Q9P2E9-3	A2A2S5	RRBP1	NM_001042576	20p12.1	20	NP_001036041.1	Homo sapiens ribosome binding protein 1 (RRBP1), transcript variant 1, mRNA	3792	26	3	4	2	2	2	6	108525	977	0.592365	2934	0.827	59.2	66.2	36.9	74.6	45.5	5.45013	0.0204708	55.236	-0.803173	0.211873	0.16172	0.382805	0.306382	0.132387
23	NQO2	Ribosyldihydronicotinamide dehydrogenase [quinone]		binding;catalytic activity;cation binding;coenzyme binding;cofactor binding;dihydronicotinamide riboside quinone reductase activity;electron carrier activity;ion binding;metal ion binding;NADPH dehydrogenase (quinone) activity;NADPH dehydrogenase activity;oxidoreductase activity;oxidoreductase activity, acting on NADH or NADPH	cell part;cytoplasm;intracellular membrane-bounded organelle;intracellular organelle;intracellular part;membrane-bounded organelle;nucleus;organelle	12.3903	12.4731	12.3425	18.1552	17.9607	18.1246	27.4266	24.4468	27.9835	A0A024QZT9;A2A2U4;B3KPX6;P16083;Q59EN2;Q5TD05;Q5TD07	A2A2U4	NQO2	NM_001290221	6p25.2	6	NP_001277150.1	Homo sapiens N-ribosyldihydronicotinamide:quinone reductase 2 (NQO2), transcript variant 1, mRNA	1787	10	3	4	1	1	2	2	25788	231	0.515805	696	0.791	51.6	54.3	40.5	59.9	53.4	5.87433	0.116883	36.7061	-0.198268	0.320346	0.212121	0.255411	0.248336	0.79556
24	RBM34	RNA-binding protein 34		binding;nucleic acid binding;nucleotide binding;RNA binding	cell part;intracellular non-membrane-bounded organelle;intracellular organelle;intracellular organelle part;intracellular part;non-membrane-bounded organelle;nuclear part;nucleolus;organelle;organelle part	10.1384	10.3169	10.0496	20.8515	21.3331	20.6594	21.155	19.1196	21.0587	A2A2V2;P42696;Q5TCT4;H7C5M1;P42696-2	A2A2V2	RBM34	NM_015014	1q42.3	1	NP_055829.2	Homo sapiens RNA binding motif protein 34 (RBM34), transcript variant 1, mRNA	2230	11	0	6	0	0	3	5	48434	430	0.419954	1293	0.749	42	50.6	36.7	38.7	50.2	10.1104	0.0488372	44.1588	-0.923488	0.234884	0.234884	0.232558	0.231274	0.345407
25	UBAP2	Ubiquitin-associated protein 2				11.8754	11.7639	12.1974	19.4776	19.182	20.1331	25.1534	22.4726	25.3606	A2A305;A2A306;B3KQ73;B4DH66;B4DRB6;B4DZ54;B4E0R5;B7Z7P2;F5H2U4;Q59EA0;Q5H9Q2;Q5JV08;Q5T6F2;Q6UWR4;Q9P0H6;A6NCA8;E7ESH1;E7EWG4;F5H2C8;Q5JV03	A2A305	UBAP2	NM_018449	9p13.3	9	NP_060919.3	Homo sapiens ubiquitin associated protein 2 (UBAP2), transcript variant 1, mRNA	4299	29	6	5	1	1	2	5	117013	1119	0.523214	3360	0.779	52.3	54.3	53.8	48.9	55.3	6.89349	0.0563003	57.9802	-0.59857	0.19571	0.382484	0.204647	0.219929	0.202042
26	ZNF217	Zinc finger protein 217	biological regulation;biosynthetic process;cellular biosynthetic process;cellular macromolecule biosynthetic process;cellular macromolecule metabolic process;cellular metabolic process;cellular nitrogen compound metabolic process;cellular process;macromolecule biosynthetic process;macromolecule metabolic process;metabolic process;negative regulation of biological process;negative regulation of bi…	binding;cation binding;DNA binding;ion binding;metal ion binding;nucleic acid binding;nucleic acid binding transcription factor activity;protein binding;regulatory region DNA binding;regulatory region nucleic acid binding;sequence-specific DNA binding transcription factor activity;transcription regulatory region DNA binding;transition metal ion binding;zinc ion binding	cell part;chromatin remodeling complex;histone deacetylase complex;intracellular;intracellular membrane-bounded organelle;intracellular organelle;intracellular organelle part;intracellular part;macromolecular complex;membrane-bounded organelle;nuclear part;nucleoplasm part;nucleus;organelle;organelle part;protein complex	10.0409	10.5953	9.82821	15.5547	17.0453	16.4961	19.7063	17.5274	20.0759	A2A326;A7E228;A8K2T5;H0UI66;K7EKT4;O15090;O75362;Q92618	A2A326	ZNF217	NM_006526	20q13.2	20	NP_006517.1	Homo sapiens zinc finger protein 217 (ZNF217), mRNA	5653	5	3	9	0	1	9	21	115141	1048	0.489673	3147	0.778	49	52	45.4	49.5	53.7	8.77972	0.0610687	57.7232	-0.757061	0.207061	0.291985	0.22042	0.226257	0.218694
27	RPS6	40S ribosomal protein S6	biological regulation;biosynthetic process;carbohydrate homeostasis;catabolic process;cell surface receptor linked signaling pathway;cellular biosynthetic process;cellular catabolic process;cellular component disassembly;cellular component disassembly at cellular level;cellular component organization;cellular component organization at cellular level;cellular component organization or biogenesis;c…	binding;enzyme binding;kinase binding;protein binding;protein kinase binding;structural constituent of ribosome;structural molecule activity	cell part;cytoplasmic part;cytosolic small ribosomal subunit;intracellular non-membrane-bounded organelle;intracellular organelle;intracellular organelle part;intracellular part;macromolecular complex;non-membrane-bounded organelle;nuclear part;nucleolus;organelle;organelle part;ribonucleoprotein complex;ribosome;small ribosomal subunit	13.5157	13.5212	13.459	25.4212	25.5161	25.5807	30.1766	27.2653	30.3331	A2A3R5;A2A3R6;A2A3R7;D3DRJ5;P62753;Q96DV6;Q9BZU1	A2A3R5	RPS6	NM_001010	9p22.1	9	NP_001001.2	Homo sapiens ribosomal protein S6 (RPS6), mRNA	829	6	1	10	1	1	1	18	28550	249	0.470667	750	0.768	47.1	54.4	41.6	45.2	51.2	10.85	0.0401606	51.7731	-0.945382	0.240964	0.188755	0.240964	0.25171	0.525181
28	VDAC2	Voltage-dependent anion-selective channel protein 2		anion channel activity;anion transmembrane transporter activity;binding;channel activity;gated channel activity;ion channel activity;ion transmembrane transporter activity;nucleotide binding;passive transmembrane transporter activity;porin activity;substrate-specific channel activity;substrate-specific transmembrane transporter activity;substrate-specific transporter activity;transmembrane transp…	cell part;cytoplasmic part;integral to membrane;intracellular non-membrane-bounded organelle;intracellular organelle;intracellular organelle part;intracellular part;intrinsic to membrane;macromolecular complex;membrane;membrane part;mitochondrial membrane;mitochondrial nucleoid;mitochondrial outer membrane;mitochondrial part;non-membrane-bounded organelle;nucleoid;organelle;organelle membrane;org…	13.4078	13.2957	13.3275	22.5989	21.966	22.3919	30.0208	28.1654	30.157	A0A024QZN9;A0A024QZT0;A2A3S1;B4DKM5;P45880;Q5JSD1;Q5JSD2;P45880-1;P45880-2	A2A3S1	VDAC2	NM_001184783	10q22.2	10	NP_001171712.1	Homo sapiens voltage dependent anion channel 2 (VDAC2), transcript variant 1, mRNA	2003	12	0	1	0	0	1	2	33241	309	0.443011	930	0.782	44.3	46.1	45.2	41.6	50.3	7.51337	0.0970874	22.0214	-0.269579	0.281553	0.271845	0.20712	0.216047	0.620346
29	PTPRF;LAR	Receptor-type tyrosine-protein phosphatase F	biological adhesion;biological regulation;cell adhesion;cell surface receptor linked signaling pathway;cellular process;cellular response to stimulus;enzyme linked receptor protein signaling pathway;regulation of biological process;regulation of cellular process;response to stimulus;signal transduction;transmembrane receptor protein tyrosine phosphatase signaling pathway	binding;catalytic activity;hydrolase activity;hydrolase activity, acting on ester bonds;molecular transducer activity;phosphatase activity;phosphoprotein phosphatase activity;phosphoric ester hydrolase activity;protein binding;protein tyrosine phosphatase activity;receptor activity;signal transducer activity;signaling receptor activity;transmembrane receptor protein phosphatase activity;transmemb…	cell part;integral to membrane;integral to plasma membrane;intrinsic to membrane;intrinsic to plasma membrane;membrane part;plasma membrane part	10.3457	10.3001	10.6826	20.3167	19.9429	20.6405	21.4131	20.0337	21.033	A2A437;B3KWM1;B3KXA8;B3KXJ7;B4DWI5;F5GWR7;H0Y380;H0Y4H1;H0Y6Z7;H0Y7Z9;P10586;P23468;Q2HXI4;Q308M3;Q3KPI9;Q59FI2;Q59H90;Q5W9G3;Q7Z3X4;E7ERQ2;F2Z3B8;F5GWT7;F5GWY7;P10586-2;P23468-3;P23468-4;P23468-5;P23468-6	A2A437	PTPRF	NM_002840	1p34.2	1	NP_002831.2	Homo sapiens protein tyrosine phosphatase, receptor type F (PTPRF), transcript variant 1, mRNA	7766	34	0	5	0	0	20	16		1907	0.609888	5724	0.841	61	60.7	44.7	77.6	40.7	5.92474	0.0839014	43.9118	-0.36817	0.288936	0.237021	0.244363	0.268579	0.103197
30	PIP5K1A	Phosphatidylinositol 4-phosphate 5-kinase type-1 alpha	actin cytoskeleton organization;actin cytoskeleton reorganization;actin filament-based process;activation of Rac GTPase activity;activation of Ras GTPase activity;activation of Rho GTPase activity;adherens junction assembly;adherens junction organization;axon guidance;biological adhesion;biological regulation;biosynthetic process;cell adhesion;cell chemotaxis;cell differentiation;cell junction as…	1-phosphatidylinositol-4-phosphate 5-kinase activity;adenyl nucleotide binding;adenyl ribonucleotide binding;ATP binding;binding;catalytic activity;enzyme binding;inositol or phosphatidylinositol kinase activity;kinase activity;kinase binding;lipid kinase activity;nucleotide binding;phosphatidylinositol phosphate kinase activity;phosphotransferase activity, alcohol group as acceptor;protein bindi…	adherens junction;anchoring junction;cell junction;cell part;cell projection;cell projection membrane;cell projection part;cell-substrate adherens junction;cell-substrate junction;cytoplasm;cytoplasmic part;cytosol;endomembrane system;focal adhesion;intracellular membrane-bounded organelle;intracellular organelle;intracellular organelle part;intracellular part;lamellipodium;leading edge membrane;…	11.9615	12.3718	12.1619	19.9204	20.5966	20.0364	23.5432	21.2126	23.7816	A2A5X0;A6PW57;A6PW58;P78517;Q99755;B4DIG7;B4DY52;F2Z3N1;O14986;O14986-2;O60331;O60331-2;O60331-3;O60331-4;Q99755-2;Q99755-3;Q99755-4	A2A5X0	PIP5K1A	NM_001135638	1q21.3	1	NP_001129110.1	Homo sapiens phosphatidylinositol-4-phosphate 5-kinase type 1 alpha (PIP5K1A), transcript variant 1, mRNA	3824	16	17	2	0	0	1	7	62502	562	0.486086	1689	0.779	48.6	51	42.8	52	56.9	8.40631	0.0925267	53.7983	-0.361922	0.288256	0.270463	0.233096	0.220338	0.391735
31	FLOT1	Flotillin-1		binding;protein binding	cell fraction;cell part;centriolar satellite;cytoplasmic membrane-bounded vesicle;cytoplasmic part;cytoplasmic vesicle;cytoskeletal part;endosome;insoluble fraction;integral to membrane;intracellular membrane-bounded organelle;intracellular organelle;intracellular organelle part;intracellular part;intrinsic to membrane;melanosome;membrane fraction;membrane part;membrane-bounded organelle;membrane…	10.842	10.8915	10.8637	20.9267	20.6548	20.6866	26.8845	24.7392	27.1365	A2AB09;A2AB10;A2AB11;A2AB12;A2AB13;A2ABJ5;A2VCL5;O75955;Q53HQ0;Q5ST80;Q6IB58;B0S8A9;B0S8B0;B0V108;B0V109;B0V110;B0V111;B0V112;B0V114;B0V2I8;B0V2J0;B4DVY7;F8VSI6	A2AB09	FLOT1	NM_005803	6p21.33	6	NP_005794.1	Homo sapiens flotillin 1 (FLOT1), transcript variant 1, mRNA	2035	13	0	5	2	2	4	5	47224	427	0.571651	1284	0.829	57.2	63.8	38.3	69.4	47.1	7.07587	0.0444965	34.9754	-0.338407	0.259953	0.145199	0.348946	0.306444	0.324002
32	DHX16;DBP2	Putative pre-mRNA-splicing factor ATP-dependent RNA helicase DHX16	cellular macromolecule metabolic process;cellular metabolic process;cellular nitrogen compound metabolic process;cellular process;macromolecule metabolic process;metabolic process;mRNA metabolic process;mRNA processing;nitrogen compound metabolic process;nucleic acid metabolic process;nucleobase-containing compound metabolic process;primary metabolic process;RNA metabolic process;RNA processing;R…	adenyl nucleotide binding;adenyl ribonucleotide binding;ATP binding;ATPase activity;ATPase activity, coupled;ATP-dependent helicase activity;binding;catalytic activity;helicase activity;hydrolase activity;hydrolase activity, acting on acid anhydrides;hydrolase activity, acting on acid anhydrides, in phosphorus-containing anhydrides;nucleic acid binding;nucleoside-triphosphatase activity;nucleotid…	cell part;intracellular membrane-bounded organelle;intracellular organelle;intracellular part;membrane-bounded organelle;nucleus;organelle	10.902	10.5809	11.0301	19.1818	18.9776	19.7998	24.1697	21.8076	24.6632	A2AB15;B4DZ28;O60231;Q5SQH4;Q5SQH5;Q6PKC8;Q9P186;B0V0F7;B0V0F8;F8VPA4;Q5JP46	A2AB15	DHX16	NM_003587	6p21.33	6	NP_003578.2	Homo sapiens DEAH-box helicase 16 (DHX16), transcript variant 1, mRNA	3477	20	5	7	2	2	7	9	119133	1041	0.569098	3126	0.809	56.9	64.4	40.8	65.5	49.6	6.38568	0.074928	55.3149	-0.60269	0.273775	0.17195	0.329491	0.248771	0.164603
33	KIFC1	Kinesin-like protein KIFC1	biological regulation;blood coagulation;cell cycle process;cell division;cellular component movement;cellular component organization;cellular component organization at cellular level;cellular component organization or biogenesis;cellular component organization or biogenesis at cellular level;cellular process;chromosome organization;chromosome segregation;coagulation;hemostasis;microtubule-based m…	adenyl nucleotide binding;adenyl ribonucleotide binding;ATP binding;binding;catalytic activity;hydrolase activity;hydrolase activity, acting on acid anhydrides;hydrolase activity, acting on acid anhydrides, in phosphorus-containing anhydrides;microtubule motor activity;motor activity;nucleoside-triphosphatase activity;nucleotide binding;purine nucleotide binding;purine ribonucleoside triphosphate…	cell part;cytoplasmic part;cytoskeletal part;early endosome;endosome;intracellular membrane-bounded organelle;intracellular non-membrane-bounded organelle;intracellular organelle;intracellular organelle part;intracellular part;macromolecular complex;membrane-bounded organelle;microtubule;microtubule associated complex;microtubule organizing center;non-membrane-bounded organelle;nucleus;organelle;…	9.61708	9.92067	10.5658	20.423	21.3777	22.4634	24.8802	23.1328	25.1401	A0A024RCS7;A0A087X1W5;A2AB20;B4DMA8;B4E063;Q9BW19;A2BEW4	A2AB20	KIFC1	NM_002263	6p21.32	6	NP_002254.2	Homo sapiens kinesin family member C1 (KIFC1), mRNA	2721	11	3	6	0	0	2	7	73617	673	0.57913	2022	0.801	57.9	65.3	46.7	61.7	50.4	9.15045	0.0341753	56.2871	-0.604458	0.236256	0.264487	0.292719	0.248465	0.219075
34	GNL1;HSR1	Guanine nucleotide-binding protein-like 1	adaptive immune response;adaptive immune response based on somatic recombination of immune receptors built from immunoglobulin superfamily domains;biological regulation;cellular process;cellular response to stimulus;cellular response to stress;immune effector process;immune response;immune system process;leukocyte mediated immunity;lymphocyte mediated immunity;regulation of biological process;reg…	binding;GTP binding;guanyl nucleotide binding;guanyl ribonucleotide binding;nucleotide binding;purine nucleotide binding;purine ribonucleoside triphosphate binding;purine ribonucleotide binding;ribonucleotide binding;structural molecule activity	extracellular region part;extracellular space	9.27109	9.30355	9.23523	18.2388	19.1637	18.9931	22.4945	18.2869	23.8223	A0A024RCR2;A2AB27;A8MPZ0;B4DNS8;B4DWZ0;B4DYK6;B7ZAS6;P36915;Q0EFC6;Q6P458;Q86Z07;Q96QB8;B0V0L0;E7ETJ1;P36915-2	A2AB27	GNL1	NM_005275	6p21.33	6	NP_005266.2	Homo sapiens G protein nucleolar 1 (putative) (GNL1), mRNA	7925	12	7	12	0	0	2	24	68530	607	0.583882	1824	0.829	58.4	64.6	44.7	65.8	46.7	5.56744	0.0757825	58.516	-0.714498	0.268534	0.242175	0.275124	0.237582	0.254502
35	TAPBP	Tapasin	antigen processing and presentation;antigen processing and presentation of endogenous antigen;antigen processing and presentation of endogenous peptide antigen;antigen processing and presentation of endogenous peptide antigen via MHC class I;antigen processing and presentation of exogenous antigen;antigen processing and presentation of exogenous peptide antigen;antigen processing and presentation…	active transmembrane transporter activity;antigen binding;ATPase activity;ATPase activity, coupled;ATPase activity, coupled to movement of substances;ATPase activity, coupled to transmembrane movement of substances;binding;catalytic activity;hydrolase activity;hydrolase activity, acting on acid anhydrides;hydrolase activity, acting on acid anhydrides, catalyzing transmembrane movement of substanc…	cell fraction;cell part;cytoplasmic part;cytoplasmic vesicle membrane;cytoplasmic vesicle part;endocytic vesicle membrane;endoplasmic reticulum part;Golgi apparatus part;Golgi membrane;insoluble fraction;integral to endoplasmic reticulum membrane;integral to lumenal side of endoplasmic reticulum membrane;integral to membrane;integral to organelle membrane;intracellular organelle part;intracellula…	11.8392	11.6887	12.0421	18.3381	18.9048	20.3572	23.716	22.1104	24.2668	A0A024RCT1;A2AB90;B7Z4V3;O15533;Q6P1N7;A2AB92;A2ABB9;A8MUD0;C9JA35;D3YTI9;E9PGM2;F8VS90;G3V0I4;G5E9H8;O15533-2;O15533-3;Q5HYV0	A2AB90	TAPBP	NM_003190	6p21.32	6	NP_003181.3	Homo sapiens TAP binding protein (TAPBP), transcript variant 1, mRNA	3779	8	26	3	1	2	1	3		448	0.641425	1347	0.788	64.1	70.4	53.7	68.4	51.1	6.50385	0.0714286	56.3143	-0.0245536	0.285714	0.290179	0.337054	0.232921	0.405601
36	VARS	Valine--tRNA ligase	amine metabolic process;amino acid activation;biosynthetic process;carboxylic acid metabolic process;cellular amine metabolic process;cellular amino acid metabolic process;cellular biosynthetic process;cellular ketone metabolic process;cellular macromolecule biosynthetic process;cellular macromolecule metabolic process;cellular metabolic process;cellular nitrogen compound metabolic process;cellul…	adenyl nucleotide binding;adenyl ribonucleotide binding;aminoacyl-tRNA ligase activity;ATP binding;binding;catalytic activity;ligase activity;ligase activity, forming aminoacyl-tRNA and related compounds;ligase activity, forming carbon-oxygen bonds;nucleotide binding;purine nucleotide binding;purine ribonucleoside triphosphate binding;purine ribonucleotide binding;ribonucleotide binding;valine-tR…	cell part;cytoplasm;cytoplasmic part;cytosol;intracellular part	11.2027	11.0686	11.4106	22.3225	22.3857	22.7041	27.0108	24.4769	27.4514	A0A024RCN6;A2ABF4;B4DT32;H0Y426;P26640;B0V043;B0V044;B4DZ61;E7EVJ6;H0Y3X9;H0Y4A6;Q5SP20	A2ABF4	VARS	NM_006295	6p21.33	6	NP_006286.1	Homo sapiens valyl-tRNA synthetase (VARS), mRNA	4308	30	1	7	0	0	9	11	140346	1264	0.614756	3795	0.821	61.5	66.6	46	71.9	45.7	7.52972	0.085443	45.5592	-0.269304	0.301424	0.22943	0.287975	0.251279	0.15951
37	EHMT2	Histone-lysine N-methyltransferase EHMT2	biological regulation;cellular macromolecule metabolic process;cellular metabolic process;cellular nitrogen compound metabolic process;cellular process;cellular protein metabolic process;DNA alkylation;DNA metabolic process;DNA methylation;DNA modification;macromolecule metabolic process;macromolecule methylation;macromolecule modification;metabolic process;methylation;nitrogen compound metabolic…	binding;catalytic activity;cation binding;histone methyltransferase activity;histone methyltransferase activity (H3-K27 specific);histone methyltransferase activity (H3-K9 specific);histone-lysine N-methyltransferase activity;ion binding;lysine N-methyltransferase activity;metal ion binding;methyltransferase activity;N-methyltransferase activity;p53 binding;protein binding;protein methyltransfera…	cell part;chromosome;intracellular membrane-bounded organelle;intracellular non-membrane-bounded organelle;intracellular organelle;intracellular part;membrane-bounded organelle;non-membrane-bounded organelle;nucleus;organelle	10.106	9.89388	10.134	18.4599	16.5036	17.7422	22.0876	20.1287	21.9723	A0A024RCN9;A2ABF8;A2ABF9;B7Z852;H0Y4K5;Q59FM7;Q96KQ7;A2BED6;A2BED7;B0UZY0;B0UZY1;B0UZY3;H0YHA9;H0YIM0;Q96KQ7-2;Q96KQ7-3	A2ABF8	EHMT2	NM_001318833	6p21.33	6	NP_001305762.1	Homo sapiens euchromatic histone lysine methyltransferase 2 (EHMT2), transcript variant 4, mRNA	4252	28	0	1	1	1	13	1	112146	1008	0.601916	3027	0.848	60.2	62.3	44.2	74	42.4	5.21991	0.0575397	57.0648	-0.556647	0.249008	0.247024	0.271825	0.264013	0.193383
38	NELFE;RDBP;NELF-E	Negative elongation factor E	biological regulation;biosynthetic process;cellular biosynthetic process;cellular macromolecule metabolic process;cellular metabolic process;cellular nitrogen compound metabolic process;cellular process;macromolecule metabolic process;metabolic process;nitrogen compound metabolic process;nucleic acid metabolic process;nucleobase-containing compound metabolic process;positive regulation of biologi…	binding;nucleic acid binding;nucleotide binding;RNA binding;translation elongation factor activity;translation factor activity, nucleic acid binding	cell part;cytoplasmic part;intracellular membrane-bounded organelle;intracellular organelle;intracellular organelle part;intracellular part;membrane-bounded organelle;mitochondrion;nuclear part;nucleoplasm;nucleus;organelle;organelle part	11.758	11.6821	11.6121	20.5694	20.0932	20.8701	25.6571	23.3112	25.5863	A2ABK4;B4DZZ3;B7Z6T4;E7ENC7;E7EWR7;E9PD43;H9ZYJ1;P18615;Q9BQJ6;A2ABK1;A2ABK2;A2ABK3;B4DUN1;B4DYX9	A2ABK4	NELFE	NM_002904	6p21.33	6	NP_002895.3	Homo sapiens negative elongation factor complex member E (NELFE), mRNA	1568	11	3	17	1	2	2	18	43109	380	0.559055	1143	0.809	55.9	61.7	47.2	58.8	53.1	9.35822	0.0552632	51.9845	-1.27342	0.184211	0.255263	0.221053	0.227513	0.497387
39	GTF2H4	General transcription factor IIH subunit 4	biological regulation;biosynthetic process;catabolic process;cellular biosynthetic process;cellular catabolic process;cellular macromolecule catabolic process;cellular macromolecule metabolic process;cellular metabolic process;cellular nitrogen compound metabolic process;cellular process;cellular protein metabolic process;cellular response to stimulus;cellular response to stress;DNA catabolic pro…	binding;nucleic acid binding transcription factor activity;protein binding;sequence-specific DNA binding transcription factor activity	cell part;holo TFIIH complex;intracellular membrane-bounded organelle;intracellular organelle;intracellular organelle part;intracellular part;macromolecular complex;membrane-bounded organelle;nuclear part;nucleoplasm part;nucleus;organelle;organelle part;protein complex;transcription factor complex	9.31235	9.60097	9.62228	16.8415	16.4667	17.1921	21.5369	19.7634	21.8413	A2ABL5;B4DNU0;Q53HH3;Q92759;B4DTJ5	A2ABL5	GTF2H4	NM_001517	6p21.33	6	NP_001508.1	Homo sapiens general transcription factor IIH subunit 4 (GTF2H4), mRNA	1736	14	2	1	0	0	1	0	52055	462	0.576674	1389	0.814	57.7	60.9	40.4	71.7	49	9.12103	0.0952381	45.6284	-0.0670996	0.34632	0.218615	0.300866	0.258778	0.345082
40	PPT2;hCG_1999928	Lysosomal thioesterase PPT2	cellular macromolecule metabolic process;cellular metabolic process;cellular process;cellular protein metabolic process;macromolecule metabolic process;macromolecule modification;metabolic process;primary metabolic process;protein metabolic process;protein modification process	binding;calcium ion binding;catalytic activity;cation binding;hydrolase activity;hydrolase activity, acting on ester bonds;ion binding;metal ion binding;palmitoyl-(protein) hydrolase activity;thiolester hydrolase activity	cell part;cytoplasmic part;endoplasmic reticulum;extracellular region;integral to membrane;intracellular membrane-bounded organelle;intracellular organelle;intracellular part;intrinsic to membrane;lysosome;lytic vacuole;membrane part;membrane-bounded organelle;organelle;vacuole	9.9972	10.2131	10.1889	19.8996	18.3052	18.8606	22.1048	20.8679	22.0457	A0A024RCQ8;A2ABN7;A8K358;B7Z424;G8JLL2;Q9UMR5;A2ABN5;A2ABN6;A2ARM6;A2ARM8;B0S865;B0S872;B0UYY2;B0UYY4;B0UYY6;E9PKC2;E9PLL3;E9PRP4;G3XAH1;G8JLE1;G8JLQ0;Q9UMR5-2	A2ABN7	PPT2	NM_005155	6p21.32	6	NP_005146.4	Homo sapiens palmitoyl-protein thioesterase 2 (PPT2), transcript variant 1, mRNA	2063	9	2	2	1	2	1	0		302	0.575358	909	0.815	57.5	59.4	41.6	71.6	45.5	5.86591	0.119205	37.708	0.044702	0.370861	0.241722	0.264901	0.235984	0.550513
41	TRIM26	Tripartite motif-containing protein 26		binding;cation binding;DNA binding;ion binding;metal ion binding;nucleic acid binding;transition metal ion binding;zinc ion binding		10.6553	10.0886	10.6361	15.9858	16.7623	17.9738	23.2598	19.3095	23.7128	A0A024RCP3;A2AE48;A2AE51;Q12899;Q5SPU2	A2AE48	TRIM26	NM_003449	6p22.1	6	NP_003440.1	Homo sapiens tripartite motif containing 26 (TRIM26), transcript variant 1, mRNA	3617	10	4	1	1	1	4	3	62035	539	0.596296	1620	0.855	59.6	63.9	39.6	75.4	41.3	4.97797	0.0797774	55.4544	-0.73525	0.276438	0.176252	0.319109	0.282348	0.290171
42	HLA-C;HLA-Cw	HLA class I histocompatibility antigen, Cw-7 alpha chain	antigen processing and presentation;antigen processing and presentation of exogenous antigen;antigen processing and presentation of exogenous peptide antigen;antigen processing and presentation of exogenous peptide antigen via MHC class I;antigen processing and presentation of exogenous peptide antigen via MHC class I, TAP-dependent;antigen processing and presentation of exogenous peptide antigen…	binding;MHC class I receptor activity;MHC class II receptor activity;molecular transducer activity;protein binding;receptor activity;receptor binding;signal transducer activity;signaling receptor activity;transmembrane signaling receptor activity	cell fraction;cell part;coated vesicle membrane;cytoplasmic part;cytoplasmic vesicle membrane;cytoplasmic vesicle part;early endosome membrane;endocytic vesicle membrane;endoplasmic reticulum part;endosomal part;endosome membrane;ER to Golgi transport vesicle membrane;extracellular region;Golgi apparatus part;Golgi membrane;insoluble fraction;integral to endoplasmic reticulum membrane;integral to…	12.2987	12.114	12.3569	19.3559	19.0386	19.3053	20.2693	17.6801	20.6836	A0A060VCU7;A0A060VCV6;A0A060VCX7;A0A060VD03;A0A060VD27;A0A060VHI0;A0A060VHI5;A0A068W643;A0A087WWL9;A2AEA2;A4Q9R6;A6H578;A6H581;A6Q0R3;A6YQG8;A7LH95;A8YQF3;B0JF23;B1PQ27;B2ZSE2;B3WFP3;B4DVY0;B4E316;B5BLP2;B5MA82;B9WPN5;C0KTQ5;C0KTQ6;C1K0X7;C1K0X8;C1K0Y0;C1K9J2;C7C619;C7EAN4;C7EDP3;C7EW73;D0AB34;D3K0R2;D6CJC1;D9UAX0;D9UAZ3;D9UAZ7;D9UAZ8;E0WMP9;E0WMY7;E0WN44;E0WN45;E1XUP6;E1Y6P6;E1Y7F7;E3Q0Y3;E3Q1I0…	A2AEA2	HLA-C	NM_002117	6p21.33	6	NP_002108.4	Homo sapiens major histocompatibility complex, class I, C (HLA-C), transcript variant 1, mRNA	1586	8	4	5	1	1	7	4		366	0.650318	1101	0.832	65	64.3	50.4	80.4	39.5	5.70526	0.0765027	41.6246	-0.535246	0.245902	0.215847	0.286885	0.27722	0.519993
43	PPIA;HEL-S-69p	Peptidyl-prolyl cis-trans isomerase A;Peptidyl-prolyl cis-trans isomerase A, N-terminally processed;Peptidyl-prolyl cis-trans isomerase	biological regulation;biosynthetic process;cell activation;cell migration;cell motility;cellular biosynthetic process;cellular component movement;cellular macromolecule biosynthetic process;cellular macromolecule metabolic process;cellular metabolic process;cellular nitrogen compound metabolic process;cellular process;cellular process involved in reproduction;cellular protein metabolic process;DN…	binding;catalytic activity;cis-trans isomerase activity;isomerase activity;peptide binding;peptidyl-prolyl cis-trans isomerase activity;protein binding;unfolded protein binding;virion binding	cell part;cytoplasm;cytoplasmic part;cytosol;extracellular region;intracellular membrane-bounded organelle;intracellular organelle;intracellular part;membrane-bounded organelle;nucleus;organelle	14.3497	14.4074	14.32	26.1672	26.1073	25.9336	33.4207	30.8574	33.5182	A0A075B759;A2BFH1;A8K486;B2RE56;B4DM82;C9J5S7;E5RIZ5;F5H284;F8WE65;P62937;Q71V99;Q9Y536;V9HWF5;Q567Q0	A2BFH1	PPIA	NM_001300981	7p13	7	NP_001287910.1	Homo sapiens peptidylprolyl isomerase A (PPIA), transcript variant 2, mRNA	2445	6	7	1	1	1	1	0	11287	105	0.484277	318	0.841	48.4	46.2	40.6	58.5	42.4	7.73407	0.0857143	13.5838	-0.507619	0.228571	0.285714	0.2	0.19507	1.25065
44	YWHAH	14-3-3 protein eta	biological regulation;C21-steroid hormone catabolic process;C21-steroid hormone metabolic process;catabolic process;cellular hormone metabolic process;cellular metabolic process;cellular process;cellular response to stimulus;corticosteroid receptor signaling pathway;establishment of localization;establishment of localization in cell;establishment of protein localization;glucocorticoid catabolic p…	binding;catalytic activity;enzyme binding;glucocorticoid receptor binding;hormone receptor binding;insulin-like growth factor receptor binding;monooxygenase activity;nuclear hormone receptor binding;oxidoreductase activity;protein binding;protein domain specific binding;receptor binding;steroid hormone receptor binding	cell part;cytoplasm;intracellular part	11.6692	11.7751	11.8478	20.2985	21.0186	21.0694	28.3564	25.122	28.0456	A0A024R1K7;A2IDB1;A2IDB2;B2R6N6;F8WEB6;Q04917;Q9H4N8	A2IDB1	YWHAH	NM_003405	22q12.3	22	NP_003396.1	Homo sapiens tyrosine 3-monooxygenase/tryptophan 5-monooxygenase activation protein eta (YWHAH), mRNA	1807	2	11	6	1	1	1	9	28088	246	0.518219	741	0.825	51.8	57.1	32	66.4	50.1	4.75873	0.0853659	38.5997	-0.618293	0.284553	0.174797	0.349593	0.28492	0.715329
45	MRPL28	39S ribosomal protein L28, mitochondrial	biosynthetic process;cellular biosynthetic process;cellular macromolecule biosynthetic process;cellular macromolecule metabolic process;cellular metabolic process;cellular process;cellular protein metabolic process;macromolecule biosynthetic process;macromolecule metabolic process;metabolic process;primary metabolic process;protein metabolic process;translation	binding;protein binding;structural constituent of ribosome;structural molecule activity	cell part;cytoplasmic part;intracellular membrane-bounded organelle;intracellular non-membrane-bounded organelle;intracellular organelle;intracellular organelle part;intracellular part;macromolecular complex;membrane-bounded organelle;mitochondrial part;mitochondrial ribosome;mitochondrion;non-membrane-bounded organelle;organellar ribosome;organelle;organelle part;ribonucleoprotein complex;riboso…	12.1682	12.0793	12.0585	19.105	18.4945	19.1868	25.6322	23.3682	25.9131	A2IDC6;A2IDC7;Q13084;Q4TT37;Q4TT38;Q6FHK1	A2IDC6	MRPL28	NM_006428	16p13.3	16	NP_006419.2	Homo sapiens mitochondrial ribosomal protein L28 (MRPL28), mRNA	1161	6	1	0	0	3	1	0	30026	256	0.603113	771	0.881	60.3	63	35.4	82.5	34.8	8.3399	0.101562	61.8798	-0.653125	0.324219	0.179688	0.292969	0.286837	0.551663
46	ARHGAP35;GRLF1	Rho GTPase-activating protein 35	axon guidance;biological regulation;biosynthetic process;cellular biosynthetic process;cellular macromolecule biosynthetic process;cellular macromolecule metabolic process;cellular metabolic process;cellular nitrogen compound metabolic process;cellular process;cellular response to stimulus;chemotaxis;intracellular signal transduction;locomotion;macromolecule biosynthetic process;macromolecule met…	binding;DNA binding;enzyme activator activity;enzyme regulator activity;GTP binding;GTPase activator activity;GTPase regulator activity;guanyl nucleotide binding;guanyl ribonucleotide binding;nucleic acid binding;nucleoside-triphosphatase regulator activity;nucleotide binding;protein binding transcription factor activity;purine nucleotide binding;purine ribonucleoside triphosphate binding;purine …	cell part;cytoplasmic part;cytosol;intracellular;intracellular membrane-bounded organelle;intracellular organelle;intracellular part;membrane-bounded organelle;nucleus;organelle	10.411	10.2685	10.5058	15.9188	14.0442	15.7714	19.7808	15.1255	20.4124	A2RRE5;Q9NRY4;Q9NRY4-2	A2RRE5	ARHGAP35	NM_004491	19q13.32	19	NP_004482.4	Homo sapiens Rho GTPase activating protein 35 (ARHGAP35), mRNA	8904	6	5	25	2	2	8	27	170384	1499	0.477333	4500	0.797	47.7	52.6	36.5	54.1	54.6	6.19537	0.0773849	52.2973	-0.492395	0.293529	0.233489	0.246164	0.230167	0.132314
47	NBAS	Neuroblastoma-amplified sequence				10.2455	10.2274	10.1197	15.7584	15.9417	16.1697	20.2121	17.6333	19.9818	A2RRP1;G1UI26;H0Y5G7;H7BZU5;H7C1U4;A2RRP1-2;C9JCM7	A2RRP1	NBAS	NM_015909	2p24.3	2	NP_056993.2	Homo sapiens neuroblastoma amplified sequence (NBAS), transcript variant 1, mRNA	7300	52	3	5	0	0	4	3	268442	2371	0.459528	7116	0.751	46	55.2	38.3	44.4	55	5.64716	0.0797132	48.6296	-0.289709	0.313792	0.196963	0.310418	0.221542	0.0966061
48	SNRNP200	U5 small nuclear ribonucleoprotein 200 kDa helicase	cellular component assembly;cellular component assembly at cellular level;cellular component organization;cellular component organization at cellular level;cellular component organization or biogenesis;cellular component organization or biogenesis at cellular level;cellular macromolecular complex assembly;cellular macromolecular complex subunit organization;cellular process;cis assembly of pre-ca…	adenyl nucleotide binding;adenyl ribonucleotide binding;ATP binding;ATPase activity;ATPase activity, coupled;ATP-dependent helicase activity;binding;catalytic activity;helicase activity;hydrolase activity;hydrolase activity, acting on acid anhydrides;hydrolase activity, acting on acid anhydrides, in phosphorus-containing anhydrides;nucleic acid binding;nucleoside-triphosphatase activity;nucleotid…	catalytic step 2 spliceosome;cell part;intracellular membrane-bounded organelle;intracellular organelle;intracellular organelle part;intracellular part;macromolecular complex;membrane-bounded organelle;nuclear part;nucleoplasm;nucleus;organelle;organelle part;ribonucleoprotein complex;small nuclear ribonucleoprotein complex;spliceosomal complex;U5 snRNP	13.9187	13.9399	14.0506	22.7799	22.5989	23.0952	26.6868	24.4817	27.1404	A2RRQ7;A4FU77;B4E0P5;B4E150;O75643;Q5ZF01;Q7L5W4;Q9H8B9;Q9P172;Q9UNV9;C9JAQ9;F5H447;F5H4C1;O75643-2	A2RRQ7	SNRNP200	NM_014014	2q11.2	2	NP_054733.2	Homo sapiens small nuclear ribonucleoprotein U5 subunit 200 (SNRNP200), mRNA	7230	45	4	15	1	1	10	24	244378	2136	0.524879	6411	0.82	52.5	58	33.8	65.7	48.8	5.72748	0.0777154	44.4551	-0.327575	0.322566	0.182116	0.284644	0.252052	0.0842526
49	MARK3;MARK1	MAP/microtubule affinity-regulating kinase 3;Serine/threonine-protein kinase MARK1	biological regulation;cell migration;cell motility;cell surface receptor linked signaling pathway;cellular component movement;cellular process;cellular response to stimulus;intracellular protein kinase cascade;intracellular signal transduction;locomotion;neuron migration;regulation of biological process;regulation of cellular process;response to stimulus;signal transduction;Wnt receptor signaling…	adenyl nucleotide binding;adenyl ribonucleotide binding;ATP binding;binding;catalytic activity;cation binding;ion binding;kinase activity;lipid binding;magnesium ion binding;metal ion binding;nucleotide binding;phosphatidic acid binding;phosphatidylinositol binding;phosphatidylinositol-4,5-bisphosphate binding;phosphatidylserine binding;phospholipid binding;phosphotransferase activity, alcohol gr…	cell part;cytoplasm;cytoskeleton;intracellular non-membrane-bounded organelle;intracellular organelle;intracellular part;membrane;microtubule cytoskeleton;non-membrane-bounded organelle;organelle;plasma membrane	9.65475	9.58819	9.87307	19.3362	18.8798	19.3736	19.781	17.0914	20.6299	A0A087X0I6;A2SY06;B4DIB3;B4DKN1;H0YIY6;H0YKJ3;H0YKP9;H0YNV4;J3KNR0;P27448;Q86U11;Q9P0L2;X5D2M4;X5DNR8;E9PHX2;P27448-2;P27448-3;P27448-4;P27448-6;P27448-7;P27448-8;Q9P0L2-3	A2SY06	MARK3	NM_001128918	14q32.32-q32.33	14	NP_001122390.2	Homo sapiens microtubule affinity regulating kinase 3 (MARK3), transcript variant 1, mRNA	3546	18	3	19	1	1	4	23	84298	753	0.450044	2262	0.762	45	48.5	44.4	42	55.8	9.59418	0.063745	45.0644	-0.683001	0.244356	0.272244	0.227092	0.220305	0.26133
50	KLF5	Krueppel-like factor 5	biosynthetic process;cellular biosynthetic process;cellular macromolecule biosynthetic process;cellular macromolecule metabolic process;cellular metabolic process;cellular nitrogen compound metabolic process;cellular process;macromolecule biosynthetic process;macromolecule metabolic process;metabolic process;nitrogen compound metabolic process;nucleic acid metabolic process;nucleobase-containing …	binding;cation binding;DNA binding;ion binding;metal ion binding;nucleic acid binding;transition metal ion binding;zinc ion binding	cell part;cytoplasmic part;Golgi apparatus;intracellular;intracellular membrane-bounded organelle;intracellular organelle;intracellular part;membrane-bounded organelle;nucleus;organelle	10.4433	10.9751	10.4543	21.1921	22.9062	21.0962	23.5395	21.7129	23.323	A2TJX0;B4DL96;B4E2I1;Q13887;Q5T6X2;Q9HBZ3	A2TJX0	KLF5	NM_001730	13q22.1	13	NP_001721.2	Homo sapiens Kruppel like factor 5 (KLF5), transcript variant 1, mRNA	3583	4	3	2	1	1	8	5	50661	457	0.554585	1374	0.779	55.5	58.5	48.5	59.4	52.1	8.86151	0.0678337	69.1184	-0.629103	0.218818	0.275711	0.234136	0.251602	0.403453
51	CSTF1	Cleavage stimulation factor subunit 1	biosynthetic process;cellular biosynthetic process;cellular macromolecule metabolic process;cellular metabolic process;cellular nitrogen compound metabolic process;cellular process;macromolecule metabolic process;metabolic process;mRNA 3'-end processing;mRNA cleavage;mRNA metabolic process;mRNA polyadenylation;mRNA processing;nitrogen compound metabolic process;nuclear mRNA splicing, via spliceos…	binding;nucleic acid binding;protein binding;RNA binding	cell part;intracellular organelle part;intracellular part;nuclear part;nucleoplasm;organelle part	11.0403	11.1739	11.3188	19.2311	19.0247	19.7049	27.0172	24.9142	27.1848	A3KFI9;B4DDG3;Q05048	A3KFI9	CSTF1	NM_001324	20q13.2-q13.31	20	NP_001315.1	Homo sapiens cleavage stimulation factor subunit 1 (CSTF1), transcript variant 2, mRNA	2323	6	3	8	3	3	17	2	48227	431	0.464506	1296	0.762	46.5	49.1	42.6	47.7	59.8	6.12347	0.0858469	35.8538	-0.329698	0.285383	0.222738	0.220418	0.223039	0.446928
52	AURKA	Aurora kinase A	anaphase-promoting complex-dependent proteasomal ubiquitin-dependent protein catabolic process;attachment of spindle microtubules to chromosome;attachment of spindle microtubules to kinetochore;biological regulation;catabolic process;cell cycle phase;cell cycle process;cell division;cell projection organization;cellular catabolic process;cellular component assembly;cellular component assembly at …	adenyl nucleotide binding;adenyl ribonucleotide binding;ATP binding;binding;catalytic activity;enzyme binding;kinase activity;kinase binding;nucleotide binding;phosphotransferase activity, alcohol group as acceptor;protein binding;protein kinase activity;protein kinase binding;protein serine/threonine kinase activity;protein serine/threonine/tyrosine kinase activity;purine nucleotide binding;puri…	cell part;centrosome;chromosomal part;chromosome;chromosome passenger complex;chromosome, centromeric region;condensed chromosome;cytoplasm;cytoplasmic part;cytoskeletal part;cytosol;intracellular membrane-bounded organelle;intracellular non-membrane-bounded organelle;intracellular organelle;intracellular organelle part;intracellular part;macromolecular complex;membrane-bounded organelle;microtub…	11.5712	11.7433	12.9	19.8231	19.8974	22.5812	24.035	21.8112	26.1531	A3KFJ0;A3KFJ1;A3KFJ2;B2R6Z3;B4DX16;B4DXA6;O14965;Q5QPD1;Q5QPD2;Q5QPD4	A3KFJ0	AURKA	NM_198433	20q13.2	20	NP_940835.1	Homo sapiens aurora kinase A (AURKA), transcript variant 1, mRNA	2605	11	0	7	0	0	3	12	45692	403	0.441419	1212	0.758	44.1	54	39.6	38.9	49.5	9.45453	0.0719603	54.3419	-0.65732	0.275434	0.25062	0.253102	0.223068	0.425182
53	EXOSC2	Exosome complex component RRP4	biological regulation;catabolic process;cellular catabolic process;cellular macromolecule catabolic process;cellular macromolecule metabolic process;cellular metabolic process;cellular nitrogen compound metabolic process;cellular process;exonucleolytic nuclear-transcribed mRNA catabolic process involved in deadenylation-dependent decay;macromolecule catabolic process;macromolecule metabolic proce…	3'-5' exonuclease activity;3'-5'-exoribonuclease activity;7S RNA binding;binding;catalytic activity;exonuclease activity;exonuclease activity, active with either ribo- or deoxyribonucleic acids and producing 5'-phosphomonoesters;exoribonuclease activity;exoribonuclease activity, producing 5'-phosphomonoesters;hydrolase activity;hydrolase activity, acting on ester bonds;nuclease activity;nucleic a…	cell part;cytoplasmic part;cytosol;exosome (RNase complex);intracellular non-membrane-bounded organelle;intracellular organelle;intracellular organelle part;intracellular part;macromolecular complex;non-membrane-bounded organelle;nuclear part;nucleolus;organelle;organelle part;protein complex	12.6819	12.734	12.78	21.0767	20.5531	21.0529	26.4822	24.2253	26.6586	A2VCR1;A3KFL1;A3KFL2;A3KFL4;A3KFL5;B3KQW2;B4E001;Q13868;B4DKK6	A3KFL1	EXOSC2	NM_014285	9q34.12	9	NP_055100.2	Homo sapiens exosome component 2 (EXOSC2), transcript variant 1, mRNA	2034	9	3	1	0	0	4	5	32658	293	0.503401	882	0.773	50.3	55.8	38.4	56.8	53.4	7.06329	0.0511945	39.1792	-0.183618	0.313993	0.211604	0.290102	0.260176	0.66701
54	VWA8	von Willebrand factor A domain-containing protein 8		adenyl nucleotide binding;adenyl ribonucleotide binding;ATP binding;ATPase activity;binding;catalytic activity;hydrolase activity;hydrolase activity, acting on acid anhydrides;hydrolase activity, acting on acid anhydrides, in phosphorus-containing anhydrides;nucleoside-triphosphatase activity;nucleotide binding;purine nucleotide binding;purine ribonucleoside triphosphate binding;purine ribonucleo…	extracellular region	10.0376	9.65496	9.96692	15.5351	14.4838	14.9194	21.5955	19.472	21.9798	A3KMH1;A3KMH1-2;A3KMH1-3;A8MYW7;E2QRD0	A3KMH1	VWA8	NM_015058	13q14.11	13	NP_055873.1	Homo sapiens von Willebrand factor A domain containing 8 (VWA8), transcript variant 1, mRNA	7169	45	1	0	3	1	4	4		1905	0.448758	5718	0.743	44.9	54.6	37.7	42.3	55.3	7.01398	0.071916	46.2811	-0.332756	0.310761	0.223622	0.263517	0.222521	0.119713
55	SBNO1	Protein strawberry notch homolog 1	biological regulation;biosynthetic process;cell activation;cell activation involved in immune response;cellular biosynthetic process;cellular macromolecule biosynthetic process;cellular macromolecule metabolic process;cellular metabolic process;cellular nitrogen compound metabolic process;cellular process;immune effector process;immune system process;leukocyte activation;leukocyte activation invo…			11.3235	11.2209	11.456	20.579	20.2279	20.8032	20.8509	18.6131	22.0511	A3KN83;B3KUC1;B4DL53;B4DV91;K7ES28;Q9NVJ3;Q9Y2G9;A3KN83-2;A3KN83-3;A3KN83-4;F8W8H8	A3KN83	SBNO1	NM_001167856	12q24.31	12	NP_001161328.1	Homo sapiens strawberry notch homolog 1 (SBNO1), transcript variant 1, mRNA	11490	32	0	16	0	0	3	17	154182	1393	0.409134	4182	0.726	40.9	50.7	40	32	50.2	7.96429	0.0653266	45.2571	-0.472003	0.276382	0.254128	0.251974	0.212153	0.157703
56	FOXC1	Forkhead box protein C1	amine metabolic process;aminoglycan metabolic process;anatomical structure development;anatomical structure formation involved in morphogenesis;anatomical structure morphogenesis;anterior/posterior pattern specification;anti-apoptosis;appendage morphogenesis;artery morphogenesis;axon choice point recognition;axon midline choice point recognition;biological regulation;biosynthetic process;blood ve…	binding;chromatin binding;chromatin DNA binding;DNA bending activity;DNA binding;double-stranded DNA binding;nucleic acid binding;nucleic acid binding transcription factor activity;protein binding;regulatory region DNA binding;regulatory region nucleic acid binding;RNA polymerase II core promoter proximal region sequence-specific DNA binding transcription factor activity;RNA polymerase II core pr…	cell part;chromatin;chromosomal part;cytoplasm;heterochromatin;intracellular membrane-bounded organelle;intracellular organelle;intracellular organelle part;intracellular part;macromolecular complex;membrane-bounded organelle;nuclear chromatin;nuclear chromosome part;nuclear heterochromatin;nuclear part;nucleoplasm part;nucleus;organelle;organelle part;protein complex;transcription factor complex	10.0433	10.1302	10.2508	18.2508	18.9525	19.8931	22.4657	19.678	23.3089	A3KPE3;C6KMR8;I6ZVX6;O43638;Q12948;Q8WXT4;Q99958;W6CJ52;P55316;Q12952	A3KPE3	FOXC1	NM_001453	6p25.3	6	NP_001444.2	Homo sapiens forkhead box C1 (FOXC1), mRNA	3452	1	5	4	2	2	1	5	56658	553	0.719615	1662	0.78	72	63.5	58.3	94	30.7	8.69745	0.0723327	65.3915	-0.534177	0.188065	0.410488	0.23689	0.280457	0.334904
57	GTPBP10	GTP-binding protein 10	cellular component biogenesis;cellular component biogenesis at cellular level;cellular component organization or biogenesis;cellular component organization or biogenesis at cellular level;cellular process;ribonucleoprotein complex biogenesis;ribosome biogenesis	binding;catalytic activity;cation binding;GTP binding;GTPase activity;guanyl nucleotide binding;guanyl ribonucleotide binding;hydrolase activity;hydrolase activity, acting on acid anhydrides;hydrolase activity, acting on acid anhydrides, in phosphorus-containing anhydrides;ion binding;magnesium ion binding;metal ion binding;nucleoside-triphosphatase activity;nucleotide binding;purine nucleotide b…	cell part;chromosome;intracellular non-membrane-bounded organelle;intracellular organelle;intracellular organelle part;intracellular part;non-membrane-bounded organelle;nuclear part;nucleolus;organelle;organelle part	10.9688	11.1668	11.2429	18.0203	16.6069	18.2669	24.5191	21.9804	24.8561	A4D1E9;C9J8R7;C9JEQ8;C9JNI1;F8WBB5;F8WBY0;F8WCN4;A4D1E9-2;A4D1E9-3	A4D1E9	GTPBP10	NM_033107	7q21.13	7	NP_149098.2	Homo sapiens GTP binding protein 10 (GTPBP10), transcript variant 2, mRNA	7550	10	50	1	0	0	3	8	42802	387	0.385739	1164	0.716	38.6	50.3	34.8	30.7	49	9.12213	0.0645995	31.5731	-0.242119	0.307494	0.232558	0.260982	0.207515	0.472785
58	MERP1;UCC1;EPDR1	Mammalian ependymin-related protein 1	biological adhesion;cell adhesion;cell-matrix adhesion;cell-substrate adhesion;cellular process	binding;calcium ion binding;cation binding;ion binding;metal ion binding	extracellular region	9.5618	9.71819	9.63285	17.6419	17.283	17.4592	22.2476	20.682	21.2114	A4D1W8;Q96J80;Q9UM22;Q9UM22-2	A4D1W8	MERP1
59	INTS1;DKFZP586J0619	Integrator complex subunit 1			cell part;integral to membrane;integrator complex;intracellular organelle part;intracellular part;intrinsic to membrane;macromolecular complex;membrane;membrane part;nuclear membrane;nuclear part;nucleoplasm part;organelle membrane;organelle part;protein complex	9.37082	9.33757	9.59747	19.9738	19.854	20.1978	19.6488	18.632	20.3925	A4D212;A4D213;H7C582;Q8N201;Q9BT91	A4D212	INTS1	NM_001080453	7p22.3	7	NP_001073922.2	Homo sapiens integrator complex subunit 1 (INTS1), mRNA	7000	48	0	11	0	0	1	11	244167	2190	0.647193	6573	0.854	64.7	65.7	41	87.5	35.5	5.76532	0.0584475	58.3382	-0.128356	0.311872	0.215525	0.332877	0.280159	0.0907367
60	PMS2;PMS2P11;DTX2	Mismatch repair endonuclease PMS2;Putative postmeiotic segregation increased 2-like protein 11	biological regulation;cell cycle process;cellular macromolecule metabolic process;cellular metabolic process;cellular nitrogen compound metabolic process;cellular process;cellular response to stimulus;cellular response to stress;DNA metabolic process;DNA recombination;DNA repair;immune system process;macromolecule metabolic process;metabolic process;mismatch repair;nitrogen compound metabolic pro…	adenyl nucleotide binding;adenyl ribonucleotide binding;ATP binding;ATPase activity;binding;catalytic activity;cation binding;damaged DNA binding;DNA binding;DNA insertion or deletion binding;double-stranded DNA binding;endonuclease activity;hydrolase activity;hydrolase activity, acting on acid anhydrides;hydrolase activity, acting on acid anhydrides, in phosphorus-containing anhydrides;hydrolase…	cell part;intracellular;intracellular membrane-bounded organelle;intracellular organelle;intracellular organelle part;intracellular part;macromolecular complex;membrane-bounded organelle;mismatch repair complex;MutLalpha complex;nuclear part;nucleus;organelle;organelle part;protein complex	10.6869	10.7441	10.8024	17.3611	16.068	17.8348	23.5482	21.5615	23.6831	A4D2B8;A5YRY4;B4DGM0;C9J167;P54278;Q13401;Q16544;Q16590;Q16603;Q5FBW7;Q5FBW8;Q68D20;Q7Z3Q2;A4D2B8-2;A4D2B8-3;I3L0B5;P54278-2;P54278-3;P54278-4;Q13401-2;Q13670	A4D2B8	PMS2	NM_001322015	7p22.1	7	NP_001308944.1	Homo sapiens PMS1 homolog 2, mismatch repair system component (PMS2), transcript variant 14, mRNA	5326	15	0	1	0	0	2	1	84530	759	0.465789	2280	0.779	46.6	51.1	39.2	49.5	56.3	7.56378	0.057971	52.6356	-0.474308	0.26087	0.256917	0.213439	0.222695	0.273119
61	SUN1;UNC84A	SUN domain-containing protein 1	biological regulation;cellular component organization;cellular component organization at cellular level;cellular component organization or biogenesis;cellular component organization or biogenesis at cellular level;cellular process;cytoskeletal anchoring at nuclear membrane;cytoskeleton organization;maintenance of location;maintenance of location in cell;maintenance of protein localization to orga…	binding;protein binding	cell part;integral to membrane;intracellular organelle part;intracellular part;intrinsic to membrane;macromolecular complex;membrane;membrane part;nuclear inner membrane;nuclear membrane;nuclear part;organelle inner membrane;organelle membrane;organelle part;protein complex;SUN-KASH complex	9.88849	9.80253	9.97146	19.2185	19.1052	19.2691	17.2608	17.4136	18.3846	A4D2Q0;A7MCZ7;B4E278;E9PHI4;H0Y6N5;H0Y742;O94901;Q5S4N2;C9JJU6;C9JK55;C9JR15;C9JS54;C9K051;E9PDU4;E9PF23;F8WD13;H7C019;H7C2K3;H7C3X3;O94901-2;O94901-3;O94901-4;O94901-5	A4D2Q0	SUN1	NM_001130965	7p22.3	7	NP_001124437.1	Homo sapiens Sad1 and UNC84 domain containing 1 (SUN1), transcript variant 1, mRNA	3977	19	2	0	1	2	3	0	86979	785	0.553011	2358	0.793	55.3	58.4	43.9	63.6	52.4	6.46234	0.0828025	45.6318	-0.278089	0.294268	0.235669	0.258599	0.23868	0.23551
62	SPTBN2	Spectrin beta chain, non-erythrocytic 2	actin filament capping;axon guidance;biological regulation;cell death;cellular component organization;cellular component organization or biogenesis;cellular process;chemotaxis;death;establishment of localization;locomotion;negative regulation of actin filament depolymerization;negative regulation of actin filament polymerization;negative regulation of biological process;negative regulation of cel…	actin binding;binding;cytoskeletal protein binding;protein binding;structural constituent of cytoskeleton;structural molecule activity	cell cortex part;cell part;cytoplasmic part;cytoskeletal part;cytosol;intracellular organelle part;intracellular part;organelle part;spectrin	8.55824	8.64534	8.85158	20.8885	19.7006	20.9696	24.0966	21.9526	24.1797	A4QPE4;E9PJZ2;O15020;O15020-2	A4QPE4	SPTBN2	NM_006946	11q13.2	11	NP_008877.1	Homo sapiens spectrin beta, non-erythrocytic 2 (SPTBN2), mRNA	7884	37	1	26	0	0	31	20	271165	2390	0.627771	7173	0.851	62.8	69.4	41.1	77.8	40.3	5.78778	0.0577406	47.5941	-0.650669	0.250209	0.163598	0.364017	0.283814	0.0794069
63	CNOT1	CCR4-NOT transcription complex subunit 1	biological regulation;biosynthetic process;catabolic process;cellular biosynthetic process;cellular catabolic process;cellular macromolecule biosynthetic process;cellular macromolecule catabolic process;cellular macromolecule metabolic process;cellular metabolic process;cellular nitrogen compound metabolic process;cellular process;macromolecule biosynthetic process;macromolecule catabolic process…	binding;protein binding	cell part;cytoplasmic mRNA processing body;cytoplasmic part;cytosol;intracellular non-membrane-bounded organelle;intracellular organelle;intracellular part;macromolecular complex;non-membrane-bounded organelle;organelle;ribonucleoprotein complex;RNA granule	13.0289	12.852	13.0393	20.7151	20.2736	20.7316	23.6571	21.2475	24.1225	A0A088AWQ2;A5YKK6;B3KPW6;B3KS60;B4DTM8;B4DYL7;B5MDN3;B7Z6X2;H3BMH0;H3BMZ2;H3BNB1;H3BPF1;H3BR89;H3BT18;H3BTH2;H3BU44;H3BVC9;A5YKK6-2;A5YKK6-3;A5YKK6-4;F5H1F4;F8WA87	A5YKK6	CNOT1	NM_016284	16q21	16	NP_057368.3	Homo sapiens CCR4-NOT transcription complex subunit 1 (CNOT1), transcript variant 1, mRNA	8476	49	6	12	0	0	14	2	266809	2376	0.45169	7131	0.753	45.2	54.4	37.5	43.5	54.9	6.65326	0.0787037	44.8232	-0.157155	0.31271	0.214646	0.287037	0.218958	0.105278
64	MAP1LC3B;MAP1LC3B2;DKFZp762B153;MAP1LC3A	Microtubule-associated proteins 1A/1B light chain 3B;Microtubule-associated proteins 1A/1B light chain 3 beta 2;Microtubule-associated proteins 1A/1B light chain 3A	autophagic vacuole assembly;autophagy;catabolic process;cellular catabolic process;cellular component assembly;cellular component assembly at cellular level;cellular component organization;cellular component organization at cellular level;cellular component organization or biogenesis;cellular component organization or biogenesis at cellular level;cellular metabolic process;cellular process;metabo…	binding;lipid binding;phosphatidylethanolamine binding;phospholipid binding;protein binding	autophagic vacuole membrane;cell part;cytoplasmic part;cytoplasmic vesicle;cytoskeletal part;cytosol;endomembrane system;intracellular organelle;intracellular organelle part;intracellular part;macromolecular complex;membrane;microtubule;organelle;organelle membrane;organelle part;protein complex;vacuolar membrane;vacuolar part;vesicle	12.3681	12.2173	12.4769	21.193	21.2006	21.6421	27.1621	23.802	27.7389	A6NCE7;H3BTE7;H3BTL1;H6UMI0;Q658J6;Q9GZQ8;Q9H492;Q9H492-2	A6NCE7	MAP1LC3B	NM_022818	16q24.2	16	NP_073729.1	Homo sapiens microtubule associated protein 1 light chain 3 beta (MAP1LC3B), mRNA	2304	4	5	3	1	1	1	4	14557	125	0.470899	378	0.767	47.1	52.4	29.4	59.5	61	8.89069	0.088	62.464	-0.4176	0.336	0.184	0.248	0.241162	1.10525
65	NUDT5	ADP-sugar pyrophosphatase	alcohol catabolic process;alcohol metabolic process;carbohydrate catabolic process;carbohydrate metabolic process;catabolic process;cellular carbohydrate catabolic process;cellular carbohydrate metabolic process;cellular catabolic process;cellular metabolic process;cellular nitrogen compound catabolic process;cellular nitrogen compound metabolic process;cellular process;D-ribose catabolic process…	ADP-ribose diphosphatase activity;ADP-sugar diphosphatase activity;binding;catalytic activity;cation binding;hydrolase activity;hydrolase activity, acting on acid anhydrides;hydrolase activity, acting on acid anhydrides, in phosphorus-containing anhydrides;ion binding;magnesium ion binding;metal ion binding;pyrophosphatase activity	cell part;intracellular	12.6409	12.5482	12.4674	20.7301	20.5147	20.8075	27.9844	25.2562	28.4034	A6NCQ0;A6NFX8;A6NJU6;C9JYY9;H0YEY4;Q9UKK9;A6NHE8	A6NCQ0	NUDT5	NM_001321648	10p14	10	NP_001308577.1	Homo sapiens nudix hydrolase 5 (NUDT5), transcript variant 3, mRNA	3545	11	0	1	0	0	1	4	14259	133	0.49005	402	0.77	49	61.9	39.6	45.5	61	4.44012	0.0676692	43.6323	-0.142857	0.285714	0.218045	0.330827	0.223429	1.28954
66	MRPS16	28S ribosomal protein S16, mitochondrial	biosynthetic process;cellular biosynthetic process;cellular macromolecule biosynthetic process;cellular macromolecule metabolic process;cellular metabolic process;cellular process;cellular protein metabolic process;macromolecule biosynthetic process;macromolecule metabolic process;metabolic process;primary metabolic process;protein metabolic process;translation	binding;protein binding;structural constituent of ribosome;structural molecule activity	cell part;cytoplasmic part;intracellular non-membrane-bounded organelle;intracellular organelle;intracellular organelle part;intracellular part;macromolecular complex;mitochondrial part;mitochondrial small ribosomal subunit;non-membrane-bounded organelle;organellar small ribosomal subunit;organelle;organelle part;ribonucleoprotein complex;ribosome;small ribosomal subunit	11.4447	11.5505	11.3803	19.6117	19.4738	18.5025	25.6897	24.0078	26.2207	A6ND22;Q9Y3D3;B4E032	A6ND22	MRPS16	NM_016065	10q22.2	10	NP_057149.1	Homo sapiens mitochondrial ribosomal protein S16 (MRPS16), mRNA	2651	3	6	2	1	1	1	1	15214	137	0.531401	414	0.773	53.1	60.1	45.7	53.6	58.4	9.58539	0.0583942	28.9103	-0.29854	0.270073	0.19708	0.321168	0.233583	1.3555
67	FAM83G	Protein FAM83G				7.69308	7.51023	7.69272	15.588	15.3716	16.4694	20.7944	14.978	20.6361	A6ND36;K7EKG0	A6ND36	FAM83G	NM_001039999	17p11.2	17	NP_001035088.2	Homo sapiens family with sequence similarity 83 member G (FAM83G), mRNA	2930	6	0	10	0	0	2	10	90704	823	0.635113	2472	0.853	63.5	66.3	46.4	77.9	40.6	5.96527	0.0619684	55.3593	-0.696598	0.236938	0.289186	0.240583	0.261919	0.217057
68	PGP	Phosphoglycolate phosphatase	carbohydrate metabolic process;metabolic process;primary metabolic process	catalytic activity;hydrolase activity;hydrolase activity, acting on ester bonds;phosphatase activity;phosphoglycolate phosphatase activity;phosphoric ester hydrolase activity		12.023	12.13	11.9505	19.0881	18.9995	19.6112	25.844	22.7063	26.4918	A6NDG6;H3BV17	A6NDG6	PGP	NM_001042371	16p13.3	16	NP_001035830.1	Homo sapiens phosphoglycolate phosphatase (PGP), mRNA	3136	2	6	1	0	0	3	4	33875	321	0.689441	966	0.842	68.9	70.8	48.4	87.6	31.7	5.8515	0.0623053	35.6352	0.0233645	0.28972	0.233645	0.317757	0.277564	0.496574
69	HDAC6;DKFZp566E044	Histone deacetylase 6	aggresome assembly;autophagy;biological regulation;biosynthetic process;catabolic process;cell communication;cellular biosynthetic process;cellular catabolic process;cellular component assembly;cellular component assembly at cellular level;cellular component organization;cellular component organization at cellular level;cellular component organization or biogenesis;cellular component organization…	actin binding;alpha-tubulin binding;beta-catenin binding;binding;catalytic activity;cation binding;cytoskeletal protein binding;deacetylase activity;dynein complex binding;enzyme binding;heat shock protein binding;histone deacetylase activity;histone deacetylase activity (H3-K14 specific);histone deacetylase activity (H3-K16 specific);histone deacetylase activity (H3-K9 specific);histone deacetyl…	aggresome;caveola;cell leading edge;cell part;chromatin remodeling complex;cytoplasmic part;cytoskeletal part;cytosol;histone deacetylase complex;inclusion body;intracellular membrane-bounded organelle;intracellular organelle;intracellular organelle part;intracellular part;macromolecular complex;membrane part;membrane raft;membrane-bounded organelle;microtubule associated complex;nuclear part;nuc…	8.3785	8.29459	8.50854	15.6597	15.5137	15.6148	24.9633	21.0694	24.2541	A0A024QZ26;A6NDI8;B3KMC3;B3KNA1;B3KT76;B3KVK5;B3KY98;B4DJ18;B4DZH6;B4DZN1;C9J172;C9JEF4;E7EP63;E7EPS2;E7ER52;E9PEH1;H7C0Z9;Q9BRX7;Q9NSW6;Q9NZS3;Q9UBN7;E7ERH6;E7EUZ1	A6NDI8	HDAC6	NM_001321226	Xp11.23	X	NP_001308155.1	Homo sapiens histone deacetylase 6 (HDAC6), transcript variant 2, mRNA	4584	29	0	14	1	1	7	13	131289	1215	0.580318	3648	0.799	58	64.4	46.5	63.2	48.9	5.14362	0.0617284	44.002	-0.212263	0.262551	0.244444	0.303704	0.23933	0.149915
70	FLNA;FLJ00119	Filamin-A	actin crosslink formation;actin cytoskeleton organization;actin cytoskeleton reorganization;actin filament organization;actin filament-based process;biological regulation;cAMP-mediated signaling;cell activation;cell cycle process;cell junction assembly;cell junction organization;cell surface receptor linked signaling pathway;cellular component assembly;cellular component assembly at cellular leve…	actin binding;actin filament binding;binding;cytoskeletal protein binding;enzyme binding;Fc-gamma receptor I complex binding;glycoprotein binding;GTPase binding;identical protein binding;immunoglobulin receptor binding;molecular transducer activity;protein binding;protein dimerization activity;protein homodimerization activity;Rac GTPase binding;Ral GTPase binding;Ras GTPase binding;receptor bind…	actin cytoskeleton;cell cortex;cell part;chromosomal part;cytoplasm;cytoplasmic part;cytoskeleton;cytosol;extracellular region;intracellular membrane-bounded organelle;intracellular non-membrane-bounded organelle;intracellular organelle;intracellular organelle part;intracellular part;macromolecular complex;membrane;membrane-bounded organelle;Myb complex;non-membrane-bounded organelle;nucleus;orga…	11.957	11.8337	12.1884	24.5173	24.1363	24.6156	29.1194	26.7054	29.6322	A0A087WWY3;A6NDY9;B4DTD5;B4E2F9;F8WE98;H0Y5C6;H0Y5F3;H7C2E7;P21333;Q2VP91;Q5HY54;Q60FE5;Q60FE6;Q6NXF2;Q86TQ3;Q8TES4;Q96C61	A6NDY9	FLNA	NM_001110556	Xq28	X	NP_001104026.1	Homo sapiens filamin A (FLNA), transcript variant 2, mRNA	8557	48	33	77	0	0	73	51	280609	2647	0.617951	7944	0.843	61.8	62.7	46.1	76.5	40.3	5.70477	0.0672459	36.7675	-0.316698	0.268228	0.293162	0.196071	0.274841	0.0689195
71	SAMHD1	Deoxynucleoside triphosphate triphosphohydrolase SAMHD1	biological regulation;defense response;defense response to virus;immune effector process;immune response;immune system process;innate immune response;multi-organism process;regulation of biological process;regulation of defense response;regulation of immune response;regulation of immune system process;regulation of innate immune response;regulation of response to stimulus;regulation of response t…	binding;catalytic activity;cation binding;hydrolase activity;hydrolase activity, acting on ester bonds;ion binding;metal ion binding;phosphoric diester hydrolase activity;phosphoric ester hydrolase activity	cell part;intracellular membrane-bounded organelle;intracellular organelle;intracellular part;membrane-bounded organelle;nucleus;organelle	10.2181	10.3534	10.2497	18.2537	18.5374	18.6726	24.8147	21.9308	24.5941	A6NDZ3;Q59H15;Q9Y3Z3;Q9Y3Z3-2	A6NDZ3	SAMHD1	NM_015474	20q11.23	20	NP_056289.2	Homo sapiens SAM and HD domain containing deoxynucleoside triphosphate triphosphohydrolase 1 (SAMHD1), mRNA	3189	16	6	10	1	2	6	10	72070	626	0.432749	1881	0.743	43.3	55	34.9	39.9	55.4	6.69427	0.0926518	35.04	-0.530831	0.309904	0.209265	0.22524	0.210014	0.269815
72	RPSA;RPSAP58;LOC388524	40S ribosomal protein SA	biological adhesion;biosynthetic process;catabolic process;cell adhesion;cellular biosynthetic process;cellular catabolic process;cellular component assembly;cellular component assembly at cellular level;cellular component disassembly;cellular component disassembly at cellular level;cellular component organization;cellular component organization at cellular level;cellular component organization o…	binding;protein binding;receptor activity;ribonucleoprotein binding;ribosome binding;structural constituent of ribosome;structural molecule activity	90S preribosome;cell part;cytosolic small ribosomal subunit;intracellular membrane-bounded organelle;intracellular organelle;intracellular organelle part;intracellular part;macromolecular complex;membrane;membrane-bounded organelle;nucleus;organelle;organelle part;plasma membrane;preribosome;ribonucleoprotein complex;small ribosomal subunit	13.5933	13.5663	13.5163	26.0912	25.7309	26.5485	31.9521	29.2749	32.0002	A0A024R2P0;A0A024R7P5;A0A024RCF2;A6NE09;C9J9K3;C9JQR9;P08865;Q96RS2	A6NE09	RPSA	NM_001304288	3p22.1	3	NP_001291217.1	Homo sapiens ribosomal protein SA (RPSA), transcript variant 3, mRNA	1201	7	4	12	0	1	7	10	33183	300	0.524917	903	0.781	52.5	60.1	46.5	50.8	48.1	4.78754	0.09	35.0054	-0.271667	0.28	0.196667	0.3	0.276453	0.623384
73	CUL4B	Cullin-4B	catabolic process;cell cycle;cellular catabolic process;cellular macromolecule catabolic process;cellular macromolecule metabolic process;cellular metabolic process;cellular nitrogen compound metabolic process;cellular process;cellular response to stimulus;cellular response to stress;DNA metabolic process;DNA repair;macromolecule catabolic process;macromolecule metabolic process;metabolic process…	binding;enzyme binding;protein binding;ubiquitin protein ligase binding	cell part;CUL4 RING ubiquitin ligase complex;Cul4B-RING ubiquitin ligase complex;cullin-RING ubiquitin ligase complex;intracellular membrane-bounded organelle;intracellular organelle;intracellular part;macromolecular complex;membrane-bounded organelle;nucleus;organelle;protein complex;ubiquitin ligase complex	10.3887	10.3122	10.2082	20.2464	20.2294	20.3104	24.6804	21.9647	25.2059	A6NE76;K4DI93;Q13620;Q13620-1;Q13620-3	A6NE76	CUL4B	NM_003588	Xq24	X	NP_003579.3	Homo sapiens cullin 4B (CUL4B), transcript variant 1, mRNA	5365	22	0	8	1	4	4	7	103851	913	0.39752	2742	0.756	39.8	46.6	33.6	39.1	51.3	7.00812	0.0766703	46.7046	-0.494852	0.289157	0.213582	0.271632	0.232006	0.209994
74	NPEPPS	Puromycin-sensitive aminopeptidase	antigen processing and presentation;antigen processing and presentation of peptide antigen;antigen processing and presentation of peptide antigen via MHC class I;cellular macromolecule metabolic process;cellular metabolic process;cellular process;cellular protein metabolic process;cellular response to chemical stimulus;cellular response to hypoxia;cellular response to oxygen levels;cellular respo…	aminopeptidase activity;binding;catalytic activity;cation binding;exopeptidase activity;hydrolase activity;ion binding;metal ion binding;metallopeptidase activity;peptidase activity;peptidase activity, acting on L-amino acid peptides;transition metal ion binding;zinc ion binding	cell part;cytoplasmic part;cytosol;intracellular membrane-bounded organelle;intracellular organelle;intracellular part;membrane-bounded organelle;nucleus;organelle	12.2956	12.2189	12.3003	21.4776	21.1294	21.7971	27.2247	24.3034	27.6662	A6NEC2;B3KTP2;B3KU93;B4DGH6;B7Z1H4;B7Z1V9;B7Z4B2;B7Z6T6;B7Z899;E9PI82;E9PJ74;E9PJF9;E9PJY4;E9PLK3;E9PP11;E9PPD4;E9PPZ2;E9PRQ5;H0YCQ5;H0YDG0;P55786;A6NEC2-2;A6NEC2-3;B7Z463;E5RJ24;E7EWZ2;F5GZY4;F5H0W3;H0YAQ6;H0YBP6	A6NEC2	NPEPPS	NM_006310	17q21.32	17	NP_006301.3	Homo sapiens aminopeptidase puromycin sensitive (NPEPPS), transcript variant 1, mRNA	4364	23	3	4	4	3	5	3	103146	919	0.461957	2760	0.749	46.2	56.1	38.9	43.6	55.5	5.48663	0.0979325	37.2152	-0.194995	0.326442	0.210011	0.282916	0.219783	0.222205
75	HCFC1	Host cell factor 1;HCF N-terminal chain 1;HCF N-terminal chain 2;HCF N-terminal chain 3;HCF N-terminal chain 4;HCF N-terminal chain 5;HCF N-terminal chain 6;HCF C-terminal chain 1;HCF C-terminal chain 2;HCF C-terminal chain 3;HCF C-terminal chain 4;HCF C-terminal chain 5;HCF C-terminal chain 6	biological regulation;biosynthetic process;cell cycle;cellular biosynthetic process;cellular component organization;cellular component organization at cellular level;cellular component organization or biogenesis;cellular component organization or biogenesis at cellular level;cellular macromolecule biosynthetic process;cellular macromolecule metabolic process;cellular metabolic process;cellular ni…	binding;chromatin binding;identical protein binding;nucleic acid binding transcription factor activity;protein binding;protein binding transcription factor activity;sequence-specific DNA binding transcription factor activity;transcription coactivator activity;transcription cofactor activity;transcription factor binding transcription factor activity	cell part;chromatin remodeling complex;cytoplasm;cytoplasmic part;histone acetyltransferase complex;histone methyltransferase complex;intracellular membrane-bounded organelle;intracellular organelle;intracellular organelle part;intracellular part;macromolecular complex;membrane-bounded organelle;methyltransferase complex;mitochondrion;MLL1 complex;MLL5-L complex;nuclear part;nucleoplasm part;nucl…	11.0843	11.0001	11.5079	19.7648	19.3192	19.7551	25.4557	23.1423	25.5697	A6NEM2;B4DKE2;Q05C05;Q53FE7;Q9Y5Z7;P51610;P51610-2;P51610-3	A6NEM2	HCFC1	NM_005334	Xq28	X	NP_005325.2	Homo sapiens host cell factor C1 (HCFC1), mRNA	8436	26	31	43	1	1	32	30	208602	2035	0.630321	6108	0.816	63	59.9	56.4	72.8	43.5	7.32367	0.0304668	41.7241	-0.0897297	0.225553	0.292383	0.241769	0.254733	0.0961382
76	PIGK	GPI-anchor transamidase	attachment of GPI anchor to protein;cellular macromolecule metabolic process;cellular metabolic process;cellular process;cellular protein metabolic process;C-terminal protein amino acid modification;C-terminal protein lipidation;macromolecule metabolic process;macromolecule modification;metabolic process;post-translational protein modification;primary metabolic process;protein folding;protein lip…	binding;catalytic activity;cysteine-type endopeptidase activity;cysteine-type peptidase activity;endopeptidase activity;GPI-anchor transamidase activity;hydrolase activity;peptidase activity;peptidase activity, acting on L-amino acid peptides;protein binding	cell part;cytoplasmic part;endoplasmic reticulum part;GPI-anchor transamidase complex;intracellular organelle part;intracellular part;macromolecular complex;membrane part;organelle part;protein complex	11.0636	11.0102	10.9407	19.1338	18.5127	17.7028	22.6572	20.1924	22.6053	A6NEM5;B1AK81;Q92643	A6NEM5	PIGK	NM_005482	1p31.1	1	NP_005473.1	Homo sapiens phosphatidylinositol glycan anchor biosynthesis class K (PIGK), mRNA	4626	11	5	2	4	4	2	1		395	0.404882	1188	0.733	40.5	50.5	35.6	35.4	50.5	5.76141	0.106329	46.2314	-0.216962	0.329114	0.21519	0.248101	0.19069	0.45912
77	OFD1	Oral-facial-digital syndrome 1 protein	cell cycle process;cellular component movement;cellular process;cilium movement;epithelial cilium movement;epithelial cilium movement involved in determination of left/right asymmetry;G2/M transition of mitotic cell cycle;microtubule-based movement;microtubule-based process	alpha-tubulin binding;binding;cytoskeletal protein binding;gamma-tubulin binding;protein binding;tubulin binding	cell part;cell projection;cell projection part;centriole;cilium;cytoplasmic part;cytoskeletal part;cytoskeleton;cytosol;intracellular membrane-bounded organelle;intracellular non-membrane-bounded organelle;intracellular organelle;intracellular organelle part;intracellular part;membrane-bounded organelle;microtubule basal body;microtubule cytoskeleton;microtubule organizing center;microtubule orga…	9.2683	9.45376	9.25596	17.1089	17.8231	17.6296	21.0317	18.641	21.0246	A6NF31;A8K2T9;B4DLQ3;E9KL37;O75665;Q4G0Q0;Q4VAK3;Q6P668;Q7Z7F6;F5H2Z4;O75665-2;O75665-3	A6NF31	OFD1	NM_001330210	Xp22.2	X	NP_001317139.1	Homo sapiens OFD1, centriole and centriolar satellite protein (OFD1), transcript variant 3, mRNA	3768	24	0	1	1	1	1	0	100832	872	0.415044	2619	0.736	41.5	54.9	31.4	38.3	53.5	5.72906	0.0493119	64.3506	-0.90711	0.247706	0.18922	0.33945	0.243344	0.182069
78	BPNT1;HEL20	3(2),5-bisphosphate nucleotidase 1	3'-phosphoadenosine 5'-phosphosulfate metabolic process;anatomical structure development;cellular lipid metabolic process;cellular metabolic process;cellular nitrogen compound metabolic process;cellular process;developmental process;glycerolipid metabolic process;glycerophospholipid metabolic process;heterocycle metabolic process;lipid metabolic process;lipid modification;lipid phosphorylation;me…	3'(2'),5'-bisphosphate nucleotidase activity;catalytic activity;hydrolase activity;hydrolase activity, acting on ester bonds;nucleotidase activity;phosphatase activity;phosphoric ester hydrolase activity	cell part;cytoplasmic part;cytosol;intracellular part	10.5185	10.694	10.2196	18.3359	18.4914	17.8138	25.7221	22.73	26.1917	A6NF51;B7Z9J7;F8VRY7;F8VVW8;F8VZG4;F8W1J0;O95861;V9HWF9;B4DUS9;C9JI50;O95861-2	A6NF51	BPNT1	NM_006085	1q41	1	NP_006076.4	Homo sapiens 3'(2'), 5'-bisphosphate nucleotidase 1 (BPNT1), transcript variant 1, mRNA	2465	9	3	7	0	0	3	5	33261	308	0.451996	927	0.756	45.2	56.6	39.8	39.2	52.6	5.46088	0.0649351	41.187	-0.0246753	0.318182	0.217532	0.275974	0.249002	0.507747
79	SEPT8	Septin-8	cell cycle;cellular process	binding;GTP binding;guanyl nucleotide binding;guanyl ribonucleotide binding;nucleotide binding;protein binding;purine nucleotide binding;purine ribonucleoside triphosphate binding;purine ribonucleotide binding;ribonucleotide binding	cell cortex part;cell part;cytoplasmic part;cytoskeletal part;intracellular organelle part;intracellular part;macromolecular complex;organelle part;protein complex;septin complex	9.48136	9.70509	9.44916	16.3343	17.5984	17.8352	25.1347	22.225	24.9881	A0A087X142;A6NFQ9;A6NMH6;B7ZVZ1;C9J4G8;C9JV02;F8W8I8;Q92599;F6W7K9;Q92599-2;Q92599-3	A6NFQ9	SEPT8
80	DTNBP1	Dysbindin	actin cytoskeleton organization;actin cytoskeleton reorganization;actin filament-based process;anatomical structure morphogenesis;biological regulation;cell part morphogenesis;cell projection morphogenesis;cell projection organization;cellular component morphogenesis;cellular component organization;cellular component organization at cellular level;cellular component organization or biogenesis;cel…	binding;protein binding	axon part;BLOC complex;BLOC-1 complex;cell fraction;cell junction;cell part;cell projection part;clathrin coated vesicle membrane;coated vesicle membrane;cytoplasm;cytoplasmic part;cytoplasmic vesicle membrane;cytoplasmic vesicle part;cytoskeletal part;cytosolic part;endoplasmic reticulum membrane;endoplasmic reticulum part;endosomal part;endosome membrane;growth cone;insoluble fraction;intracell…	8.71663	8.46738	8.67367	16.6537		17.4653	22.1874	18.4918	22.8413	A0A024R015;A0A087WYP9;A6NFV8;D6RAX1;D6RCT8;D6RID1;D6RJC6;Q96EV8;F5GY46;Q96EV8-2	A6NFV8	DTNBP1	NM_183040	6p22.3	6	NP_898861.1	Homo sapiens dystrobrevin binding protein 1 (DTNBP1), transcript variant 2, mRNA	1963	9	0	3	0	0	2	1	34700	303	0.505482	912	0.815	50.5	58.9	32.9	59.9	55	5.16644	0.0561056	41.7845	-0.635644	0.260726	0.168317	0.376238	0.275767	0.451844
81	WBP2	WW domain-binding protein 2	biological regulation;cell surface receptor linked signaling pathway;cellular process;cellular response to chemical stimulus;cellular response to endogenous stimulus;cellular response to fibroblast growth factor stimulus;cellular response to growth factor stimulus;cellular response to hormone stimulus;cellular response to insulin stimulus;cellular response to organic substance;cellular response t…	binding;protein binding	cell part;cell projection membrane;cell projection part;cytoplasmic part;cytosol;intracellular part;leading edge membrane;membrane part;plasma membrane part;ruffle membrane	11.2079	11.1725	11.2847	18.5597	18.7877	18.6032	25.6922	22.8386	25.6765	A0A024R8L1;A6NG10;B4DFG2;B4DFL8;B4DV07;K7EIJ0;K7EIK1;K7EIN1;K7EMC9;K7ENL2;K7ESN4;Q7Z511;Q969T9;E7EX86	A6NG10	WBP2	NM_001330499	17q25.1	17	NP_001317428.1	Homo sapiens WW domain binding protein 2 (WBP2), transcript variant 2, mRNA	2231	7	0	1	0	0	0	0	23254	216	0.56682	651	0.812	56.7	56.7	44.7	68.7	41.9	5.63654	0.111111	55.9135	-0.46713	0.236111	0.333333	0.25	0.273998	0.741222
82	PRDX4;HEL-S-97n	Peroxiredoxin-4	cellular macromolecule metabolic process;cellular metabolic process;cellular process;cellular protein metabolic process;I-kappaB phosphorylation;macromolecule metabolic process;macromolecule modification;metabolic process;phosphate-containing compound metabolic process;phosphorus metabolic process;phosphorylation;primary metabolic process;protein metabolic process;protein modification process;pro…	antioxidant activity;binding;catalytic activity;oxidoreductase activity;oxidoreductase activity, acting on paired donors, with incorporation or reduction of molecular oxygen;oxidoreductase activity, acting on peroxide as acceptor;peroxidase activity;peroxiredoxin activity;protein binding;thioredoxin peroxidase activity		10.9382	10.9099	10.8314	22.1563	22.1783	22.1646	29.7528	27.1317	30.2967	A6NG45;A6NJJ0;H7C3T4;Q13162;V9HW63	A6NG45	PRDX4	NM_006406	Xp22.11	X	NP_006397.1	Homo sapiens peroxiredoxin 4 (PRDX4), mRNA	921	7	2	0	1	1	2	4	26572	271	0.496324	816	0.739	49.6	59.6	41.5	47.8	54.6	5.86285	0.103321	38.968	-0.218081	0.339483	0.210332	0.261993	0.229169	0.735405
83	ATP1B1	Sodium/potassium-transporting ATPase subunit beta-1	ATP biosynthetic process;ATP metabolic process;biological regulation;biosynthetic process;blood coagulation;cell migration;cell motility;cellular biosynthetic process;cellular component movement;cellular metabolic process;cellular nitrogen compound biosynthetic process;cellular nitrogen compound metabolic process;cellular process;coagulation;hemostasis;heterocycle biosynthetic process;heterocycle…	active transmembrane transporter activity;ATPase activity;ATPase activity, coupled;ATPase activity, coupled to movement of substances;ATPase activity, coupled to transmembrane movement of ions;ATPase activity, coupled to transmembrane movement of ions, phosphorylative mechanism;ATPase activity, coupled to transmembrane movement of substances;binding;catalytic activity;cation transmembrane transpo…	cell part;integral to membrane;intrinsic to membrane;macromolecular complex;membrane;membrane part;plasma membrane part;protein complex;sodium:potassium-exchanging ATPase complex	11.8109	11.9	11.8281	21.615	22.063	20.9441	25.5329	23.4135	25.7619	A3KLL5;A6NGH2;B7Z9S8;P05026;Q58I20;Q6LEU2;V9GYR2;P05026-2	A6NGH2	ATP1B1	NM_001677	1q24.2	1	NP_001668.1	Homo sapiens ATPase Na+/K+ transporting subunit beta 1 (ATP1B1), mRNA	2212	6	3	5	2	3	2	3	34930	303	0.461623	912	0.799	46.2	51	34.9	52.6	52.6	8.73761	0.132013	32.4789	-0.577888	0.326733	0.240924	0.20462	0.236362	0.529504
84	HN1L	Hematological and neurological expressed 1-like protein			cell part;cytoplasm;intracellular membrane-bounded organelle;intracellular organelle;intracellular part;membrane;membrane-bounded organelle;nucleus;organelle;plasma membrane	10.8038	10.6103	10.807	20.2447	19.8209	20.0026	27.3966	24.5721	27.3803	A6NGP5;B4DL85;B4DLH4;B4E1P3;H3BMM8;H3BMT0;H3BMV3;H3BS08;H3BTV5;H3BU16;Q9H910;Q9H910-2	A6NGP5	HN1L
85	ARNT	Aryl hydrocarbon receptor nuclear translocator	biological regulation;biosynthetic process;cellular biosynthetic process;cellular macromolecule biosynthetic process;cellular macromolecule metabolic process;cellular metabolic process;cellular nitrogen compound metabolic process;cellular process;cellular response to chemical stimulus;cellular response to oxidative stress;cellular response to stimulus;cellular response to stress;macromolecule bio…	aryl hydrocarbon receptor binding;binding;DNA binding;molecular transducer activity;nucleic acid binding;nucleic acid binding transcription factor activity;protein binding;protein binding transcription factor activity;protein dimerization activity;protein heterodimerization activity;receptor activity;receptor binding;sequence-specific DNA binding transcription factor activity;signal transducer ac…	cell part;intracellular membrane-bounded organelle;intracellular organelle;intracellular part;membrane-bounded organelle;nucleus;organelle	10.9505	11.086	11.1183	16.8559	16.6489	17.1262	21.4232	19.4042	21.7257	A6NGV6;A8K6P0;B0AZM1;B4E3L5;F8T0U3;F8T0U4;I6L9E7;O43392;P27540;Q53F30;E7EN08;F8WAP6;P27540-2;P27540-3	A6NGV6	ARNT	NM_001286035	1q21.3	1	NP_001272964.1	Homo sapiens aryl hydrocarbon receptor nuclear translocator (ARNT), transcript variant 5, mRNA	4944	23	8	2	1	2	6	7	85165	775	0.508162	2328	0.802	50.8	54.8	47.3	50.4	53.2	6.18878	0.0696774	52.5726	-0.628774	0.225806	0.299355	0.197419	0.220195	0.254557
86	YIF1A	Protein YIF1A	activation of signaling protein activity involved in unfolded protein response;biological regulation;cellular process;establishment of localization;establishment of protein localization;positive regulation of catalytic activity;positive regulation of hydrolase activity;positive regulation of kinase activity;positive regulation of molecular function;positive regulation of nuclease activity;positiv…		cell part;centrosome;cytoplasmic part;cytoskeletal part;endoplasmic reticulum membrane;endoplasmic reticulum part;endoplasmic reticulum-Golgi intermediate compartment;Golgi apparatus;Golgi apparatus part;Golgi membrane;integral to membrane;intracellular membrane-bounded organelle;intracellular non-membrane-bounded organelle;intracellular organelle;intracellular organelle part;intracellular part;i…	11.0244	11.0323	11.0517	18.9284	18.5973	19.3725	21.6277	19.6155	22.1055	A6NGW1;A8K509;C9JST7;E9PIZ0;O95070;E9PS11;F8W9A1	A6NGW1	YIF1A	NM_020470	11q13.2	11	NP_065203.2	Homo sapiens Yip1 interacting factor homolog A, membrane trafficking protein (YIF1A), transcript variant 1, mRNA	1138	8	3	8	0	0	1	7	31880	293	0.606576	882	0.829	60.7	62.2	44.6	75.2	43.6	8.97882	0.12628	28.9614	0.295222	0.372014	0.238908	0.300341	0.262472	0.49202
87	ZWINT	ZW10 interactor	biological regulation;cell cycle checkpoint;cell cycle phase;cell cycle process;cell division;cellular component organization;cellular component organization at cellular level;cellular component organization or biogenesis;cellular component organization or biogenesis at cellular level;cellular process;cellular response to stimulus;chromosome organization;chromosome segregation;cytoskeleton organi…	binding;protein binding;protein N-terminus binding	cell part;chromosomal part;condensed chromosome kinetochore;cytoplasmic part;cytosol;intracellular membrane-bounded organelle;intracellular non-membrane-bounded organelle;intracellular organelle;intracellular organelle part;intracellular part;kinetochore;macromolecular complex;membrane-bounded organelle;non-membrane-bounded organelle;nucleus;organelle;organelle part;protein complex	11.1764	11.4024	10.9453	20.6023	21.3382	21.0655	24.1369	21.5223	23.977	A0A024QZJ1;A0A024QZN5;A6NH27;B4DP12;O95229;R4GMS7;A6NNP9;A6NNV6	A6NH27	ZWINT	NM_032997	10q21.1	10	NP_127490.1	Homo sapiens ZW10 interacting kinetochore protein (ZWINT), transcript variant 2, mRNA	1878	8	1	1	1	1	2	0	31162	277	0.555156	834	0.788	55.5	69.4	34.2	62.9	58.6	5.0965	0.0433213	49.3513	-0.722383	0.241877	0.126354	0.382671	0.29388	0.412381
88	RPS4X	40S ribosomal protein S4, X isoform;40S ribosomal protein S4	biological regulation;biosynthetic process;catabolic process;cellular biosynthetic process;cellular catabolic process;cellular component disassembly;cellular component disassembly at cellular level;cellular component organization;cellular component organization at cellular level;cellular component organization or biogenesis;cellular component organization or biogenesis at cellular level;cellular …	binding;nucleic acid binding;RNA binding;rRNA binding;structural constituent of ribosome;structural molecule activity	cell part;cytoplasmic part;cytosolic small ribosomal subunit;intracellular non-membrane-bounded organelle;intracellular organelle;intracellular organelle part;intracellular part;macromolecular complex;non-membrane-bounded organelle;organelle;organelle part;polysome;ribonucleoprotein complex;ribosome;small ribosomal subunit	13.4951	13.4562	13.3919	25.0829	25.3541	25.301	31.2694	28.179	31.4231	A6NH36;B2R491;B7Z1M6;P62701;Q53HV1;Q8TD47;Q96IR1;C9JEH7;C9JQ55;P22090	A6NH36	RPS4X	NM_001007	Xq13.1	X	NP_000998.1	Homo sapiens ribosomal protein S4, X-linked (RPS4X), mRNA	956	7	4	2	0	0	6	3	29467	263	0.484848	792	0.821	48.5	50.4	40.9	54.2	51.9	10.1617	0.0722433	19.6392	-0.329658	0.304183	0.209125	0.186312	0.221217	0.705245
89	DDT;DDTL	D-dopachrome decarboxylase;D-dopachrome decarboxylase-like protein	biosynthetic process;cellular biosynthetic process;cellular metabolic process;cellular process;melanin biosynthetic process;melanin metabolic process;metabolic process;pigment biosynthetic process;pigment metabolic process;secondary metabolic process	carbon-carbon lyase activity;carboxy-lyase activity;catalytic activity;D-dopachrome decarboxylase activity;dopachrome isomerase activity;intramolecular oxidoreductase activity;intramolecular oxidoreductase activity, transposing C=C bonds;isomerase activity;lyase activity	cell part;cytoplasm;intracellular part	13.1211	13.1346	13.0517	19.6753	20.3974	19.8235	29.4894	26.0288	29.8791	A6NHG4;B4DJQ7;B4E259;B5MC82;H7C342;J3KQ18;P30046;Q53Y51;B7Z522	A6NHG4	DDT	NM_001355	22q11.23	22	NP_001346.1	Homo sapiens D-dopachrome tautomerase (DDT), transcript variant 1, mRNA	688	4	3	3	0	0	1	2	12581	118	0.630252	357	0.8	63	59.7	47.1	82.4	38.5	6.7182	0.0677966	35.6305	0.231356	0.313559	0.245763	0.322034	0.250956	1.27969
90	PTGES2	Prostaglandin E synthase 2;Prostaglandin E synthase 2 truncated form	biological regulation;biosynthetic process;carboxylic acid biosynthetic process;carboxylic acid metabolic process;cell redox homeostasis;cellular biosynthetic process;cellular homeostasis;cellular ketone metabolic process;cellular lipid metabolic process;cellular metabolic process;cellular process;fatty acid biosynthetic process;fatty acid metabolic process;homeostatic process;icosanoid biosynthe…	catalytic activity;disulfide oxidoreductase activity;electron carrier activity;intramolecular oxidoreductase activity;isomerase activity;oxidoreductase activity;oxidoreductase activity, acting on a sulfur group of donors;prostaglandin-E synthase activity;protein disulfide oxidoreductase activity	cell part;cytoplasmic part;Golgi apparatus part;Golgi membrane;integral to membrane;intracellular membrane-bounded organelle;intracellular organelle;intracellular organelle part;intracellular part;intrinsic to membrane;membrane;membrane part;membrane-bounded organelle;mitochondrion;organelle;organelle membrane;organelle part;perinuclear region of cytoplasm	9.37951	9.38646	9.44059	19.953	19.3589	19.5859	26.1627	24.1036	25.7768	A6NHH0;B3KPZ2;B4DWP1;Q9H7Z7;X6RJ95;H7C5L1	A6NHH0	PTGES2	NM_025072	9q34.11	9	NP_079348.1	Homo sapiens prostaglandin E synthase 2 (PTGES2), transcript variant 1, mRNA	2355	7	1	5	1	2	4	9	41812	377	0.652557	1134	0.816	65.3	66.1	45.2	84.4	37.1	9.21759	0.0954907	46.2095	-0.246684	0.302387	0.204244	0.323607	0.287929	0.512715
91	RC3H2;MNAB	Roquin-2		binding;cation binding;DNA binding;ion binding;metal ion binding;nucleic acid binding;transition metal ion binding;zinc ion binding	cell fraction;cell part;cell surface;cytoplasmic part;endomembrane system;insoluble fraction;intracellular part;membrane;membrane fraction;perinuclear region of cytoplasm	11.0699	11.2209	11.2795	16.0181	15.5376	14.7943	19.3689	16.8779	20.1967	A0A024R899;A6NHN2;Q4VXB0;Q9HBD1;Q9HBD1-2;Q9HBD1-3;Q9HBD1-4;Q9HBD1-5;Q9HBD1-6	A6NHN2	RC3H2	NM_001100588	9q33.2	9	NP_001094058.1	Homo sapiens ring finger and CCCH-type domains 2 (RC3H2), transcript variant 1, mRNA	3991	21	0	6	0	0	3	5	131538	1191	0.444072	3576	0.744	44.4	53.9	43.5	35.7	51.4	6.43439	0.0587741	57.1682	-0.494962	0.264484	0.282116	0.230898	0.205569	0.195245
92	MRPL37	39S ribosomal protein L37, mitochondrial	biosynthetic process;cellular biosynthetic process;cellular macromolecule biosynthetic process;cellular macromolecule metabolic process;cellular metabolic process;cellular process;cellular protein metabolic process;macromolecule biosynthetic process;macromolecule metabolic process;metabolic process;primary metabolic process;protein metabolic process;translation	structural constituent of ribosome;structural molecule activity	cell part;cytoplasmic part;intracellular membrane-bounded organelle;intracellular non-membrane-bounded organelle;intracellular organelle;intracellular organelle part;intracellular part;macromolecular complex;membrane-bounded organelle;mitochondrial part;mitochondrial ribosome;mitochondrion;non-membrane-bounded organelle;organellar ribosome;organelle;organelle part;ribonucleoprotein complex;riboso…	12.8696	12.8319	12.8753	20.4406	20.5993	20.6765	26.0547	24.3379	26.2985	A6NHR2;H0Y4J2;Q6TGK8;Q9BZE1;S4R369;E9PB99	A6NHR2	MRPL37	NM_001330602	1p32.3	1	NP_001317531.1	Homo sapiens mitochondrial ribosomal protein L37 (MRPL37), transcript variant 1, mRNA	1636	7	0	1	0	0	1	0	54822	483	0.534435	1452	0.781	53.4	57.6	42.8	59.9	55.8	9.50946	0.0890269	55.1719	-0.415321	0.312629	0.238095	0.225673	0.2241	0.38917
93	SMCHD1	Structural maintenance of chromosomes flexible hinge domain-containing protein 1	cellular component organization;cellular component organization at cellular level;cellular component organization or biogenesis;cellular component organization or biogenesis at cellular level;cellular process;chromosome organization;organelle organization	adenyl nucleotide binding;adenyl ribonucleotide binding;ATP binding;binding;nucleotide binding;purine nucleotide binding;purine ribonucleoside triphosphate binding;purine ribonucleotide binding;ribonucleotide binding		11.5529	11.513	11.557	18.7738	18.6594	19.0869	24.3117	21.8127	24.6564	A6NHR9;J3KRK8;J3KTK7;J3KTL8;J3QSH1;A6NHR9-2;A6NHR9-3	A6NHR9	SMCHD1	NM_015295	18p11.32	18	NP_056110.2	Homo sapiens structural maintenance of chromosomes flexible hinge domain containing 1 (SMCHD1), mRNA	8672	48	5	6	2	3	3	5	226244	2005	0.387338	6018	0.718	38.7	51.4	35.7	29.1	47.6	6.95099	0.0778055	42.9785	-0.406484	0.308229	0.226434	0.227431	0.202343	0.103648
94	AKR1C3	Aldo-keto reductase family 1 member C3	alcohol catabolic process;alcohol metabolic process;anatomical structure development;androgen biosynthetic process;androgen metabolic process;antibiotic metabolic process;apocarotenoid metabolic process;bile acid and bile salt transport;bile acid biosynthetic process;bile acid metabolic process;biological regulation;biosynthetic process;C21-steroid hormone metabolic process;carboxylic acid biosyn…	15-hydroxyprostaglandin-D dehydrogenase (NADP+) activity;17-alpha,20-alpha-dihydroxypregn-4-en-3-one dehydrogenase activity;alcohol dehydrogenase (NADP+) activity;alditol:NADP+ 1-oxidoreductase activity;aldo-keto reductase (NADP) activity;androsterone dehydrogenase (A-specific) activity;androsterone dehydrogenase (B-specific) activity;androsterone dehydrogenase activity;bile acid binding;bile aci…	cell part;cytoplasm;cytoplasmic part;cytosol;intracellular membrane-bounded organelle;intracellular organelle;intracellular part;membrane-bounded organelle;nucleus;organelle	7.04485	6.9401	7.0917	20.9061	20.5476	20.8589	27.9746	25.6373	29.0955	A6NHU4;B4DKT3;B4E0M1;H0Y804;P17516;P42330;Q04828;Q2XPP3;S4R3D5;S4R3Z2;B4DK69;B4DL37;E9PBP5;H7C4R4;P52895;P52895-2	A6NHU4	AKR1C3	NM_003739	10p15.1	10	NP_003730.4	Homo sapiens aldo-keto reductase family 1 member C3 (AKR1C3), transcript variant 1, mRNA	1251	9	4	5	1	1	2	6	36722	323	0.465021	972	0.774	46.5	54	34.9	50.6	56.5	8.05743	0.0928793	47.2589	-0.414551	0.315789	0.219814	0.256966	0.229066	0.595156
95	RTCA	RNA 3-terminal phosphate cyclase	cellular macromolecule metabolic process;cellular metabolic process;cellular nitrogen compound metabolic process;cellular process;macromolecule metabolic process;metabolic process;nitrogen compound metabolic process;nucleic acid metabolic process;nucleobase-containing compound metabolic process;primary metabolic process;RNA metabolic process;RNA processing	adenyl nucleotide binding;adenyl ribonucleotide binding;ATP binding;binding;catalytic activity;cyclase activity;ligase activity;ligase activity, forming phosphoric ester bonds;nucleic acid binding;nucleotide binding;purine nucleotide binding;purine ribonucleoside triphosphate binding;purine ribonucleotide binding;ribonucleotide binding;RNA binding;RNA-3'-phosphate cyclase activity	cell part;intracellular organelle part;intracellular part;nuclear part;nucleoplasm;organelle part	12.3069	12.2763	12.2275	18.9613	19.4058	19.5062	23.1136	20.3121	23.6836	A6NIC1;A8K8K1;B4DSL0;O00442;O00442-2	A6NIC1	RTCA	NM_001130841	1p21.2	1	NP_001124313.1	Homo sapiens RNA 3'-terminal phosphate cyclase (RTCA), transcript variant 1, mRNA	2634	12	7	1	2	2	2	2	40578	379	0.447368	1140	0.726	44.7	53.7	41.8	38.7	54.1	8.6286	0.055409	32.7172	0.0242744	0.295515	0.234828	0.258575	0.216591	0.489354
96	RRN3	RNA polymerase I-specific transcription initiation factor RRN3	biological regulation;biosynthetic process;cellular biosynthetic process;cellular macromolecule biosynthetic process;cellular macromolecule metabolic process;cellular metabolic process;cellular nitrogen compound metabolic process;cellular process;macromolecule biosynthetic process;macromolecule metabolic process;metabolic process;nitrogen compound metabolic process;nucleic acid metabolic process;…	binding;nucleic acid binding;RNA binding;translation factor activity, nucleic acid binding;translation initiation factor activity	cell part;intracellular non-membrane-bounded organelle;intracellular organelle;intracellular organelle part;intracellular part;non-membrane-bounded organelle;nuclear part;nucleolus;nucleoplasm;organelle;organelle part	11.3977	11.5292	11.7056	20.0009	20.0975	20.3412	21.9779	19.853	22.8399	A0A024QYU7;A6NIE6;B4DI97;B4DPP9;B4DTK6;B4DZL9;B7ZB55;F5H148;H3BMT1;H7C6B9;O75703;Q2M238;Q9NYV6	A6NIE6	RRN3	NM_018427	16p13.11	16	NP_060897.3	Homo sapiens RRN3 homolog, RNA polymerase I transcription factor (RRN3), transcript variant 1, mRNA	3796	18	1	7	0	0	3	4	73977	651	0.438139	1956	0.764	43.8	50.3	34.8	46.3	56	5.39594	0.101382	49.52	-0.10937	0.347158	0.211982	0.254992	0.204375	0.312747
97	PHKA1	Phosphorylase b kinase regulatory subunit alpha, skeletal muscle isoform	alcohol metabolic process;carbohydrate catabolic process;carbohydrate metabolic process;catabolic process;cellular carbohydrate catabolic process;cellular carbohydrate metabolic process;cellular glucan metabolic process;cellular macromolecule metabolic process;cellular metabolic process;cellular polysaccharide catabolic process;cellular polysaccharide metabolic process;cellular process;energy der…	binding;calmodulin binding;calmodulin-dependent protein kinase activity;catalytic activity;hydrolase activity;hydrolase activity, acting on glycosyl bonds;hydrolase activity, hydrolyzing O-glycosyl compounds;kinase activity;phosphorylase kinase activity;phosphotransferase activity, alcohol group as acceptor;protein binding;protein kinase activity;protein serine/threonine kinase activity;transfera…	cell part;cytoplasmic part;cytosol;intracellular part;membrane;plasma membrane	9.7263	9.73744	9.78482	17.0458	17.3212	17.1356	20.8711	17.7698	21.0065	A6NIT2;A6NMN0;P46020;P46020-2;P46020-3	A6NIT2	PHKA1	NM_002637	Xq13.1	X	NP_002628.2	Homo sapiens phosphorylase kinase regulatory subunit alpha 1 (PHKA1), transcript variant 1, mRNA	6177	32	5	15	1	1	4	12	137182	1223	0.47195	3672	0.761	47.2	56	38.9	46.7	54.7	5.80353	0.0809485	45.4094	-0.239657	0.313164	0.217498	0.277187	0.225544	0.189315
98	RAP1B;RAP1A;Raichu404X	Ras-related protein Rap-1b;Ras-related protein Rap-1b-like protein;Ras-related protein Rap-1A	activation of MAPKK activity;activation of protein kinase activity;biological regulation;cell activation;cell surface receptor linked signaling pathway;cellular macromolecule metabolic process;cellular metabolic process;cellular process;cellular protein metabolic process;cellular response to stimulus;energy derivation by oxidation of organic compounds;energy reserve metabolic process;enzyme linke…	binding;catalytic activity;enzyme binding;GDP binding;GTP binding;GTPase activity;GTPase binding;guanyl nucleotide binding;guanyl ribonucleotide binding;hydrolase activity;hydrolase activity, acting on acid anhydrides;hydrolase activity, acting on acid anhydrides, in phosphorus-containing anhydrides;nucleoside-triphosphatase activity;nucleotide binding;protein binding;purine nucleotide binding;pu…	cell junction;cell part;cell-cell junction;cytoplasmic part;cytosol;guanyl-nucleotide exchange factor complex;intracellular part;macromolecular complex;membrane;plasma membrane;protein complex	12.1646	12.0011	12.16	21.2606	21.2503	21.0865	25.5706	23.6718	26.0013	A0A024RB87;A0A075B6Q0;A2IRN0;A6NIZ1;A8KAH9;B7ZAY2;B7ZB78;E7ESV4;F5GWU8;F5GX62;F5GYB5;F5GYH7;F5GZG1;F5H004;F5H077;F5H0B7;F5H491;F5H4H0;F5H500;F5H6R7;F5H7Y6;F5H823;F8WBC0;P61224;P62834;Q5U0C3;Q9BXV4;B4DQI8;B4DW74;B4DW94;F5H147	A6NIZ1	RAP1B	NM_015646	12q15	12	NP_056461.1	Homo sapiens RAP1B, member of RAS oncogene family (RAP1B), transcript variant 1, mRNA	2172	8	4	6	2	2	4	17	20694	184	0.378378	555	0.684	37.8	52.4	32.4	28.6	46.9	5.64716	0.076087	44.2598	-0.389674	0.309783	0.190217	0.23913	0.229632	0.965673
99	METTL15	Probable methyltransferase-like protein 15		catalytic activity;methyltransferase activity;transferase activity;transferase activity, transferring one-carbon groups		9.89695	9.72966	9.43647	18.2319	17.9247	17.6922	27.0871	24.2103	28.4893	A6NJ78;B5MC64;F8WD83;P0C7V9;A6NJ78-2;A6NJ78-3;A6NJ78-4	A6NJ78	METTL15	NM_152636	11p14.1	11	NP_689849.2	Homo sapiens methyltransferase like 15 (METTL15), transcript variant 2, mRNA	4416	8	1	2	0	0	3	0	30741	273	0.434307	822	0.748	43.4	54.4	40.1	35.8	49	5.53937	0.0879121	40.6542	-0.348352	0.282051	0.179487	0.300366	0.223917	0.709019
100	USP14	Ubiquitin carboxyl-terminal hydrolase 14;Ubiquitin carboxyl-terminal hydrolase	biological regulation;catabolic process;cellular catabolic process;cellular macromolecule catabolic process;cellular macromolecule metabolic process;cellular metabolic process;cellular process;macromolecule catabolic process;macromolecule metabolic process;metabolic process;modification-dependent macromolecule catabolic process;modification-dependent protein catabolic process;primary metabolic pr…	binding;catalytic activity;cysteine-type endopeptidase activity;cysteine-type peptidase activity;endopeptidase activity;endopeptidase inhibitor activity;endopeptidase regulator activity;enzyme inhibitor activity;enzyme regulator activity;guanylyltransferase activity;hydrolase activity;hydrolase activity, acting on ester bonds;nucleotidyltransferase activity;peptidase activity;peptidase activity, …	cell part;cell surface;cytoplasm;cytoplasmic membrane-bounded vesicle;cytoplasmic part;cytoplasmic vesicle;intracellular membrane-bounded organelle;intracellular organelle;intracellular part;macromolecular complex;membrane;membrane-bounded organelle;membrane-bounded vesicle;organelle;plasma membrane;proteasome complex;protein complex;vesicle	12.0163	11.8879	12.0619	21.4666	21.2705	21.4105	27.5731	24.8315	27.8071	A6NJA2;B2RD79;B3KTG4;B7Z4N8;D3DUG9;J3KS55;J3QQT6;P54578;H0YA47	A6NJA2	USP14	NM_005151	18p11.32	18	NP_005142.1	Homo sapiens ubiquitin specific peptidase 14 (USP14), transcript variant 1, mRNA	4156	16	8	8	2	4	4	10	55938	494	0.40202	1485	0.733	40.2	50.5	34.7	35.4	51.5	5.19977	0.0870445	56.8338	-0.467004	0.283401	0.204453	0.283401	0.220781	0.312886
101	EIF1AX;EIF1AY	Eukaryotic translation initiation factor 1A, X-chromosomal;Eukaryotic translation initiation factor 1A, Y-chromosomal		binding;nucleic acid binding;protein binding;RNA binding;translation factor activity, nucleic acid binding;translation initiation factor activity	cell part;cytoplasm;cytoplasmic part;cytosol;intracellular part	12.3954	12.3878	12.3577	20.7228	20.5387	20.3938	28.8804	26.4295	28.8666	A6NJH9;O14602;P47813;X6RAC9	A6NJH9	EIF1AX	NM_001412	Xp22.12	X	NP_001403.1	Homo sapiens eukaryotic translation initiation factor 1A, X-linked (EIF1AX), mRNA	4431	7	9	3	1	1	1	1	16329	144	0.386207	435	0.771	38.6	52.4	29.7	33.8	47.3	5.06647	0.0625	44.4965	-1.00764	0.25	0.201389	0.229167	0.192678	0.986885
102	RNPEP	Aminopeptidase B	alkene biosynthetic process;biosynthetic process;carboxylic acid biosynthetic process;carboxylic acid metabolic process;cellular alkene metabolic process;cellular biosynthetic process;cellular ketone metabolic process;cellular lipid metabolic process;cellular metabolic process;cellular process;fatty acid biosynthetic process;fatty acid metabolic process;icosanoid biosynthetic process;icosanoid me…	aminopeptidase activity;binding;catalytic activity;cation binding;epoxide hydrolase activity;ether hydrolase activity;exopeptidase activity;hydrolase activity;hydrolase activity, acting on ether bonds;ion binding;metal ion binding;metallopeptidase activity;peptidase activity;peptidase activity, acting on L-amino acid peptides;transition metal ion binding;zinc ion binding	extracellular region part;extracellular space	12.0187	11.9693	12.0894	20.4958	20.4781	20.5786	26.9881	23.9447	27.1845	A0A087WU27;A0A087WUS4;A6NKB8;C9JMZ3;H7C2T3;Q7RU04;Q9H4A4	A6NKB8	RNPEP	NM_020216	1q32.1	1	NP_064601.3	Homo sapiens arginyl aminopeptidase (RNPEP), transcript variant 1, mRNA	2430	11	2	5	0	0	4	8	72465	650	0.582693	1953	0.818	58.3	60.8	42.9	71.1	46.6	5.5069	0.118462	43.1879	-0.206923	0.315385	0.238462	0.289231	0.247762	0.328355
103	CCDC85C	Coiled-coil domain-containing protein 85C	anatomical structure development;cerebral cortex development;developmental process		apical junction complex;cell junction;cell-cell junction	8.73191	8.70599	9.23401	17.2854	17.2305	19.0377	21.8325	17.4487	21.2271	A6NKD9;G3V2D7;G3V4C8;G3V5D5;H0YJE0;H0YJY5	A6NKD9	CCDC85C	NM_001144995	14q32.2	14	NP_001138467.1	Homo sapiens coiled-coil domain containing 85C (CCDC85C), mRNA	5671	6	3	3	0	0	1	3	45079	419	0.707937	1260	0.825	70.8	73.8	48.6	90	33.4	6.47992	0.0310263	58.9186	-0.702148	0.210024	0.286396	0.324582	0.273211	0.398611
104	TRAPPC3	Trafficking protein particle complex subunit 3		binding	cell part;cytoplasmic part;endoplasmic reticulum;intracellular membrane-bounded organelle;intracellular organelle;intracellular part;membrane-bounded organelle;organelle	12.2833	12.1883	12.1914	17.6266	17.8664	18.6541	26.7382	23.4801	26.8609	A0A087WWM0;A0A087WYS5;A6NKE1;O43617;A6NDN0	A6NKE1	TRAPPC3	NM_001270896	1p34.3	1	NP_001257825.1	Homo sapiens trafficking protein particle complex 3 (TRAPPC3), transcript variant 4, mRNA	1578	5	1	1	1	1	1	3	14874	134	0.48642	405	0.824	48.6	53.3	35.6	57	45.9	4.81085	0.0820896	44.7134	0.0402985	0.343284	0.223881	0.291045	0.237852	1.36915
105	SAC3D1	SAC3 domain-containing protein 1	cell cycle phase;cell cycle process;cell division;cellular component organization;cellular component organization at cellular level;cellular component organization or biogenesis;cellular component organization or biogenesis at cellular level;cellular process;mitosis;nuclear division;organelle fission;organelle organization	binding;protein binding	cell part;cytoplasmic part;cytoskeletal part;intracellular non-membrane-bounded organelle;intracellular organelle;intracellular organelle part;intracellular part;microtubule organizing center;non-membrane-bounded organelle;organelle;organelle part;spindle	9.60539	9.66367	9.5906	16.2094			23.2697	20.2217	23.4438	A6NKF1;F8WC89;H0YEW7;A6NKF1-2	A6NKF1	SAC3D1	NM_013299	11q13.1	11	NP_037431.3	Homo sapiens SAC3 domain containing 1 (SAC3D1), mRNA	1584	2	0	1	0	0	1	1	38449	358	0.707521	1077	0.806	70.8	78.8	51.5	81.9	38.3	7.57538	0.0446927	46.8693	-0.123464	0.268156	0.209497	0.379888	0.255622	0.394118
106	RPL37A	60S ribosomal protein L37a	biosynthetic process;catabolic process;cellular biosynthetic process;cellular catabolic process;cellular component disassembly;cellular component disassembly at cellular level;cellular component organization;cellular component organization at cellular level;cellular component organization or biogenesis;cellular component organization or biogenesis at cellular level;cellular macromolecular complex…	binding;cation binding;ion binding;metal ion binding;structural constituent of ribosome;structural molecule activity	cell part;cytoplasmic part;cytosolic large ribosomal subunit;intracellular non-membrane-bounded organelle;intracellular organelle;intracellular organelle part;intracellular part;large ribosomal subunit;macromolecular complex;non-membrane-bounded organelle;organelle;organelle part;ribonucleoprotein complex;ribosome	10.5088	10.4856	10.4599	21.3369	21.2184	21.1955	27.9809	25.1898	28.0384	A6NKH3;C9J4Z3;E9PEL3;G5E9R3;M0R0A1;M0R2L6;P61513;Q6P4E4	A6NKH3	RPL37A	NM_000998	2q35	2	NP_000989.1	Homo sapiens ribosomal protein L37a (RPL37A), mRNA	434	4	1	3	1	2	2	0	10144	92	0.523297	279	0.825	52.3	39.8	48.4	68.8	44.4	10.4415	0.076087	38.3815	-0.445652	0.23913	0.173913	0.184783	0.286097	1.31031
107	RGPD3;RGPD4;RGPD8;RGPD5;HEL161;RGPD1;RGPD2	RanBP2-like and GRIP domain-containing protein 3;RanBP2-like and GRIP domain-containing protein 4;RANBP2-like and GRIP domain-containing protein 8;RANBP2-like and GRIP domain-containing protein 5/6;RANBP2-like and GRIP domain-containing protein 1;RANBP2-like and GRIP domain-containing protein 2	cellular process;establishment of localization;establishment of localization in cell;establishment of protein localization;establishment of protein localization in Golgi;establishment of protein localization to organelle;Golgi vesicle transport;intracellular protein transport;intracellular transport;intra-Golgi vesicle-mediated transport;protein targeting;protein targeting to Golgi;protein transp…	binding;enzyme binding;GTPase binding;protein binding;Ran GTPase binding;Ras GTPase binding;small GTPase binding	cell part;cytoplasm;intracellular organelle part;intracellular part;macromolecular complex;membrane part;nuclear part;nuclear pore;organelle part;pore complex;protein complex	12.7588	12.6937	12.7044	19.9245	19.5704	19.7337	20.3773	17.3674	20.8752	A6NKT7;B4DQN6;B4DTM4;B4DTT2;B4DYH0;B4DZH4;B4E0M7;F8VYC4;J3KNE0;J3KQ37;O14715;P0DJD0;P0DJD1;Q7Z3J3;Q99666;V9HWE4	A6NKT7	RGPD3	NM_001144013	2q12.2	2	NP_001137485.1	Homo sapiens RANBP2-like and GRIP domain containing 3 (RGPD3), mRNA	5873	23	2	2	0	0	10	3	197357	1758	0.402501	5277	0.729	40.3	51.1	38.3	31.4	48.2	5.95172	0.0807736	44.5586	-0.544425	0.280432	0.238339	0.277019	0.204781	0.122679
108	TIA1;TIAL1	Nucleolysin TIA-1 isoform p40;Nucleolysin TIAR	apoptosis;biological regulation;cell death;cellular process;death;defense response;induction of apoptosis;induction of programmed cell death;positive regulation of apoptosis;positive regulation of biological process;positive regulation of cell death;positive regulation of cellular process;positive regulation of programmed cell death;programmed cell death;regulation of apoptosis;regulation of biol…	binding;DNA binding;nucleic acid binding;nucleotide binding;RNA binding	cell part;cytoplasmic part;intracellular membrane-bounded organelle;intracellular non-membrane-bounded organelle;intracellular organelle;intracellular part;lysosome;lytic vacuole;macromolecular complex;membrane-bounded organelle;non-membrane-bounded organelle;nucleus;organelle;ribonucleoprotein complex;RNA granule;stress granule;vacuole	10.0595	10.1826	10.2117	20.4645	20.3844	21.0757	26.9969	24.5378	27.0814	A6NKZ9;A8K5C4;B4DHS3;E7ETC0;E7ETJ9;O15187;Q01085;Q2TSD2;Q49AS9;Q59G49;E5RG67;Q01085-2	A6NKZ9	TIA1	NM_001351517	2p13.3	2	NP_001338446.1	Homo sapiens TIA1 cytotoxic granule associated RNA binding protein (TIA1), transcript variant 12, mRNA	5014	15	0	1	0	0	0	0	27215	245	0.440379	738	0.726	44	52.8	45.5	33.7	46.2	8.66901	0.134694	39.0706	-0.71102	0.257143	0.334694	0.15102	0.209902	0.6079
109	ACTA2;ACTG2;ACTA1;ACTC1	Actin, aortic smooth muscle;Actin, gamma-enteric smooth muscle;Actin, alpha cardiac muscle 1;Actin, alpha skeletal muscle	actin cytoskeleton organization;actin filament organization;actin filament-based movement;actin filament-based process;actin-mediated cell contraction;actin-myosin filament sliding;actomyosin structure organization;adherens junction organization;anatomical structure development;anatomical structure formation involved in morphogenesis;anatomical structure morphogenesis;apoptosis;axon guidance;biol…	adenyl nucleotide binding;adenyl ribonucleotide binding;ADP binding;ATP binding;ATPase activity;binding;catalytic activity;cytoskeletal protein binding;enzyme binding;hydrolase activity;hydrolase activity, acting on acid anhydrides;hydrolase activity, acting on acid anhydrides, in phosphorus-containing anhydrides;identical protein binding;kinesin binding;myosin binding;nitric-oxide synthase bindi…	actin filament;actin filament bundle;actomyosin;actomyosin, actin part;cell part;contractile fiber part;cytoplasm;cytoplasmic part;cytoskeletal part;cytoskeleton;cytosol;extracellular region;H4/H2A histone acetyltransferase complex;histone acetyltransferase complex;histone methyltransferase complex;I band;intracellular non-membrane-bounded organelle;intracellular organelle;intracellular organelle…	8.82284	8.884	8.8685	24.7401	24.323	24.7504	29.9956	27.0815	30.0886	A6NL76;A8K3K1;B7Z6P1;P68032;P68133;Q5T8M8;Q7Z7J6;B4DUI8;B8ZZJ2;C9JFL5;E7EQV5;E9PG30;F5H1C1;F6QUT6;F6UVQ4;F8WB63;P62736;P63267;Q5T8M7	A6NL76	ACTA2	NM_001141945	10q23.31	10	NP_001135417.1	Homo sapiens actin, alpha 2, smooth muscle, aorta (ACTA2), transcript variant 1, mRNA	1805	9	0	6	1	1	2	6	41878	377	0.529982	1134	0.828	53	54	41	64	49.6	5.23529	0.0848806	36.6488	-0.232626	0.289125	0.225464	0.267905	0.259342	0.555795
110	MFN2	Mitofusin-2	biological regulation;blood coagulation;cellular component organization;cellular component organization at cellular level;cellular component organization or biogenesis;cellular component organization or biogenesis at cellular level;cellular localization;cellular membrane fusion;cellular membrane organization;cellular process;coagulation;establishment of localization;establishment of localization …	binding;catalytic activity;enzyme binding;GTP binding;GTPase activity;guanyl nucleotide binding;guanyl ribonucleotide binding;hydrolase activity;hydrolase activity, acting on acid anhydrides;hydrolase activity, acting on acid anhydrides, in phosphorus-containing anhydrides;nucleoside-triphosphatase activity;nucleotide binding;protein binding;purine nucleotide binding;purine ribonucleoside triphos…	cell part;cytoplasmic part;cytosol;integral to membrane;intracellular organelle part;intracellular part;intrinsic to membrane;intrinsic to mitochondrial outer membrane;intrinsic to organelle membrane;membrane;membrane part;mitochondrial membrane;mitochondrial membrane part;mitochondrial outer membrane;mitochondrial part;organelle membrane;organelle outer membrane;organelle part;outer membrane	11.0029	11.0786	11.1718	20.3392	19.9081	20.2535	22.5532	20.9258	23.1905	A6NLD2;B3KM52;B3KMR3;B7Z3H8;O95140;Q5JXC5;O95140-2	A6NLD2	MFN2	NM_014874	1p36.22	1	NP_055689.1	Homo sapiens mitofusin 2 (MFN2), transcript variant 1, mRNA	4685	19	5	8	1	2	5	12	86271	757	0.546614	2274	0.831	54.7	57.5	35.9	70.6	46.7	6.52203	0.0779392	47.6664	-0.324967	0.30251	0.192867	0.285337	0.261758	0.244975
111	SSR4	Translocon-associated protein subunit delta	biosynthetic process;cellular biosynthetic process;cellular macromolecule biosynthetic process;cellular macromolecule metabolic process;cellular metabolic process;cellular process;cellular protein metabolic process;cotranslational protein targeting to membrane;establishment of localization;establishment of localization in cell;establishment of protein localization;establishment of protein localiz…	binding;calcium ion binding;cation binding;ion binding;metal ion binding	cell part;cytoplasmic part;endoplasmic reticulum;endoplasmic reticulum part;integral to membrane;intracellular membrane-bounded organelle;intracellular organelle;intracellular organelle part;intracellular part;intrinsic to membrane;macromolecular complex;membrane part;membrane-bounded organelle;organelle;organelle part;protein complex;Sec61 translocon complex;translocon complex	10.209	10.2558	10.1403	22.6936	21.9748	22.1615	28.2884	26.3861	28.4492	A6NLM8;P51571;H7C1C6	A6NLM8	SSR4	NM_001204527	Xq28	X	NP_001191456.1	Homo sapiens signal sequence receptor subunit 4 (SSR4), transcript variant 3, mRNA	777	7	2	0	1	1	1	0		181	0.586081	546	0.815	58.6	54.4	45.6	75.8	45.8	5.33185	0.0939227	37.4768	0.0237569	0.320442	0.220994	0.292818	0.279392	1.07137
112	PTBP1	Polypyrimidine tract-binding protein 1	biological regulation;cellular macromolecule metabolic process;cellular metabolic process;cellular nitrogen compound metabolic process;cellular process;macromolecule metabolic process;metabolic process;mRNA metabolic process;mRNA processing;negative regulation of biological process;negative regulation of cell differentiation;negative regulation of cellular metabolic process;negative regulation of…	binding;nucleic acid binding;nucleotide binding;poly-pyrimidine tract binding;pre-mRNA binding;protein binding;RNA binding;single-stranded RNA binding	cell part;heterogeneous nuclear ribonucleoprotein complex;intracellular membrane-bounded organelle;intracellular non-membrane-bounded organelle;intracellular organelle;intracellular organelle part;intracellular part;macromolecular complex;membrane-bounded organelle;non-membrane-bounded organelle;nuclear part;nucleolus;nucleoplasm;nucleus;organelle;organelle part;ribonucleoprotein complex	13.0076	12.9071	13.1728	22.8667	22.8888	23.5699	30.7063	29.3253	30.5974	A0A087WU68;A0A087WUW5;A6NLN1;K7EK45;K7EKJ7;K7EKX4;K7ELW5;K7ES59;P26599;Q59H49;P26599-2;P26599-3	A6NLN1	PTBP1	NM_002819	19p13.3	19	NP_002810.1	Homo sapiens polypyrimidine tract binding protein 1 (PTBP1), transcript variant 1, mRNA	3340	15	0	1	3	4	5	11	59502	557	0.60454	1674	0.812	60.5	58.1	40.9	82.4	40.6	9.20929	0.0664273	37.879	-0.116338	0.287253	0.289048	0.253142	0.285891	0.354073
113	PPIH	Peptidyl-prolyl cis-trans isomerase H;Peptidyl-prolyl cis-trans isomerase	cellular component assembly;cellular component organization;cellular component organization or biogenesis;cellular macromolecule metabolic process;cellular metabolic process;cellular nitrogen compound metabolic process;cellular process;cellular protein metabolic process;macromolecular complex assembly;macromolecular complex subunit organization;macromolecule metabolic process;metabolic process;mR…	binding;catalytic activity;cis-trans isomerase activity;cyclosporin A binding;drug binding;isomerase activity;peptide binding;peptidyl-prolyl cis-trans isomerase activity;protein binding;ribonucleoprotein binding	cell part;cytoplasm;intracellular organelle part;intracellular part;macromolecular complex;nuclear body;nuclear part;nuclear speck;nucleoplasm part;organelle part;ribonucleoprotein complex;small nuclear ribonucleoprotein complex;spliceosomal complex;U4/U6 snRNP;U4/U6 x U5 tri-snRNP complex	11.0096	10.9017	10.8369	18.4653	17.7506	18.1076	26.9881	24.5821	27.0159	A6NM32;C9JAN8;C9JQD4;H0YEL5;O43447;Q6FH36;Q6FH57;A6NNE7	A6NM32	PPIH	NM_001330510	1p34.2	1	NP_001317439.1	Homo sapiens peptidylprolyl isomerase H (PPIH), transcript variant 2, mRNA	919	10	0	1	0	0	1	1	14361	134	0.461728	405	0.779	46.2	50.4	41.5	46.7	55.7	8.73334	0.0820896	19.3731	-0.192537	0.283582	0.313433	0.149254	0.185504	1.20237
114	DIAPH2	Protein diaphanous homolog 2	actin cytoskeleton organization;actin filament-based process;cell differentiation;cellular component organization;cellular component organization at cellular level;cellular component organization or biogenesis;cellular component organization or biogenesis at cellular level;cellular developmental process;cellular process;cytokinesis;cytoskeleton organization;developmental process;female gamete gen…	actin binding;binding;cytoskeletal protein binding;enzyme binding;GTPase binding;protein binding;Ras GTPase binding;receptor binding;Rho GTPase binding;small GTPase binding	cell part;cytoplasmic part;cytosol;early endosome;endosome;Golgi apparatus;intracellular membrane-bounded organelle;intracellular non-membrane-bounded organelle;intracellular organelle;intracellular organelle part;intracellular part;membrane-bounded organelle;mitochondrion;non-membrane-bounded organelle;nuclear part;nucleolus;organelle;organelle part	4.65612	4.57557	4.65977		15.2878	14.3524	22.4409	18.4089	21.6987	A6NML8;A8K5F7;B3KMJ1;B7ZLJ0;C9J6U3;K4DI95;O60879;Q17R91;F5H7I1;O60879-2;O60879-3	A6NML8	DIAPH2	NM_006729	Xq21.33	X	NP_006720.1	Homo sapiens diaphanous related formin 2 (DIAPH2), transcript variant 156, mRNA	4983	27	2	2	1	0	3	2	125439	1101	0.405324	3306	0.73	40.5	52.4	33.2	36	53.3	6.19769	0.061762	53.461	-0.60654	0.276113	0.231608	0.307902	0.232645	0.1655
115	POLA1	DNA polymerase alpha catalytic subunit;DNA polymerase	anatomical structure homeostasis;biological regulation;biosynthetic process;cell cycle checkpoint;cell cycle phase;cell cycle process;cell proliferation;cellular biosynthetic process;cellular component organization;cellular component organization at cellular level;cellular component organization or biogenesis;cellular component organization or biogenesis at cellular level;cellular macromolecule b…	binding;catalytic activity;cation binding;chromatin binding;DNA binding;DNA polymerase activity;DNA-directed DNA polymerase activity;ion binding;metal ion binding;nucleic acid binding;nucleoside binding;nucleotide binding;nucleotidyltransferase activity;transferase activity;transferase activity, transferring phosphorus-containing groups	alpha DNA polymerase:primase complex;cell part;chromosomal part;cytoplasm;envelope;intracellular membrane-bounded organelle;intracellular non-membrane-bounded organelle;intracellular organelle;intracellular organelle part;intracellular part;macromolecular complex;membrane-bounded organelle;non-membrane-bounded organelle;nuclear chromosome part;nuclear envelope;nuclear matrix;nuclear part;nucleolu…	11.0203	10.9097	10.4939	20.5557	20.9395	20.3788	24.4634	22.1294	24.8962	A0A087WU64;A6NMQ1;P09884	A6NMQ1	POLA1	NM_001330360	Xp22.11-p21.3	X	NP_001317289.1	Homo sapiens DNA polymerase alpha 1, catalytic subunit (POLA1), transcript variant 1, mRNA	5572	37	0	11	1	1	8	10	166327	1468	0.428182	4407	0.758	42.8	53.2	33.7	41.5	53.7	5.58075	0.0837875	45.9253	-0.452929	0.300409	0.203678	0.25545	0.229767	0.135845
116	PRPS2	Ribose-phosphate pyrophosphokinase 2	biosynthetic process;cellular biosynthetic process;cellular metabolic process;cellular nitrogen compound biosynthetic process;cellular nitrogen compound metabolic process;cellular process;metabolic process;nitrogen compound metabolic process;nucleobase-containing compound biosynthetic process;nucleobase-containing compound metabolic process;nucleobase-containing small molecule metabolic process;n…	adenyl nucleotide binding;adenyl ribonucleotide binding;ATP binding;binding;catalytic activity;cation binding;diphosphotransferase activity;identical protein binding;ion binding;kinase activity;magnesium ion binding;metal ion binding;nucleotide binding;protein binding;protein dimerization activity;protein homodimerization activity;purine nucleotide binding;purine ribonucleoside triphosphate bindi…		11.752	11.7865	11.6428	21.1845	21.0299	21.5557	27.1902	24.2974	27.2346	A6NMS2;B2R860;D3YTJ7;H7C540;P11908;H7C518;P11908-2	A6NMS2	PRPS2	NM_001039091	Xp22.2	X	NP_001034180.1	Homo sapiens phosphoribosyl pyrophosphate synthetase 2 (PRPS2), transcript variant 1, mRNA	2558	7	4	1	1	1	4	1	34923	321	0.519669	966	0.811	52	54.3	37.6	64	54.2	6.00372	0.0498442	34.2031	0.0641745	0.314642	0.208723	0.255452	0.273634	0.576061
117	STAM	Signal transducing adapter molecule 1	biological regulation;cell surface receptor linked signaling pathway;cellular component organization;cellular component organization or biogenesis;cellular membrane organization;cellular process;cellular response to stimulus;endosome transport;enzyme linked receptor protein signaling pathway;epidermal growth factor receptor signaling pathway;establishment of localization;establishment of localiza…	binding;binding, bridging;protein binding;protein binding, bridging;SH3/SH2 adaptor activity;signaling adaptor activity	cell part;cytoplasmic part;cytosol;early endosome membrane;endosomal part;endosome membrane;intracellular organelle part;intracellular part;membrane;organelle membrane;organelle part	12.099	11.8683	11.9391	19.0272	18.6933	18.7556	24.806	21.9898	24.7559	A6NMU3;B2RAY1;B4DZT2;C9J1E5;Q92783;Q92783-2	A6NMU3	STAM	NM_001324288	10p12.33	10	NP_001311217.1	Homo sapiens signal transducing adaptor molecule (STAM), transcript variant 8, mRNA	4025	15	0	1	0	0	0	0	44944	412	0.465698	1239	0.745	46.6	59.6	40.7	39.5	57.5	4.43866	0.0679612	62.9153	-0.488835	0.247573	0.274272	0.303398	0.232136	0.452061
118	ANXA2;HEL-S-270;ANXA2P2	Annexin A2;Annexin;Putative annexin A2-like protein	anatomical structure development;anatomical structure formation involved in morphogenesis;angiogenesis;biological regulation;developmental process;positive regulation of biological process;positive regulation of cellular component organization;positive regulation of cellular process;positive regulation of organelle organization;positive regulation of transport;positive regulation of vesicle fusio…	binding;calcium ion binding;calcium-dependent phospholipid binding;cation binding;cytoskeletal protein binding;enzyme inhibitor activity;enzyme regulator activity;ion binding;lipase inhibitor activity;lipid binding;metal ion binding;phospholipase inhibitor activity;phospholipid binding;protein binding	basement membrane;cell fraction;cell part;cytoplasmic membrane-bounded vesicle;cytoplasmic part;cytoplasmic vesicle;extracellular matrix part;extracellular region part;intracellular membrane-bounded organelle;intracellular organelle;intracellular part;melanosome;membrane-bounded organelle;membrane-bounded vesicle;midbody;organelle;pigment granule;soluble fraction;vesicle	13.1096	13.1254	13.0488	27.5599	27.2903	27.192	32.4454	30.7046	32.4825	A0A024R5Z7;A6NMY6;B3KRQ1;B4DNH8;H0YKL9;H0YKN4;H0YKS4;H0YKV8;H0YKX9;H0YKZ7;H0YL33;H0YLE2;H0YLV6;H0YM50;H0YMD0;H0YMD9;H0YMM1;H0YMT9;H0YMU9;H0YMW4;H0YN28;H0YN42;H0YN52;H0YNA0;H0YNB8;H0YNP5;P07355;V9HW65;P07355-2	A6NMY6	ANXA2	NM_001136015	15q22.2	15	NP_001129487.1	Homo sapiens annexin A2 (ANXA2), transcript variant 4, mRNA	1665	14	4	14	1	1	9	8	38473	339	0.481373	1020	0.836	48.1	49.7	35	59.7	49.4	7.57428	0.079646	38.5779	-0.524484	0.300885	0.182891	0.256637	0.273698	0.531597
119	OBSL1;CHPF	Obscurin-like protein 1	actin cytoskeleton organization;actin filament-based process;actomyosin structure organization;anatomical structure formation involved in morphogenesis;cardiac myofibril assembly;cellular component assembly;cellular component assembly at cellular level;cellular component assembly involved in morphogenesis;cellular component organization;cellular component organization at cellular level;cellular c…	binding;binding, bridging;catalytic activity;cytoskeletal adaptor activity;cytoskeletal protein binding;kinase activity;protein binding;protein binding, bridging;transferase activity;transferase activity, transferring phosphorus-containing groups	cell junction;cell part;cell-cell contact zone;cell-cell junction;contractile fiber part;cytoplasmic part;intercalated disc;intracellular part;M band;organelle part;perinuclear region of cytoplasm;Z disc	7.9581	8.03193	8.01395	15.9775	16.7599	16.9305	17.9954	16.3977	19.1751	A0A024R468;A6NN50;A8MSZ8;O75147;O75147-1;O75147-2	A6NN50	OBSL1	NM_015311	2q35	2	NP_056126.1	Homo sapiens obscurin like 1 (OBSL1), transcript variant 1, mRNA	6118	21	7	3	1	1	34	3		1896	0.664734	5691	0.818	66.5	72.5	48	78.9	40.7	5.42426	0.0548523	50.5286	-0.241403	0.28481	0.225211	0.287447	0.248607	0.101431
120	CD9;BTCC-1	CD9 antigen	anatomical structure formation involved in morphogenesis;biological adhesion;cell activation;cell adhesion;cell junction assembly;cell junction organization;cell-cell junction assembly;cell-cell junction organization;cellular component assembly;cellular component assembly at cellular level;cellular component assembly involved in morphogenesis;cellular component movement;cellular component organiz…		cell part;cytoplasmic part;cytoplasmic vesicle membrane;cytoplasmic vesicle part;integral to membrane;integral to plasma membrane;intracellular organelle part;intracellular part;intrinsic to membrane;intrinsic to plasma membrane;membrane;membrane part;organelle membrane;organelle part;plasma membrane part;platelet alpha granule membrane;secretory granule membrane;vesicle membrane	12.6605	12.3661	12.4824	20.5455	19.9442	20.6231	24.8553	22.895	24.8531	A0A087WU13;A0A087WZG3;A6NNI4;B4DK09;B4DPP0;F5GXT1;G8JLH6;P21926;Q56CY1;E7ERM7	A6NNI4	CD9	NM_001330312	12p13.31	12	NP_001317241.1	Homo sapiens CD9 molecule (CD9), transcript variant 2, mRNA	1437	8	0	1	1	5	0	0	17633	159	0.522917	480	0.863	52.3	48.8	32.5	75.6	43.1	5.91168	0.106918	41.1724	0.472956	0.371069	0.157233	0.264151	0.295614	0.967217
121	TP53BP1	Tumor suppressor p53-binding protein 1	biological regulation;cellular macromolecule metabolic process;cellular metabolic process;cellular nitrogen compound metabolic process;cellular process;cellular response to stimulus;cellular response to stress;DNA metabolic process;DNA recombination;DNA repair;double-strand break repair;double-strand break repair via homologous recombination;macromolecule metabolic process;metabolic process;nitro…	activating transcription factor binding;binding;p53 binding;protein binding;protein binding transcription factor activity;RNA polymerase II activating transcription factor binding;RNA polymerase II transcription cofactor activity;RNA polymerase II transcription factor binding;RNA polymerase II transcription factor binding transcription factor activity;transcription cofactor activity;transcription…	cell part;chromosomal part;condensed chromosome kinetochore;cytoplasm;intracellular membrane-bounded organelle;intracellular non-membrane-bounded organelle;intracellular organelle;intracellular organelle part;intracellular part;kinetochore;macromolecular complex;membrane-bounded organelle;non-membrane-bounded organelle;nuclear part;nucleoplasm;nucleus;organelle;organelle part;protein complex	9.80152	9.62669	9.72517	19.6802	19.2	19.9884	24.0805	21.5946	23.7799	A6NNK5;A8KA50;B3KVT9;B7Z3E7;C9JXV0;H7BZY0;H7C151;H7C3N7;H7C495;M0R142;Q12888;F8VY86;Q12888-2	A6NNK5	TP53BP1	NM_005657	15q15.3	15	NP_005648.1	Homo sapiens tumor protein p53 binding protein 1 (TP53BP1), transcript variant 3, mRNA	6236	28	10	82	0	0	7	188	213444	1972	0.480993	5919	0.775	48.1	57.1	45	42.2	53.4	4.62225	0.0375254	65.2655	-0.700203	0.212475	0.298682	0.255578	0.220689	0.10691
122	PCM1	Pericentriolar material 1 protein	anatomical structure development;anatomical structure formation involved in morphogenesis;anatomical structure morphogenesis;biological adhesion;biological regulation;cell adhesion;cell communication;cell cycle process;cell migration;cell motility;cell projection assembly;cell projection organization;cell-cell adhesion;cellular component assembly;cellular component assembly at cellular level;cell…	adenyl nucleotide binding;adenyl ribonucleotide binding;ATP binding;binding;calcium ion binding;catalytic activity;cation binding;identical protein binding;ion binding;kinase activity;metal ion binding;molecular transducer activity;nucleotide binding;phosphotransferase activity, alcohol group as acceptor;protein binding;protein domain specific binding;protein kinase activity;protein tyrosine kina…	cell part;centriolar satellite;centrosome;cytoplasm;cytoplasmic part;cytoskeletal part;cytoskeleton;cytosol;endosomal part;endosome membrane;integral to membrane;integral to plasma membrane;intracellular non-membrane-bounded organelle;intracellular organelle;intracellular organelle part;intracellular part;intrinsic to membrane;intrinsic to plasma membrane;membrane;membrane part;microtubule organi…	10.5313	10.5809	10.5304	19.4232	19.2806	20.0307	23.3306	20.4742	23.6436	A0A088AWL4;A2RUU9;A6NNN6;B4DJ00;B4DWY1;B9EIS5;D3DSQ0;E5RGQ4;E7ETA6;E7EV93;E9PGW9;H0YBA1;Q15154;C9JBL6;E7EV56;Q15154-2;Q15154-3	A6NNN6	PCM1	NM_001352638	8p22	8	NP_001339567.1	Homo sapiens pericentriolar material 1 (PCM1), transcript variant 10, mRNA	8980	40	0	1	0	0	0	0	225315	2000	0.403965	6003	0.739	40.4	52.3	38	30.9	47.2	4.87543	0.047	60.9008	-0.94465	0.212	0.2595	0.2745	0.213432	0.0993274
123	USP22	Ubiquitin carboxyl-terminal hydrolase 22	biological regulation;biosynthetic process;catabolic process;cell cycle;cellular biosynthetic process;cellular catabolic process;cellular component organization;cellular component organization at cellular level;cellular component organization or biogenesis;cellular component organization or biogenesis at cellular level;cellular macromolecule biosynthetic process;cellular macromolecule catabolic p…	binding;catalytic activity;cation binding;cysteine-type peptidase activity;hydrolase activity;hydrolase activity, acting on ester bonds;ion binding;ligand-dependent nuclear receptor transcription coactivator activity;metal ion binding;peptidase activity;peptidase activity, acting on L-amino acid peptides;protein binding;protein binding transcription factor activity;small conjugating protein-speci…	cell part;histone acetyltransferase complex;intracellular organelle part;intracellular part;macromolecular complex;nuclear part;nucleoplasm part;organelle part;protein complex;SAGA complex;SAGA-type complex	13.2187	12.9558	13.3203	16.8244	16.806	16.5352	22.8232	20.2339	23.3	A6NNY8;J3QS30;K7ERX6;K7ESK0;Q70EK9;Q9NSJ7;Q9UPT9;Q9UPT9-2	A6NNY8	USP22	NM_015276	17p11.2	17	NP_056091.1	Homo sapiens ubiquitin specific peptidase 22 (USP22), mRNA	5220	13	4	1	0	0	3	2	59830	525	0.560837	1578	0.849	56.1	51.1	39.5	77.6	43.2	8.36896	0.0971429	47.6534	-0.417143	0.281905	0.217143	0.220952	0.266992	0.336784
124	TUBB;XTP3TPATP1;TUBB3	Tubulin beta chain;Tubulin beta-3 chain	biological regulation;cell cycle process;cell division;cell killing;cellular component assembly;cellular component assembly at cellular level;cellular component movement;cellular component organization;cellular component organization at cellular level;cellular component organization or biogenesis;cellular component organization or biogenesis at cellular level;cellular macromolecular complex assem…	binding;catalytic activity;GTP binding;GTPase activity;guanyl nucleotide binding;guanyl ribonucleotide binding;hydrolase activity;hydrolase activity, acting on acid anhydrides;hydrolase activity, acting on acid anhydrides, in phosphorus-containing anhydrides;MHC class I protein binding;MHC protein binding;nucleoside-triphosphatase activity;nucleotide binding;protein binding;purine nucleotide bind…	cell body;cell part;cytoplasm;cytoplasmic part;cytoskeletal part;cytosol;intracellular organelle part;intracellular part;macromolecular complex;membrane-enclosed lumen;microtubule;nuclear envelope lumen;nuclear part;organelle envelope lumen;organelle part;protein complex	14.2879	14.4206	14.4209	28.0885	28.276	28.6389	31.1266	27.8816	31.2233	A4UCT2;A4UCU2;A6NNZ2;B4DMJ5;B4DMU8;B4DQN9;B4DXZ5;B4DY90;B4E052;B7ZAF0;B7ZAK1;I3L2F9;P07437;Q1KSF8;Q5JP53;Q5ST81;Q5SU16;Q6LC01;Q6P602;Q96B85;Q9BUU9;A6NKZ8;CON__ENSEMBL:ENSBTAP00000025008;E7EWR1;E9PBJ4;F5H894;F8VUJ7;F8VW92;F8VYX6;G3V2A3;Q9H4B7	A6NNZ2	TUBB	NM_001293212	6p21.33	6	NP_001280141.1	Homo sapiens tubulin beta class I (TUBB), transcript variant 1, mRNA	2772	4	5	1	2	2	2	3	51887	464	0.558423	1395	0.819	55.8	58.9	40.6	68	47	4.83124	0.0991379	40.9144	-0.410345	0.280172	0.237069	0.252155	0.234237	0.437026
125	CRYZ	Quinone oxidoreductase	catabolic process;cellular catabolic process;cellular component assembly;cellular component organization;cellular component organization or biogenesis;cellular metabolic process;cellular process;macromolecular complex assembly;macromolecular complex subunit organization;metabolic process;multicellular organismal process;neurological system process;protein complex assembly;protein complex subunit …	binding;catalytic activity;cation binding;coenzyme binding;cofactor binding;ion binding;metal ion binding;mRNA 3'-UTR binding;mRNA binding;NADP binding;NADPH binding;NADPH:quinone reductase activity;nucleic acid binding;nucleotide binding;oxidoreductase activity;oxidoreductase activity, acting on NADH or NADPH;oxidoreductase activity, acting on NADH or NADPH, quinone or similar compound as accept…	cell part;cytoplasm;cytoplasmic part;cytosol;Golgi apparatus;intracellular membrane-bounded organelle;intracellular organelle;intracellular part;membrane-bounded organelle;organelle	12.7923	12.8226	12.7394	17.5104	17.2255	16.9755	25.8105	23.368	25.5726	A6NP24;C9JH92;Q08257;A6NN60;Q08257-2	A6NP24	CRYZ	NM_001130042	1p31.1	1	NP_001123514.1	Homo sapiens crystallin zeta (CRYZ), transcript variant 1, mRNA	2317	10	3	5	3	3	2	5	35076	329	0.429293	990	0.719	42.9	55.2	40.9	32.7	47.7	8.55768	0.0699088	28.1957	0.056535	0.322188	0.237082	0.267477	0.222144	0.541819
126	GK;GK3P	Glycerol kinase;Putative glycerol kinase 3	acylglycerol biosynthetic process;acylglycerol metabolic process;alcohol biosynthetic process;alcohol metabolic process;alditol biosynthetic process;alditol metabolic process;biosynthetic process;carbohydrate biosynthetic process;carbohydrate metabolic process;cellular biosynthetic process;cellular carbohydrate biosynthetic process;cellular carbohydrate metabolic process;cellular lipid metabolic …	adenyl nucleotide binding;adenyl ribonucleotide binding;ATP binding;binding;catalytic activity;glycerol kinase activity;kinase activity;nucleotide binding;phosphotransferase activity, alcohol group as acceptor;protein binding;purine nucleotide binding;purine ribonucleoside triphosphate binding;purine ribonucleotide binding;ribonucleotide binding;transferase activity;transferase activity, transfer…	cell part;cytoplasmic part;cytosol;intracellular organelle part;intracellular part;membrane;mitochondrial membrane;mitochondrial outer membrane;mitochondrial part;organelle membrane;organelle outer membrane;organelle part;outer membrane	11.2502	11.9129	11.1024	14.8434	15.797	15.6225	21.4376	19.5804	22.1719	A0A024RBY6;A6NP46;A8K8B7;B4DFX4;B4DH54;F8WBI8;F8WC39;F8WDA9;F8WF44;H7C2A0;P32189;Q14409;A6NJP5;F8W7S9;P32189-1;P32189-2	A6NP46	GK	NM_001205019	Xp21.2	X	NP_001191948.1	Homo sapiens glycerol kinase (GK), transcript variant 4, mRNA	4590	21	6	1	4	4	2	8	61114	559	0.436905	1680	0.713	43.7	50.9	42.3	37.9	52.6	6.11957	0.0858676	37.9946	0.0456172	0.323792	0.243292	0.261181	0.215397	0.375748
127	CPNE1	Copine-1	cellular process;establishment of localization;lipid metabolic process;metabolic process;primary metabolic process;transport;vesicle-mediated transport	binding;calcium-dependent phospholipid binding;lipid binding;phosphatidylserine binding;phospholipid binding;transporter activity		12.2714	12.3793	12.4837	21.9	21.5439	21.6863	27.4736	24.6235	27.6792	A6PVH9;B0QZ18;E7ENH5;E7EV27;F2Z2V0;H0Y524;Q59EI4;Q5JX44;Q5JX45;Q5JX52;Q5JX53;Q5JX54;Q5JX55;Q5JX56;Q5JX57;Q5JX58;Q5JX59;Q5JX60;Q5JX61;Q99829	A6PVH9	CPNE1	NM_003915	20q11.22	20	NP_003906.2	Homo sapiens copine 1 (CPNE1), transcript variant 3, mRNA	2207	16	5	1	1	2	3	3	59587	542	0.552486	1629	0.808	55.2	60.6	41.6	63.5	50.8	5.66339	0.0904059	32.3162	-0.243358	0.297048	0.247232	0.232472	0.24081	0.354942
128	RBM12;DKFZp667H197	RNA-binding protein 12		binding;nucleic acid binding;nucleotide binding;RNA binding	cell part;intracellular membrane-bounded organelle;intracellular organelle;intracellular part;membrane-bounded organelle;nucleus;organelle	12.2714	12.3793	12.4837	20.052	21.3025	21.2606	26.2199	23.9481	26.5226	A6PVI0;A6PVI1;B3KQH4;B4DRP9;Q5JX62;Q69YJ7;Q9NTZ6	A6PVI0	RBM12	NM_006047	20q11.22	20	NP_006038.2	Homo sapiens RNA binding motif protein 12 (RBM12), transcript variant 1, mRNA	6724	3	45	7	6	6	8	11	97265	932	0.476242	2799	0.741	47.6	58	49	35.9	50.9	8.74164	0.0600858	51.6516	-0.239378	0.247854	0.403433	0.212446	0.181147	0.211772
129	ERGIC3	Endoplasmic reticulum-Golgi intermediate compartment protein 3	cellular process;ER to Golgi vesicle-mediated transport;establishment of localization;establishment of localization in cell;Golgi vesicle transport;intracellular transport;transport;vesicle-mediated transport	binding;protein binding	cell part;cytoplasmic part;endoplasmic reticulum membrane;endoplasmic reticulum part;endoplasmic reticulum-Golgi intermediate compartment;endoplasmic reticulum-Golgi intermediate compartment membrane;Golgi apparatus;integral to membrane;intracellular membrane-bounded organelle;intracellular organelle;intracellular organelle part;intracellular part;intrinsic to membrane;membrane;membrane part;memb…	11.9079	11.9344	11.9911	20.2718	20.3435	20.8079	22.2877	19.815	23.349	A2TJK5;A6PVJ2;A6PVJ3;B4DV36;H0Y5K5;H0Y621;O95330;Q5JWS0;Q9Y282;E9PFA8;H0Y6Z0;H0Y802;H7BXI5;H7BY06;Q9Y282-2;Q9Y282-3	A6PVJ2	ERGIC3	NM_198398	20q11.22	20	NP_938408.1	Homo sapiens ERGIC and golgi 3 (ERGIC3), transcript variant 1, mRNA	1383	14	4	4	0	1	2	4	43641	388	0.54156	1167	0.833	54.2	58.6	33.4	70.4	49.9	5.65582	0.0927835	32.1979	-0.231959	0.31701	0.193299	0.247423	0.257403	0.440994
130	PPP2R4;DKFZp781M17165	Serine/threonine-protein phosphatase 2A activator	ATP catabolic process;ATP metabolic process;biological regulation;catabolic process;cellular catabolic process;cellular macromolecule metabolic process;cellular metabolic process;cellular nitrogen compound catabolic process;cellular nitrogen compound metabolic process;cellular process;cellular protein metabolic process;heterocycle catabolic process;heterocycle metabolic process;macromolecule meta…	adenyl nucleotide binding;adenyl ribonucleotide binding;ATP binding;binding;catalytic activity;cis-trans isomerase activity;enzyme activator activity;enzyme binding;enzyme regulator activity;identical protein binding;isomerase activity;nucleotide binding;peptidyl-prolyl cis-trans isomerase activity;phosphatase activator activity;phosphatase binding;phosphatase regulator activity;protein binding;p…	calcium channel complex;cation channel complex;cell fraction;cell part;cytoplasm;intracellular membrane-bounded organelle;intracellular organelle;intracellular part;ion channel complex;macromolecular complex;membrane part;membrane-bounded organelle;nucleus;organelle;protein complex;protein phosphatase type 2A complex;protein serine/threonine phosphatase complex;soluble fraction	10.4246	10.3371	10.5206	19.9263	19.2662	20.043	26.0494	23.1937	26.6116	A6PVN5;A6PVN6;A6PVN7;A6PVN8;A6PVN9;B4DDQ6;B4DLX5;B4DZF8;B7ZBP7;B7ZBP9;B7ZBQ0;C9IZ76;F6WIT2;H0Y6E5;Q15257;Q5T948;Q5T949;Q68CR8;Q15257-2;Q15257-3;Q15257-4	A6PVN5	PPP2R4
131	MED20	Mediator of RNA polymerase II transcription subunit 20		binding;catalytic activity;DNA-directed RNA polymerase activity;nucleotidyltransferase activity;protein binding;protein binding transcription factor activity;RNA polymerase activity;RNA polymerase II transcription cofactor activity;RNA polymerase II transcription factor binding transcription factor activity;transcription cofactor activity;transcription factor binding transcription factor activity…	cell part;intracellular organelle part;intracellular part;macromolecular complex;mediator complex;nuclear part;nucleoplasm part;organelle part;protein complex	9.77796	9.90997	9.8552	17.3955	17.4604	17.0762	24.4407	21.6863	24.6159	A0A087X1F4;A6PVP4;B3KUJ9;B7ZBQ1;B7ZBQ3;Q9H944;B4DE08	A6PVP4	MED20	NM_001305456	6p21.1	6	NP_001292385.1	Homo sapiens mediator complex subunit 20 (MED20), transcript variant 3, mRNA	2614	5	1	1	1	1	1	0	16530	150	0.549669	453	0.823	55	55.6	39.7	69.5	50.1	6.80634	0.12	33.0193	0.0726667	0.333333	0.233333	0.24	0.253061	1.11074
132	TUFT1	Tuftelin	anatomical structure development;anatomical structure morphogenesis;biomineral tissue development;bone mineralization;developmental process;odontogenesis;organ morphogenesis;tissue development	extracellular matrix structural constituent;extracellular matrix structural constituent conferring compression resistance;structural constituent of tooth enamel;structural molecule activity	cell part;cytoplasm;extracellular region;intracellular part	10.0966	10.2771	10.3154	18.3054	19.3451	18.7306	19.7275	17.974	20.0651	A6PVU8;B7Z4Y1;B7Z688;Q53FX0;Q9NNX1;F5GZ37;F5H607;Q6UWW7;Q9NNX1-2;Q9NNX1-3	A6PVU8	TUFT1	NM_001301317	1q21.3	1	NP_001288246.1	Homo sapiens tuftelin 1 (TUFT1), transcript variant 3, mRNA	3257	14	16	1	0	0	3	0	46297	409	0.530894	1230	0.804	53.1	60	35.1	64.1	51.7	5.78851	0.0244499	54.4663	-0.71198	0.239609	0.185819	0.330073	0.260182	0.348135
133	SELENBP1;HEL-S-134P	Selenium-binding protein 1	establishment of localization;establishment of protein localization;protein transport;transport	binding;protein binding;selenium binding	cell part;cytoplasmic part;cytosol;intracellular non-membrane-bounded organelle;intracellular organelle;intracellular organelle part;intracellular part;membrane;non-membrane-bounded organelle;nuclear part;nucleolus;organelle;organelle part	11.7287	11.6946	11.6839	18.4041	18.9546	19.2507	25.4201	22.1624	26.2831	A6PVX1;B4DPI7;C9JVL0;F2Z2W8;F8WBA9;F8WCR4;H0Y532;Q13228;Q9H8A8;V9HWG1;A6PVW9;B4E1F3;Q13228-2	A6PVX1	SELENBP1	NM_001258289	1q21.3	1	NP_001245218.1	Homo sapiens selenium binding protein 1 (SELENBP1), transcript variant 3, mRNA	1977	12	6	1	1	1	1	0	56735	514	0.586408	1545	0.846	58.6	61	43.7	71.3	44.8	6.03693	0.0894942	31.351	-0.244747	0.31323	0.266537	0.243191	0.26274	0.370712
134	PSMD4	26S proteasome non-ATPase regulatory subunit 4	anaphase-promoting complex-dependent proteasomal ubiquitin-dependent protein catabolic process;antigen processing and presentation;antigen processing and presentation of exogenous antigen;antigen processing and presentation of exogenous peptide antigen;antigen processing and presentation of exogenous peptide antigen via MHC class I;antigen processing and presentation of exogenous peptide antigen …	binding;protein binding	cell part;cytoplasmic part;cytosol;intracellular organelle part;intracellular part;macromolecular complex;nuclear part;nucleoplasm;organelle part;proteasome complex;protein complex	9.29856	9.22755	9.07889	22.5289	22.1998	22.2683	27.7886	25.0996	27.8442	A6PVX3;H0Y3Y9;H0Y561;P55036;P55036-2;Q5VWC4	A6PVX3	PSMD4	NM_001330692	1q21.3	1	NP_001317621.1	Homo sapiens proteasome 26S subunit, non-ATPase 4 (PSMD4), transcript variant 1, mRNA	1362	10	0	9	0	0	3	7	40948	380	0.535433	1143	0.813	53.5	61.4	40.2	59.1	52.4	4.69464	0.0342105	44.7716	-0.475526	0.226316	0.231579	0.318421	0.242777	0.442892
135	POGZ	Pogo transposable element with ZNF domain	biological regulation;cell cycle process;cell division;cellular component assembly;cellular component assembly at cellular level;cellular component organization;cellular component organization at cellular level;cellular component organization or biogenesis;cellular component organization or biogenesis at cellular level;cellular macromolecular complex assembly;cellular macromolecular complex subun…	binding;cation binding;DNA binding;ion binding;metal ion binding;nucleic acid binding;protein binding;transition metal ion binding;zinc ion binding	cell part;chromatin;chromosomal part;cytoplasm;intracellular;intracellular membrane-bounded organelle;intracellular organelle;intracellular organelle part;intracellular part;membrane-bounded organelle;nuclear chromatin;nuclear chromosome part;nuclear part;nucleus;organelle;organelle part	11.2942	11.2815	11.4449	18.5961	18.8866	18.9052	23.5568	21.3656	23.7398	A6PW30;B4DSK8;E9PIR8;E9PJY9;H0YCT3;H7C238;M0R2X2;Q7Z3K3;B7ZBY5;E9PM80;F5H8H4;Q7Z3K3-2;Q7Z3K3-3;Q7Z3K3-4;Q7Z3K3-5	A6PW30	POGZ	NM_015100	1q21.3	1	NP_055915.2	Homo sapiens pogo transposable element derived with ZNF domain (POGZ), transcript variant 1, mRNA	6636	19	26	14	1	1	9	21	155213	1410	0.510985	4233	0.78	51.1	57.5	44.6	51.2	54	7.138	0.0588652	54.3834	-0.393901	0.255319	0.265248	0.232624	0.228884	0.153542
136	MB21D1	Cyclic GMP-AMP synthase	multi-organism process;response to biotic stimulus;response to other organism;response to stimulus;response to virus			10.5298	10.5763	10.6177	15.7978	17.7492	16.8593	22.1455	19.4544	22.495	A6PW79;Q8N884;Q8N884-2	A6PW79	MB21D1	NM_138441	6q13	6	NP_612450.2	Homo sapiens Mab-21 domain containing 1 (MB21D1), mRNA	1802	5	4	12	0	0	6	8	58684	522	0.502231	1569	0.772	50.2	53.2	43.8	53.7	56.9	9.54254	0.0785441	44.7768	-0.670307	0.245211	0.239464	0.266284	0.238728	0.319916
137	PLXNB2	Plexin-B2	anatomical structure development;anatomical structure formation involved in morphogenesis;axon guidance;biological adhesion;biological regulation;brain development;cell adhesion;cell migration;cell motility;cell proliferation;cellular component assembly;cellular component assembly at cellular level;cellular component movement;cellular component organization;cellular component organization at cell…	binding;enzyme activator activity;enzyme regulator activity;GTPase activator activity;GTPase regulator activity;molecular transducer activity;nucleoside-triphosphatase regulator activity;protein binding;receptor activity;receptor binding;semaphorin receptor activity;signal transducer activity;signaling receptor activity;transmembrane signaling receptor activity	cell part;integral to membrane;integral to plasma membrane;intracellular;intrinsic to membrane;intrinsic to plasma membrane;membrane;membrane part;plasma membrane;plasma membrane part	11.1424	10.7919	11.4622	19.4836	19.0415	19.4798	22.1812	20.0373	22.4202	A0A087WU36;A6QRG9;A6QRH1;B4DHQ7;B4DRU3;B7Z924;E2PU09;F5H3A2;H0Y6J7;H0Y7X5;H0YAM9;O15031;O60486;Q16293;Q2TBE4;Q3LIB1;Q86YC4;Q9Y4D7;E7EQZ5	A6QRG9	PLXNB2	NM_012401	22q13.33	22	NP_036533.2	Homo sapiens plexin B2 (PLXNB2), mRNA	6356	37	3	5	0	0	7	7		1838	0.629328	5517	0.86	62.9	60.9	41.1	86.8	35.4	5.85052	0.0816104	44.958	-0.309086	0.299782	0.229053	0.250272	0.288554	0.121063
138	RPL10;RPL10L	60S ribosomal protein L10;60S ribosomal protein L10-like	biosynthetic process;catabolic process;cellular biosynthetic process;cellular catabolic process;cellular component disassembly;cellular component disassembly at cellular level;cellular component organization;cellular component organization at cellular level;cellular component organization or biogenesis;cellular component organization or biogenesis at cellular level;cellular macromolecular complex…	structural constituent of ribosome;structural molecule activity	cell part;cytoplasmic part;cytosolic large ribosomal subunit;endoplasmic reticulum;intracellular membrane-bounded organelle;intracellular non-membrane-bounded organelle;intracellular organelle;intracellular organelle part;intracellular part;large ribosomal subunit;macromolecular complex;membrane-bounded organelle;non-membrane-bounded organelle;nucleus;organelle;organelle part;ribonucleoprotein co…	14.6706	14.6757	14.6534	24.3377	24.8589	24.609	31.1899	28.2702	31.1204	A0A087WV22;A6QRI9;B8A6G2;F8W7C6;H7C123;H7C2C5;H7C2U2;P27635;Q96L21;X1WI28;X5D2T3;X5D2W5;X5D7P1	A6QRI9	RPL10	NM_001303625	Xq28	X	NP_001290554.1	Homo sapiens ribosomal protein L10 (RPL10), transcript variant 5, mRNA	2504	7	11	3	2	2	1	6	24446	214	0.547287	645	0.85	54.7	55.8	42.3	66	49.2	10.1085	0.088785	44.0991	-0.540654	0.266355	0.200935	0.21028	0.240816	0.71508
139	ATP6AP1;FLJ00383	V-type proton ATPase subunit S1	ATP hydrolysis coupled proton transport;cation transport;cellular process;energy coupled proton transport, against electrochemical gradient;establishment of localization;hydrogen transport;ion transmembrane transport;ion transport;monovalent inorganic cation transport;proton transport;transmembrane transport;transport	active transmembrane transporter activity;adenyl nucleotide binding;adenyl ribonucleotide binding;ATP binding;ATPase activity;ATPase activity, coupled;ATPase activity, coupled to movement of substances;ATPase activity, coupled to transmembrane movement of ions;ATPase activity, coupled to transmembrane movement of substances;binding;catalytic activity;cation transmembrane transporter activity;cati…	cell part;cytoplasmic part;integral to membrane;intracellular organelle part;intracellular part;intrinsic to membrane;macromolecular complex;membrane;membrane part;organelle membrane;organelle part;protein complex;proton-transporting two-sector ATPase complex, catalytic domain;proton-transporting V-type ATPase, V1 domain;vacuolar membrane;vacuolar part	12.4414	12.4551	12.5677	21.3867	20.6664	20.9962	21.4893	20.2155	22.8004	A6QRJ1;B3KR70;B4DWM8;Q15904;Q8NF19;A6NLC6;F2Z3L8;F8W684;H7C0T7;H7C2Y8	A6QRJ1	ATP6AP1	NM_001183	Xq28	X	NP_001174.2	Homo sapiens ATPase H+ transporting accessory protein 1 (ATP6AP1), mRNA	2100	10	10	3	1	1	1	3		470	0.597311	1413	0.804	59.7	59.2	44.2	75.8	46.2	5.73407	0.108511	39.8311	0.144681	0.346809	0.22766	0.308511	0.236263	0.35546
140	EP400	E1A-binding protein p400	biological regulation;cellular component organization;cellular component organization at cellular level;cellular component organization or biogenesis;cellular component organization or biogenesis at cellular level;cellular macromolecule metabolic process;cellular metabolic process;cellular process;cellular protein metabolic process;chromatin modification;chromatin organization;chromosome organiza…	adenyl nucleotide binding;adenyl ribonucleotide binding;ATP binding;binding;catalytic activity;DNA binding;helicase activity;hydrolase activity;hydrolase activity, acting on acid anhydrides;hydrolase activity, acting on acid anhydrides, in phosphorus-containing anhydrides;nucleic acid binding;nucleoside-triphosphatase activity;nucleotide binding;purine nucleotide binding;purine ribonucleoside tri…	cell part;H4/H2A histone acetyltransferase complex;histone acetyltransferase complex;intracellular organelle part;intracellular part;macromolecular complex;NuA4 histone acetyltransferase complex;nuclear body;nuclear part;nuclear speck;nucleoplasm part;organelle part;protein complex	9.02562	8.7011	9.17107	17.1672	17.0381	17.5461	18.0876	16.0089	18.6544	A7E2D7;Q96L91;F8WCN8;Q96L91-2;Q96L91-3;Q96L91-4;Q96L91-5	A7E2D7	EP400	NM_015409	12q24.33	12	NP_056224.3	Homo sapiens E1A binding protein p400 (EP400), mRNA	12317	53	5	21	0	0	8	22	339693	3123	0.589842	9372	0.791	59	64.1	46.7	66.1	51.2	9.24591	0.0457893	65.3378	-0.477265	0.239833	0.261607	0.264809	0.266253	0.0619113
141	ZSWIM8	Zinc finger SWIM domain-containing protein 8		binding;cation binding;ion binding;metal ion binding;transition metal ion binding;zinc ion binding		9.22656	9.28415	9.18941	15.5766	15.7758	15.9303	16.9084		18.3913	A7E2V4;H7BZ52;H7C453;Q8N420;S4R393;S4R3B3;S4R3H3;S4R3U7;S4R410;A7E2V4-2;A7E2V4-3;A7E2V4-4;A7E2V4-5;H0YCW2;H7BZW8;H7C214;H7C2Y4	A7E2V4	ZSWIM8	NM_015037	10q22.2	10	NP_055852.2	Homo sapiens zinc finger SWIM-type containing 8 (ZSWIM8), transcript variant 1, mRNA	6077	26	3	11	0	0	1	13	197651	1842	0.600832	5529	0.813	60.1	64	52.5	63.8	47.4	6.3454	0.0667752	60.3635	-0.378936	0.237242	0.302389	0.285016	0.236273	0.111135
142	TBC1D15	TBC1 domain family member 15		binding;enzyme activator activity;enzyme regulator activity;GTPase activator activity;GTPase regulator activity;nucleoside-triphosphatase regulator activity;protein binding;Rab GTPase activator activity;Ras GTPase activator activity;small GTPase regulator activity	cell part;cytoplasm;intracellular;intracellular part	11.6865	11.6638	11.5143	19.5298	20.1108	20.9875	24.1762	21.3133	24.6412	A8K8E1;C9JA93;F8VV61;F8WCB5;F8WDJ1;F8WF35;Q8TC07;Q9NSR4;Q8TC07-2	A8K8E1	TBC1D15	NM_001146214	12q21.1	12	NP_001139686.1	Homo sapiens TBC1 domain family member 15 (TBC1D15), transcript variant 2, mRNA	5852	18	15	1	4	4	2	0	78442	682	0.38653	2049	0.73	38.7	47.3	35.6	33.1	46	5.19623	0.0967742	49.498	-0.422287	0.313783	0.222874	0.258065	0.199367	0.290209
143	HDGF	Hepatoma-derived growth factor	activation of signaling protein activity involved in unfolded protein response;biological regulation;biosynthetic process;cell proliferation;cellular biosynthetic process;cellular macromolecule biosynthetic process;cellular macromolecule metabolic process;cellular metabolic process;cellular nitrogen compound metabolic process;cellular process;macromolecule biosynthetic process;macromolecule metab…	binding;carbohydrate binding;DNA binding;glycosaminoglycan binding;growth factor activity;heparin binding;nucleic acid binding;nucleotide binding;pattern binding;polysaccharide binding;protein binding;receptor binding	cell part;cytoplasm;extracellular region part;extracellular space;intracellular organelle part;intracellular part;nuclear part;nucleoplasm;organelle part	13.4861	13.392	13.5818	22.7406	21.6901	22.9333	29.7561	27.3606	29.8937	A8K8G0;B2RDE8;B7Z525;B7Z958;P51858;Q5SZ07;Q5SZ08	A8K8G0	HDGF	NM_004494	1q23.1	1	NP_004485.1	Homo sapiens heparin binding growth factor (HDGF), transcript variant 1, mRNA	2397	6	6	12	1	1	3	18	26657	240	0.564315	723	0.863	56.4	61.4	40.2	67.6	52.4	4.70074	0.0625	69.4467	-1.335	0.158333	0.275	0.3375	0.293958	0.571104
144	DCTN2;HEL-S-77	Dynactin subunit 2	cell cycle phase;cell cycle process;cell proliferation;cellular component organization;cellular component organization at cellular level;cellular component organization or biogenesis;cellular component organization or biogenesis at cellular level;cellular process;G2/M transition of mitotic cell cycle;microtubule-based process;mitosis;nuclear division;organelle fission;organelle organization	binding;catalytic activity;hydrolase activity;hydrolase activity, acting on acid anhydrides;hydrolase activity, acting on acid anhydrides, in phosphorus-containing anhydrides;motor activity;nucleoside-triphosphatase activity;protein binding;pyrophosphatase activity	cell part;centrosome;chromosomal part;cytoplasmic part;cytoskeletal part;cytosol;dynactin complex;dynein complex;intracellular membrane-bounded organelle;intracellular non-membrane-bounded organelle;intracellular organelle;intracellular organelle part;intracellular part;kinetochore;macromolecular complex;membrane;membrane-bounded organelle;microtubule;microtubule associated complex;microtubule or…	11.6675	11.7319	11.6998	20.2452	20.6513	21.0344	27.7075	24.7431	27.9773	A8K8J9;B3KTX4;F8VRV7;F8VW18;F8VX93;F8W0U6;F8W1I6;H0YHL1;H0YI98;Q13561;Q53H88;V9HW58;F5H223;F5H2S7;F8VZD2;F8WAG8;Q13561-2;Q13561-3	A8K8J9	DCTN2	NM_001348067	12q13.3	12	NP_001334996.1	Homo sapiens dynactin subunit 2 (DCTN2), transcript variant 6, mRNA	2217	16	0	1	0	0	0	0	34355	314	0.531217	945	0.781	53.1	64.8	36.5	58.1	50.3	5.74542	0.022293	32.7946	-0.379936	0.267516	0.16242	0.353503	0.260356	0.467672
145	EPB41L3	Band 4.1-like protein 3;Band 4.1-like protein 3, N-terminally processed	actin cytoskeleton organization;actin filament-based process;cellular component organization;cellular component organization at cellular level;cellular component organization or biogenesis;cellular component organization or biogenesis at cellular level;cellular process;cortical actin cytoskeleton organization;cortical cytoskeleton organization;cytoskeleton organization;organelle organization	actin binding;binding;cytoskeletal protein binding;protein binding;structural molecule activity	cell junction;cell part;cell-cell junction;cytoplasm;cytoskeleton;extrinsic to membrane;intracellular non-membrane-bounded organelle;intracellular organelle;intracellular part;membrane;membrane part;non-membrane-bounded organelle;organelle;plasma membrane	7.57571	7.54405	7.57946	16.8742	16.9271	16.2593	26.0015	23.5089	26.1563	A8K968;B2RB02;B3KT50;B3KY28;B7Z2D7;B7Z2G3;B7Z338;B7Z8M8;J3KT37;J3QS83;E7EUF8;F5GX05;F5H7W5;H0YGI6;Q9Y2J2;Q9Y2J2-2;Q9Y2J2-3	A8K968	EPB41L3	NM_012307	18p11.31	18	NP_036439.2	Homo sapiens erythrocyte membrane protein band 4.1 like 3 (EPB41L3), transcript variant 1, mRNA	4777	23	4	17	0	0	10	21	120547	1087	0.518689	3264	0.778	51.9	56.2	43.6	55.8	57.6	5.09369	0.0662374	56.9315	-0.648942	0.24011	0.228151	0.280589	0.235601	0.170699
146	DDX11;DDX11L8;DDX12P;CHLR1	Putative ATP-dependent RNA helicase DDX11-like protein 8;Probable ATP-dependent RNA helicase DDX11;Putative ATP-dependent RNA helicase DDX12	activation of signaling protein activity involved in unfolded protein response;biological regulation;cell cycle;cell cycle phase;cell cycle process;cellular component organization;cellular component organization at cellular level;cellular component organization or biogenesis;cellular component organization or biogenesis at cellular level;cellular process;chromosome organization;chromosome segrega…	adenyl nucleotide binding;adenyl ribonucleotide binding;ATP binding;ATPase activity;ATPase activity, coupled;ATP-dependent DNA helicase activity;ATP-dependent helicase activity;binding;catalytic activity;DNA binding;DNA helicase activity;DNA-dependent ATPase activity;helicase activity;hydrolase activity;hydrolase activity, acting on acid anhydrides;hydrolase activity, acting on acid anhydrides, i…	cell part;chromatin;chromosomal part;cytoskeletal part;intracellular membrane-bounded organelle;intracellular non-membrane-bounded organelle;intracellular organelle;intracellular organelle part;intracellular part;membrane-bounded organelle;midbody;non-membrane-bounded organelle;nuclear chromatin;nuclear chromosome part;nuclear part;nucleolus;nucleoplasm;nucleus;organelle;organelle part;spindle po…	10.8623	10.7483	10.6049	17.9877	17.0782	17.2519	22.1185	19.788	22.8104	A8MPP1;B4DK70;B4DMS8;B4DZY1;B4E115;C9K0E8;F5GXJ8;F5H235;F6WZM0;Q2NKM7;Q7KYX3;Q92771;Q93000;Q96FC9;F5GXL6;F5GYY1;H0Y3U9;Q96FC9-2;Q96FC9-3;Q96FC9-4;Q96FC9-5	A8MPP1	DDX11	NM_030653	12p11.21	12	NP_085911.2	Homo sapiens DEAD/H-box helicase 11 (DDX11), transcript variant 1, mRNA	3947	27	3	3	1	1	4	1	101554	906	0.578464	2721	0.838	57.8	63.3	38.9	71.3	45	8.09418	0.0651214	53.1427	-0.362693	0.285872	0.197572	0.310155	0.274202	0.198238
147	SRPK2;SRPK1	SRSF protein kinase 2;SRSF protein kinase 2 N-terminal;SRSF protein kinase 2 C-terminal;SRSF protein kinase 1	anatomical structure formation involved in morphogenesis;angiogenesis;biological regulation;cell differentiation;cellular component assembly;cellular component assembly at cellular level;cellular component organization;cellular component organization at cellular level;cellular component organization or biogenesis;cellular component organization or biogenesis at cellular level;cellular development…	14-3-3 protein binding;adenyl nucleotide binding;adenyl ribonucleotide binding;ATP binding;binding;catalytic activity;cation binding;ion binding;kinase activity;magnesium ion binding;metal ion binding;nucleotide binding;phosphotransferase activity, alcohol group as acceptor;protein binding;protein kinase activity;protein serine/threonine kinase activity;purine nucleotide binding;purine ribonucleo…	cell fraction;cell part;cytoplasm;cytoplasmic part;endoplasmic reticulum;insoluble fraction;intracellular membrane-bounded organelle;intracellular non-membrane-bounded organelle;intracellular organelle;intracellular organelle part;intracellular part;membrane fraction;membrane-bounded organelle;microsome;non-membrane-bounded organelle;nuclear matrix;nuclear part;nucleolus;organelle;organelle part;…	12.8131	12.7076	12.8587	23.0455	23.5252	22.9342	25.8164	22.7878	26.073	A0A024R704;A8MPP7;A8MPY5;C9J2M4;C9JWF7;E7ETV6;F8WBW4;H7C2I2;H7C521;H7C5L6;P78362;Q59GF4;Q9UPE1;D6RBF8;D6RBM8;H0Y932;H3BLV9;Q5R363;Q96SB4;Q96SB4-3;Q9UPE1-2;Q9UPE1-3;Q9UPE1-4	A8MPP7	SRPK2	NM_001350744	7q22.3	7	NP_001337673.1	Homo sapiens SRSF protein kinase 2 (SRPK2), transcript variant 10, mRNA	3858	16	0	1	0	0	0	0	81044	719	0.468519	2160	0.769	46.9	56.1	38.8	45.7	57.5	4.98346	0.0723227	59.7878	-0.7242	0.25452	0.243394	0.268428	0.234455	0.241634
148	ITGB1BP1	Integrin beta-1-binding protein 1	biological adhesion;biological regulation;cell adhesion;cell migration;cell motility;cell surface receptor linked signaling pathway;cell-matrix adhesion;cell-substrate adhesion;cellular component movement;cellular process;cellular response to stimulus;integrin-mediated signaling pathway;intracellular protein kinase cascade;intracellular signal transduction;locomotion;regulation of biological proc…	binding;protein binding	cell part;cell projection;cytoplasmic part;cytosol;intracellular part;lamellipodium;membrane;ruffle	11.1802	11.2014	11.0785	17.7052	17.9817	18.2412	20.6554	19.5614		A8K1A2;A8MPU2;B4DQY5;C9IZZ8;C9J0J6;C9J5T5;C9J6Y2;C9JBU8;C9JZ07;G3V1A3;O14713;Q6IAZ8;O14713-2	A8MPU2	ITGB1BP1	NM_001319066	2p25.1	2	NP_001305995.1	Homo sapiens integrin subunit beta 1 binding protein 1 (ITGB1BP1), transcript variant 3, mRNA	2117	7	0	6	2	2	4	4	21651	200	0.442786	603	0.755	44.3	47.8	41.8	43.3	58.3	5.94928	0.07	43.274	-0.38	0.28	0.285	0.23	0.212165	0.893326
149	MLLT4	Afadin	adherens junction organization;biological adhesion;biological regulation;cell adhesion;cell communication;cell junction assembly;cell junction organization;cell-cell junction organization;cell-cell signaling;cellular component assembly;cellular component assembly at cellular level;cellular component organization;cellular component organization at cellular level;cellular component organization or …	binding;protein binding;protein C-terminus binding	adherens junction;anchoring junction;cell junction;cell part;cell-cell junction;cytoplasm;cytoplasmic part;cytosol;intracellular membrane-bounded organelle;intracellular organelle;intracellular part;membrane;membrane-bounded organelle;nucleus;organelle;plasma membrane	8.41407	8.30131	8.63687	15.2399	15.5102	15.957	19.5933	16.6265	20.5024	A8MQ02;G1UI22;H0Y7R8;H0Y8L4;H0Y9I0;H0YA98;J3KN01;P55196;Q5TIG5;Q96C95;C9IYT9;C9JX92;E9PFY5;F8W9I4;P55196-1;P55196-2;P55196-3;P55196-5;P55196-6	A8MQ02	MLLT4
150	FMR1	Fragile X mental retardation protein 1	biological regulation;establishment of localization;establishment of RNA localization;mRNA transport;negative regulation of biological process;negative regulation of biosynthetic process;negative regulation of cellular biosynthetic process;negative regulation of cellular macromolecule biosynthetic process;negative regulation of cellular metabolic process;negative regulation of cellular process;ne…	binding;mRNA binding;nucleic acid binding;protein binding;RNA binding	cell fraction;cell part;cytoplasm;intracellular non-membrane-bounded organelle;intracellular organelle;intracellular organelle part;intracellular part;macromolecular complex;mRNA cap binding complex;non-membrane-bounded organelle;nuclear part;nucleolus;nucleoplasm;organelle;organelle part;protein complex;RNA cap binding complex;soluble fraction	10.3319	10.0569	10.1752	17.6641	17.6895	17.6863	24.0469	21.5889	24.2956	A0A087WWR6;A0A087WWU4;A0A087WXI3;A0A087WY29;A0A087X1M7;A8MQB8;B4DFH8;B4DZ17;G3V0J0;G8JLE9;Q06787;Q59GC1;Q8IUI9;Q8IXW7;R9WPL0;R9WQY1;X5D907;X5DQX7;F8W871;G8JL90;Q06787-2;Q06787-3;Q06787-4;Q06787-5;Q06787-6;Q06787-7;Q06787-8	A8MQB8	FMR1	NM_002024	Xq27.3	X	NP_002015.1	Homo sapiens fragile X mental retardation 1 (FMR1), transcript variant ISO1, mRNA	4411	17	9	18	2	2	13	19	71044	632	0.433386	1899	0.761	43.3	55.3	40.1	34.6	51	6.9953	0.0617089	47.2744	-0.847152	0.243671	0.256329	0.219937	0.199457	0.288364
151	ATPAF1	ATP synthase mitochondrial F1 complex assembly factor 1	cellular component assembly;cellular component organization;cellular component organization or biogenesis;macromolecular complex assembly;macromolecular complex subunit organization;protein complex assembly;protein complex subunit organization	binding;protein binding	cell part;cytoplasmic part;intracellular membrane-bounded organelle;intracellular organelle;intracellular part;membrane-bounded organelle;mitochondrion;organelle	8.2236	8.37753	8.21748	21.1061	22.0317	20.7681	23.3227	21.8974	24.0007	A8MRA7;B7Z3U4;H0YCA6;H0YD21;H0YEW4;I3L448;Q5TC12;Q9NTF8;I3L1W9	A8MRA7	ATPAF1	NM_022745	1p33	1	NP_073582.3	Homo sapiens ATP synthase mitochondrial F1 complex assembly factor 1 (ATPAF1), transcript variant 1, mRNA	1849	9	2	0	1	1	1	0	38730	351	0.547348	1056	0.779	54.7	62.5	43.2	58.5	55.4	5.87848	0.0883191	56.2568	-0.349003	0.273504	0.19943	0.321937	0.243441	0.523633
152	SNRPB;SNRPN	Small nuclear ribonucleoprotein-associated proteins B and B;Small nuclear ribonucleoprotein-associated protein N;Small nuclear ribonucleoprotein-associated protein	biosynthetic process;cellular biosynthetic process;cellular component assembly;cellular component assembly at cellular level;cellular component organization;cellular component organization at cellular level;cellular component organization or biogenesis;cellular component organization or biogenesis at cellular level;cellular macromolecular complex assembly;cellular macromolecular complex subunit o…	binding;nucleic acid binding;protein binding;RNA binding	catalytic step 2 spliceosome;cell part;cytoplasmic part;cytosol;intracellular organelle part;intracellular part;macromolecular complex;nuclear part;nucleoplasm;organelle part;ribonucleoprotein complex;small nuclear ribonucleoprotein complex;small nucleolar ribonucleoprotein complex;spliceosomal complex;U12-type spliceosomal complex;U7 snRNP	12.7824	12.7767	12.773	22.046	21.6302	21.7973	28.5428	26.5574	28.761	A8MT02;B4DVS0;J3KRY3;J3QLE5;P14678;P63162;Q15182;Q53HE7;Q5XPV6;Q66K91;Q6LBS1;Q9UIS4;S4R3P3;X5DP00;B3KVR1;E7ENP4;P14678-2;P14678-3	A8MT02	SNRPB	NM_003091	20p13	20	NP_003082.1	Homo sapiens small nuclear ribonucleoprotein polypeptides B and B1 (SNRPB), transcript variant 2, mRNA	1153	7	4	4	1	1	1	14	23525	231	0.597701	696	0.785	59.8	67.2	59.9	52.2	54.7	10.9096	0.025974	43.7593	-0.271429	0.177489	0.380952	0.255411	0.265787	0.576341
153	GSK3A;DKFZp686D0638	Glycogen synthase kinase-3 alpha	activation of signaling protein activity involved in unfolded protein response;anatomical structure development;anatomical structure morphogenesis;biological regulation;carbohydrate metabolic process;cardiac chamber morphogenesis;cardiac left ventricle morphogenesis;cardiac ventricle morphogenesis;cell surface receptor linked signaling pathway;cellular carbohydrate metabolic process;cellular gluc…	adenyl nucleotide binding;adenyl ribonucleotide binding;ATP binding;binding;catalytic activity;enzyme binding;kinase activity;kinase binding;nucleotide binding;phosphotransferase activity, alcohol group as acceptor;protein binding;protein kinase A binding;protein kinase A catalytic subunit binding;protein kinase activity;protein kinase binding;protein serine/threonine kinase activity;purine nucle…	beta-catenin destruction complex;cell part;cytoplasmic part;cytosol;intracellular part;macromolecular complex;protein complex	11.9357	11.9114	12.0656	17.7247	18.6561	19.6362	23.6465	20.0455	24.0795	A0A024R0L5;A8MT37;M0QYV0;P49840;Q68D16;F5H7D7	A8MT37	GSK3A	NM_019884	19q13.2	19	NP_063937.2	Homo sapiens glycogen synthase kinase 3 alpha (GSK3A), mRNA	2200	11	5	9	0	0	2	28	50850	483	0.607438	1452	0.81	60.7	58.9	51.7	71.7	47.1	8.95319	0.0786749	41.029	-0.219876	0.277433	0.337474	0.215321	0.260409	0.371794
154	PDPR	Pyruvate dehydrogenase phosphatase regulatory subunit, mitochondrial	amine catabolic process;amine metabolic process;biological regulation;carboxylic acid catabolic process;carboxylic acid metabolic process;catabolic process;cellular amine metabolic process;cellular amino acid catabolic process;cellular amino acid metabolic process;cellular catabolic process;cellular ketone metabolic process;cellular metabolic process;cellular nitrogen compound metabolic process;c…	aminomethyltransferase activity;catalytic activity;dimethylglycine dehydrogenase activity;methyltransferase activity;oxidoreductase activity;oxidoreductase activity, acting on the CH-NH group of donors;transferase activity;transferase activity, transferring one-carbon groups	cell part;cytoplasm;cytoplasmic part;intracellular organelle lumen;intracellular organelle part;intracellular part;membrane-enclosed lumen;mitochondrial matrix;mitochondrial part;organelle lumen;organelle part	10.9142	11.0393	11.1523	14.8938	15.5244	14.6676	23.4246	21.514	24.0312	A8MT40;B3KU99;B4DZL5;B7ZAR9;H3BQG3;H3BU60;H3BUH3;H3BV59;Q8NCN5;Q9NWE6;E7EMA7	A8MT40	PDPR	NM_017990	16q22.1	16	NP_060460.4	Homo sapiens pyruvate dehydrogenase phosphatase regulatory subunit (PDPR), transcript variant 1, mRNA	9255	19	0	1	0	0	6	0	99234	879	0.525	2640	0.815	52.5	55.6	39.4	62.5	52.4	5.93109	0.103527	43.3751	-0.259841	0.317406	0.225256	0.262799	0.245282	0.219241
155	POT1	Protection of telomeres protein 1	anatomical structure homeostasis;biological regulation;biosynthetic process;cellular biosynthetic process;cellular component assembly;cellular component assembly at cellular level;cellular component organization;cellular component organization at cellular level;cellular component organization or biogenesis;cellular component organization or biogenesis at cellular level;cellular macromolecule bios…	binding;DEAD/H-box RNA helicase binding;DNA binding;enzyme binding;enzyme inhibitor activity;enzyme regulator activity;nucleic acid binding;protein binding;sequence-specific DNA binding;single-stranded DNA binding;single-stranded telomeric DNA binding;structure-specific DNA binding;telomerase inhibitor activity;telomeric DNA binding	cell part;chromosomal part;chromosome, telomeric region;intracellular organelle part;intracellular part;macromolecular complex;nuclear chromosome part;nuclear chromosome, telomeric region;nuclear part;nuclear telomere cap complex;nucleoplasm;organelle part;protein-DNA complex;telomere cap complex	9.86785	10.0324	9.84551	15.4118	14.8694	15.9092	19.479	16.8811	20.787	A0A024R739;A8MTK3;B7Z7M5;H7C4C7;Q5MJ32;Q5MJ34;Q5MJ35;Q9NUX5;V9GY10;H0Y3L4;H0Y7G8;H7BXH1;Q9NUX5-2	A8MTK3	POT1	NM_015450	7q31.33	7	NP_056265.2	Homo sapiens protection of telomeres 1 (POT1), transcript variant 1, mRNA	4095	19	3	4	2	2	4	6	71311	634	0.388976	1905	0.715	38.9	48.7	35.7	32.3	49.1	6.26031	0.0899054	32.2795	-0.128549	0.343849	0.225552	0.217666	0.184759	0.350656
156	CBR1	Carbonyl reductase [NADPH] 1	cellular ketone metabolic process;cellular metabolic process;cellular process;cofactor metabolic process;drug metabolic process;fat-soluble vitamin metabolic process;metabolic process;quinone cofactor metabolic process;small molecule metabolic process;vitamin K metabolic process;vitamin metabolic process	15-hydroxyprostaglandin dehydrogenase (NADP+) activity;binding;carbonyl reductase (NADPH) activity;catalytic activity;nucleotide binding;oxidoreductase activity;oxidoreductase activity, acting on CH-OH group of donors;oxidoreductase activity, acting on NADH or NADPH;oxidoreductase activity, acting on NADH or NADPH, quinone or similar compound as acceptor;oxidoreductase activity, acting on the CH-…	cell part;cytoplasm;intracellular part	9.89484	10.0379	9.94032	21.8202	21.058	21.9583	29.0238	26.3238	29.6503	A8MTM1;E9PQ63;P16152;B4DFK7	A8MTM1	CBR1	NM_001286789	21q22.12	21	NP_001273718.1	Homo sapiens carbonyl reductase 1 (CBR1), transcript variant 2, mRNA	1952	3	5	1	1	1	1	0	18631	173	0.582375	522	0.782	58.2	59.8	44.3	70.7	47.3	8.26031	0.0693642	38.5769	0.165318	0.323699	0.231214	0.248555	0.253889	0.688192
157	SUMO2;SUMO3	Small ubiquitin-related modifier 2;Small ubiquitin-related modifier 3	biological regulation;cellular localization;cellular macromolecule localization;cellular macromolecule metabolic process;cellular metabolic process;cellular process;cellular protein localization;cellular protein metabolic process;localization;macromolecule localization;macromolecule metabolic process;macromolecule modification;metabolic process;negative regulation of biological process;negative r…	binding;enzyme binding;protein binding;ubiquitin protein ligase binding	cell part;chromosomal part;cytoplasm;intracellular membrane-bounded organelle;intracellular non-membrane-bounded organelle;intracellular organelle;intracellular organelle part;intracellular part;kinetochore;macromolecular complex;membrane-bounded organelle;non-membrane-bounded organelle;nucleus;organelle;organelle part;protein complex	12.7063	12.6529	12.6446	24.0887	24.0043	24.2101	31.5955	28.813	31.4666	A8MU27;A8MUA9;P55854;B4DUW4;H7BZT4;P61956;P61956-2;Q6EEV6	A8MU27	SUMO2	NM_006937	17q25.1	17	NP_008868.3	Homo sapiens small ubiquitin-like modifier 2 (SUMO2), transcript variant 1, mRNA	1066	4	1	1	1	1	2	4	10740	95	0.451389	288	0.795	45.1	54.2	32.3	49	50.1	5.31879	0.0631579	28.8758	-0.892632	0.231579	0.189474	0.221053	0.230515	0.967359
158	PPP5C	Serine/threonine-protein phosphatase;Serine/threonine-protein phosphatase 5	biological regulation;biosynthetic process;cell cycle phase;cell cycle process;cellular biosynthetic process;cellular component organization;cellular component organization at cellular level;cellular component organization or biogenesis;cellular component organization or biogenesis at cellular level;cellular macromolecule biosynthetic process;cellular macromolecule metabolic process;cellular meta…	binding;catalytic activity;cation binding;hydrolase activity;hydrolase activity, acting on ester bonds;identical protein binding;ion binding;metal ion binding;molecular transducer activity;phosphatase activity;phosphoprotein phosphatase activity;phosphoric ester hydrolase activity;protein binding;protein serine/threonine phosphatase activity;signal transducer activity	cell part;cytoplasm;cytoplasmic part;Golgi apparatus;intracellular membrane-bounded organelle;intracellular organelle;intracellular part;membrane-bounded organelle;nucleus;organelle	10.4189	10.6771	10.5679	18.876	18.7119	19.1645	25.7581	23.2066	26.1005	A0A024R0Q7;A8MU39;B2R6R6;B4DDZ8;B4DLP6;B7Z1I1;H0YDU8;P53041;Q53FR0;Q59F46;Q9BPW0	A8MU39	PPP5C	NM_006247	19q13.32	19	NP_006238.1	Homo sapiens protein phosphatase 5 catalytic subunit (PPP5C), transcript variant 1, mRNA	2232	13	2	8	1	2	16	5	56748	499	0.562	1500	0.848	56.2	57	35	76.6	42	5.88434	0.104208	37.2491	-0.514228	0.292585	0.206413	0.268537	0.28111	0.339825
159	AIMP2;JTV1	Aminoacyl tRNA synthase complex-interacting multifunctional protein 2	amine metabolic process;amino acid activation;apoptosis;carboxylic acid metabolic process;cell death;cell differentiation;cellular amine metabolic process;cellular amino acid metabolic process;cellular developmental process;cellular ketone metabolic process;cellular macromolecule metabolic process;cellular metabolic process;cellular nitrogen compound metabolic process;cellular process;death;devel…	binding;protein binding	cell part;cytoplasmic part;cytosol;intracellular membrane-bounded organelle;intracellular organelle;intracellular part;membrane-bounded organelle;nucleus;organelle	11.7734	11.6526	11.8255	20.7908	19.7379	20.427	27.6316	25.0404	27.8933	A0A024QZY1;A8MU58;B2R7M3;F8W950;F8WCL2;Q13155	A8MU58	AIMP2	NM_001326609	7p22.1	7	NP_001313538.1	Homo sapiens aminoacyl tRNA synthetase complex interacting multifunctional protein 2 (AIMP2), transcript variant 4, mRNA	1305	5	0	1	1	1	1	2	26629	242	0.508916	729	0.764	50.9	52.3	38.3	62.1	54	8.25482	0.0702479	36.5264	-0.0256198	0.326446	0.239669	0.260331	0.262543	0.77568
160	RPL7	60S ribosomal protein L7	biosynthetic process;catabolic process;cellular biosynthetic process;cellular catabolic process;cellular component biogenesis;cellular component biogenesis at cellular level;cellular component disassembly;cellular component disassembly at cellular level;cellular component organization;cellular component organization at cellular level;cellular component organization or biogenesis;cellular componen…	binding;DNA binding;identical protein binding;mRNA binding;nucleic acid binding;protein binding;protein dimerization activity;protein homodimerization activity;RNA binding;structural constituent of ribosome;structural molecule activity	cell part;cytoplasmic part;cytosolic large ribosomal subunit;intracellular non-membrane-bounded organelle;intracellular organelle;intracellular organelle part;intracellular part;large ribosomal subunit;macromolecular complex;non-membrane-bounded organelle;organelle;organelle part;ribonucleoprotein complex;ribosome	13.8261	13.7973	13.7164	25.6227	25.6971	25.3451	30.8463	28.2777	30.9644	A8MUD9;C9JIJ5;C9JZ88;D3DWG1;O95036;P18124	A8MUD9	RPL7	NM_000971	8q21.11	8	NP_000962.2	Homo sapiens ribosomal protein L7 (RPL7), mRNA	866	7	1	8	1	2	4	9	29095	248	0.432396	747	0.777	43.2	45	34.1	50.6	54.5	10.6555	0.0927419	45.9464	-0.622581	0.310484	0.185484	0.258065	0.267937	0.657914
161	ATP5J	ATP synthase-coupling factor 6, mitochondrial	ATP biosynthetic process;ATP catabolic process;ATP metabolic process;ATP synthesis coupled proton transport;biosynthetic process;catabolic process;cation transport;cellular biosynthetic process;cellular catabolic process;cellular metabolic process;cellular nitrogen compound biosynthetic process;cellular nitrogen compound catabolic process;cellular nitrogen compound metabolic process;cellular proc…	cation transmembrane transporter activity;hydrogen ion transmembrane transporter activity;inorganic cation transmembrane transporter activity;ion transmembrane transporter activity;monovalent inorganic cation transmembrane transporter activity;substrate-specific transmembrane transporter activity;substrate-specific transporter activity;transmembrane transporter activity;transporter activity	cell part;cytoplasmic part;intracellular organelle part;intracellular part;macromolecular complex;membrane part;mitochondrial membrane part;mitochondrial part;mitochondrial proton-transporting ATP synthase complex, coupling factor F(o);organelle part;protein complex;proton-transporting ATP synthase complex, coupling factor F(o);proton-transporting two-sector ATPase complex, proton-transporting do…	10.4763	10.4047	10.375	21.1919	20.2747	21.1994	28.7877	26.7328	28.6141	A8MUH2;P18859;Q6IB54;Q6NZ59	A8MUH2	ATP5J	NM_001320267	21q21.3	21	NP_001307196.1	Homo sapiens ATP synthase, H+ transporting, mitochondrial Fo complex subunit F6 (ATP5J), transcript variant 7, mRNA	1823	4	0	10	0	0	1	9	12456	108	0.428135	327	0.779	42.8	50.5	33	45	50.7	9.51849	0.111111	50.4657	-0.477778	0.314815	0.194444	0.240741	0.197928	1.62149
162	RPL23A	60S ribosomal protein L23a	biosynthetic process;catabolic process;cell proliferation;cellular biosynthetic process;cellular catabolic process;cellular component disassembly;cellular component disassembly at cellular level;cellular component organization;cellular component organization at cellular level;cellular component organization or biogenesis;cellular component organization or biogenesis at cellular level;cellular mac…	binding;nucleic acid binding;nucleotide binding;protein binding;RNA binding;rRNA binding;structural constituent of ribosome;structural molecule activity	cell part;cytoplasmic part;cytosolic large ribosomal subunit;intracellular membrane-bounded organelle;intracellular non-membrane-bounded organelle;intracellular organelle;intracellular organelle part;intracellular part;large ribosomal subunit;macromolecular complex;membrane-bounded organelle;non-membrane-bounded organelle;nucleus;organelle;organelle part;ribonucleoprotein complex;ribosome	13.8905	13.8158	13.8114	24.4906	23.7154	24.2935	31.0266	28.2626	31.0561	A8MUS3;B9EJE3;H7BY10;K7EJV9;K7EMA7;K7ERT8;O95014;P62750;Q53RC5;A8MXA8	A8MUS3	RPL23A	NM_000984	17q11.2	17	NP_000975.2	Homo sapiens ribosomal protein L23a (RPL23A), mRNA	979	5	7	6	1	4	3	6	17564	156	0.494692	471	0.814	49.5	52.2	36.3	59.9	51.2	10.4417	0.0512821	53.7821	-0.726282	0.25641	0.160256	0.24359	0.310064	0.714246
163	DLG1	Disks large homolog 1	actin cytoskeleton organization;actin filament organization;actin filament-based process;alpha-amino-3-hydroxy-5-methyl-4-isoxazole propionate receptor clustering;anatomical structure morphogenesis;axon guidance;behavior;biological adhesion;biological regulation;cell adhesion;cell communication;cell cycle checkpoint;cell junction assembly;cell junction organization;cell part morphogenesis;cell pr…	binding;catalytic activity;channel regulator activity;cytoskeletal protein binding;enzyme binding;guanylate kinase activity;hydrolase activity;hydrolase activity, acting on ester bonds;kinase activity;kinase binding;L27 domain binding;nucleobase-containing compound kinase activity;nucleotide kinase activity;phosphatase activity;phosphatase binding;phosphoprotein phosphatase activity;phosphoric es…	basolateral plasma membrane;cell cortex part;cell fraction;cell junction;cell part;cell projection cytoplasm;cell projection part;cell-cell junction;cortical cytoskeleton;cytoplasmic part;cytoplasmic vesicle membrane;cytoplasmic vesicle part;cytoskeletal part;cytoskeleton;cytosol;dendrite cytoplasm;endocytic vesicle membrane;endoplasmic reticulum membrane;endoplasmic reticulum part;excitatory syn…	11.4708	11.2741	11.4943	17.0522	16.7824	17.1601	23.701	21.7392	23.696	A8MUT6;B4DF78;B4E2H8;B7Z3U2;B7Z647;B9EGL1;C9IYP1;C9J110;C9JCP6;C9JN61;C9JUA9;E7EQD7;F2Z2L0;F8W750;H7C166;K7EQM6;P78352;Q12959;Q3ZCU5;Q59FC4;Q6PJH1;Q8N3T5;E7ETS7;E7EWL7;E9PG21;Q12959-2;Q12959-3;Q12959-4;Q12959-5;Q12959-6;Q12959-7	A8MUT6	DLG1	NM_001290983	3q29	3	NP_001277912.1	Homo sapiens discs large MAGUK scaffold protein 1 (DLG1), transcript variant 6, mRNA	5046	26	6	17	1	1	10	22	100324	904	0.414365	2715	0.733	41.4	53.7	38.7	31.9	50.2	5.50897	0.0630531	48.0717	-0.507412	0.284292	0.261062	0.220133	0.205254	0.222576
164	PDXK;HEL-S-1a	Pyridoxal kinase	biosynthetic process;cell proliferation;cellular biosynthetic process;cellular metabolic compound salvage;cellular metabolic process;cellular process;coenzyme biosynthetic process;coenzyme metabolic process;cofactor biosynthetic process;cofactor metabolic process;heterocycle metabolic process;metabolic process;pyridoxal 5'-phosphate salvage;pyridoxal phosphate biosynthetic process;pyridoxal phosp…	adenyl nucleotide binding;adenyl ribonucleotide binding;alkali metal ion binding;ATP binding;binding;catalytic activity;cation binding;cofactor binding;identical protein binding;ion binding;kinase activity;lithium ion binding;magnesium ion binding;metal ion binding;nucleotide binding;phosphotransferase activity, alcohol group as acceptor;potassium ion binding;protein binding;protein dimerization …	cell part;cytoplasmic part;cytosol;intracellular membrane-bounded organelle;intracellular organelle;intracellular part;membrane-bounded organelle;nucleus;organelle	9.69823	9.64162	9.92383	19.4936	18.5232	19.6496	26.9766	24.2329	26.9979	A8MV33;F2Z2Y4;G1UI32;O00764;V9HWC3;F2Z3F8;O00764-2;O00764-3	A8MV33	PDXK	NM_003681	21q22.3	21	NP_003672.1	Homo sapiens pyridoxal kinase (PDXK), transcript variant 1, mRNA	7390	11	13	5	0	0	1	8	34971	312	0.5836	939	0.852	58.4	60.1	35.1	79.9	41.2	5.74603	0.0641026	41.0949	-0.207051	0.323718	0.211538	0.266026	0.282496	0.531267
165	PPAN	Suppressor of SWI4 1 homolog	activation of adenylate cyclase activity;activation of phospholipase C activity;activation of phospholipase C activity by G-protein coupled receptor protein signaling pathway coupled to IP3 second messenger;biological regulation;calcium-mediated signaling;cell surface receptor linked signaling pathway;cellular macromolecule metabolic process;cellular metabolic process;cellular nitrogen compound m…	adenosine receptor activity, G-protein coupled;ATP-activated nucleotide receptor activity;binding;G-protein coupled receptor activity;molecular transducer activity;neurotransmitter binding;neurotransmitter receptor activity;nucleotide receptor activity;nucleotide receptor activity, G-protein coupled;purinergic nucleotide receptor activity;purinergic nucleotide receptor activity, G-protein coupled…	cell part;cytoplasm;integral to membrane;integral to plasma membrane;intracellular membrane-bounded organelle;intracellular non-membrane-bounded organelle;intracellular organelle;intracellular organelle part;intracellular part;intrinsic to membrane;intrinsic to plasma membrane;membrane part;membrane-bounded organelle;non-membrane-bounded organelle;nuclear part;nucleolus;nucleus;organelle;organell…	8.88543	9.16204	9.18687	21.7111	21.8139	21.4382	23.9755	21.8063	24.0626	A8MV53;C9J3W3;C9JHF7;H7C446;Q9NQ55;C9J3F9;C9JW41;Q9NQ55-2	A8MV53	PPAN	NM_001346141	19p13.2	19	NP_001333070.1	Homo sapiens peter pan homolog (Drosophila) (PPAN), transcript variant 4, mRNA	2520	11	0	1	0	0	0	0	47014	420	0.619161	1263	0.85	61.9	64.6	40.9	80.3	42.2	9.85968	0.047619	52.0548	-0.744286	0.233333	0.22619	0.27381	0.264734	0.433868
166	ATF7IP	Activating transcription factor 7-interacting protein 1	biological regulation;biosynthetic process;cellular biosynthetic process;cellular macromolecule biosynthetic process;cellular macromolecule metabolic process;cellular metabolic process;cellular nitrogen compound metabolic process;cellular process;DNA alkylation;DNA metabolic process;DNA methylation;DNA modification;interspecies interaction between organisms;macromolecule biosynthetic process;macr…	binding;protein binding		11.234	10.633	11.9204	16.6343	17.4349	18.1095	20.7271	17.8367	21.2184	A0A024RAY1;A8MV73;B3KNI7;B3KQF8;B4DRL6;B4E2A2;F5GYR7;F5GZ10;F5GZ98;F5H1K9;F5H221;F5H2H9;F5H2W9;F5H3C4;F5H502;F5H592;F5H6X8;F5H8I0;F8WE35;Q6VMQ6;F5GX74;G3V1U0;Q6VMQ6-2	A8MV73	ATF7IP	NM_181352	12p13.1	12	NP_851997.1	Homo sapiens activating transcription factor 7 interacting protein (ATF7IP), transcript variant 1, mRNA	9019	15	5	1	0	0	3	0	137362	1278	0.442533	3837	0.747	44.3	56.6	45.3	30.9	49	4.60565	0.029734	62.2061	-0.659468	0.213615	0.307512	0.237872	0.201632	0.151493
167	CASP3	Caspase-3;Caspase-3 subunit p17;Caspase-3 subunit p12	activation of caspase activity;activation of caspase activity by cytochrome c;apoptosis;biological regulation;catabolic process;cell death;cell surface receptor linked signaling pathway;cellular catabolic process;cellular component organization;cellular component organization or biogenesis;cellular macromolecule catabolic process;cellular macromolecule metabolic process;cellular membrane organiza…	binding;catalytic activity;cysteine-type endopeptidase activity;cysteine-type peptidase activity;endopeptidase activity;hydrolase activity;peptidase activity;peptidase activity, acting on L-amino acid peptides;protein binding	cell part;cytoplasm;cytoplasmic part;cytosol;intracellular membrane-bounded organelle;intracellular organelle;intracellular organelle part;intracellular part;membrane;membrane-bounded organelle;mitochondrion;nuclear part;nucleoplasm;nucleus;organelle;organelle part;plasma membrane	10.2724	10.241	10.1784	17.4727	16.9662		23.4095	19.779	23.5363	A0A087WU32;A8MVM1;C9JXR7;P42574;Q5HYI3;F5H531	A8MVM1	CASP3	NM_004346	4q35.1	4	NP_004337.2	Homo sapiens caspase 3 (CASP3), transcript variant alpha, mRNA	2689	8	6	5	0	1	1	16	31477	277	0.390887	834	0.769	39.1	44.2	36.3	36.7	51.2	6.09064	0.0974729	40.3823	-0.45704	0.285199	0.231047	0.223827	0.190167	0.666161
168	CARS	Cysteine--tRNA ligase, cytoplasmic	amine metabolic process;amino acid activation;carboxylic acid metabolic process;cellular amine metabolic process;cellular amino acid metabolic process;cellular ketone metabolic process;cellular macromolecule metabolic process;cellular metabolic process;cellular nitrogen compound metabolic process;cellular process;cysteinyl-tRNA aminoacylation;macromolecule metabolic process;metabolic process;ncRN…	adenyl nucleotide binding;adenyl ribonucleotide binding;aminoacyl-tRNA ligase activity;ATP binding;binding;catalytic activity;cation binding;cysteine-tRNA ligase activity;identical protein binding;ion binding;ligase activity;ligase activity, forming aminoacyl-tRNA and related compounds;ligase activity, forming carbon-oxygen bonds;metal ion binding;nucleic acid binding;nucleotide binding;protein b…	cell part;cytoplasm;cytoplasmic part;cytosol;intracellular part	9.31377	9.62158	9.45296	18.5448	19.2797	19.3197	25.4966	22.7818	26.3389	A0A024RCG3;A8K067;A8MVQ3;C9JLN0;E9PRS8;P49589;Q59HE5;B4DKY1;E9PLP0;P49589-2;P49589-3	A8MVQ3	CARS	NM_001194997	11p15.4	11	NP_001181926.1	Homo sapiens cysteinyl-tRNA synthetase (CARS), transcript variant 5, mRNA	2807	23	3	1	1	2	3	5	91880	809	0.533333	2430	0.814	53.3	55.9	38.9	65.2	51	6.64948	0.0877627	49.9664	-0.534981	0.280593	0.210136	0.280593	0.258283	0.251714
169	MRPL23	39S ribosomal protein L23, mitochondrial	biosynthetic process;cellular biosynthetic process;cellular macromolecule biosynthetic process;cellular macromolecule metabolic process;cellular metabolic process;cellular process;cellular protein metabolic process;macromolecule biosynthetic process;macromolecule metabolic process;metabolic process;primary metabolic process;protein metabolic process;translation	binding;nucleic acid binding;nucleotide binding;RNA binding;structural constituent of ribosome;structural molecule activity	cell part;cytoplasmic part;intracellular non-membrane-bounded organelle;intracellular organelle;intracellular organelle part;intracellular part;large ribosomal subunit;macromolecular complex;mitochondrial large ribosomal subunit;mitochondrial part;non-membrane-bounded organelle;organellar large ribosomal subunit;organelle;organelle part;ribonucleoprotein complex;ribosome	10.1581	10.1609	10.0451	17.6602	17.5466	17.5497	25.6646	23.4534	25.9677	A0A024RCB2;A8MVT4;A8MYK1;B2R9J4;H7C2P7;Q16540;A6NJD9	A8MVT4	MRPL23	NM_021134	11p15.5	11	NP_066957.3	Homo sapiens mitochondrial ribosomal protein L23 (MRPL23), mRNA	758	5	3	0	1	1	1	0	17650	153	0.612554	462	0.884	61.3	63	40.9	79.9	37.3	9.68524	0.104575	49.6268	-0.685621	0.300654	0.228758	0.20915	0.272477	1.00285
170	BICD1;GLYAT	Protein bicaudal D homolog 1	anatomical structure morphogenesis;biological regulation;cellular component assembly;cellular component assembly at cellular level;cellular component movement;cellular component organization;cellular component organization at cellular level;cellular component organization or biogenesis;cellular component organization or biogenesis at cellular level;cellular localization;cellular macromolecular co…	binding;binding, bridging;cytoskeletal adaptor activity;cytoskeletal protein binding;dynactin binding;dynein binding;enzyme binding;G-protein-coupled receptor binding;GTPase binding;protein binding;protein binding, bridging;proteinase activated receptor binding;Rab GTPase binding;Ras GTPase binding;receptor binding;small GTPase binding;structural constituent of cytoskeleton;structural molecule ac…	cell part;cytoplasmic part;cytoplasmic vesicle;cytoskeleton;cytosol;extracellular region part;Golgi apparatus;Golgi apparatus part;host cell cytoplasm part;host cell part;host cell viral assembly compartment;host intracellular membrane-bounded organelle;host intracellular organelle;host intracellular part;intracellular membrane-bounded organelle;intracellular non-membrane-bounded organelle;intrac…	9.41019	8.95063	9.31413	15.8792		15.7957	22.3061	19.7769		A8MVZ6;Q96G01;F8W113;Q96G01-3	A8MVZ6	BICD1	NM_001714	12p11.21	12	NP_001705.2	Homo sapiens BICD cargo adaptor 1 (BICD1), transcript variant 1, mRNA	3589	10	0	1	0	0	2	2	110619	975	0.501366	2928	0.802	50.1	56.2	35.6	58.6	53.9	5.59711	0.0389744	51.6329	-0.786462	0.243077	0.195897	0.327179	0.255969
171	ALDOC	Fructose-bisphosphate aldolase C	alcohol biosynthetic process;alcohol catabolic process;alcohol metabolic process;biological regulation;biosynthetic process;carbohydrate biosynthetic process;carbohydrate catabolic process;carbohydrate metabolic process;catabolic process;cellular biosynthetic process;cellular carbohydrate biosynthetic process;cellular carbohydrate catabolic process;cellular carbohydrate metabolic process;cellular…	aldehyde-lyase activity;ATPase binding;binding;carbohydrate binding;carbon-carbon lyase activity;catalytic activity;cytoskeletal protein binding;enzyme binding;fructose binding;fructose-bisphosphate aldolase activity;identical protein binding;lyase activity;monosaccharide binding;protein binding;sugar binding	cell part;centriolar satellite;cytoplasmic part;cytoskeletal part;cytoskeleton;cytosol;intracellular membrane-bounded organelle;intracellular non-membrane-bounded organelle;intracellular organelle;intracellular organelle part;intracellular part;membrane-bounded organelle;microtubule organizing center part;non-membrane-bounded organelle;organelle;organelle part;vacuole	9.27609	9.20806	9.22302	25.7762	25.5343	25.9597	27.6108	24.5376	27.742	A0A024QZ64;A0A024R145;A0A087WXX2;A8K430;A8MVZ9;B7Z1H6;B7Z1L5;B7Z1N6;B7Z1Y2;B7Z1Z9;B7Z3K7;B7Z3K9;C9J8F3;J3KSV6;J3QKK1;J3QKP5;K7EKH5;P05062;P09972;Q5T7D5;Q8NHT3	A8MVZ9	ALDOC	NM_005165	17q11.2	17	NP_005156.1	Homo sapiens aldolase, fructose-bisphosphate C (ALDOC), mRNA	1665	9	1	5	1	2	1	8	39325	364	0.559817	1095	0.797	56	63.8	44.1	60	49.9	6.41364	0.0686813	33.6918	-0.240659	0.282967	0.228022	0.282967	0.255258	0.498043
172	LDHA;HEL-S-133P;LDHB	L-lactate dehydrogenase A chain;L-lactate dehydrogenase;L-lactate dehydrogenase B chain;L-lactate dehydrogenase	alcohol catabolic process;alcohol metabolic process;carbohydrate catabolic process;carbohydrate metabolic process;carboxylic acid metabolic process;catabolic process;cellular carbohydrate catabolic process;cellular carbohydrate metabolic process;cellular ketone metabolic process;cellular metabolic process;cellular process;generation of precursor metabolites and energy;glucose catabolic process;gl…	binding;catalytic activity;lactate dehydrogenase activity;L-lactate dehydrogenase activity;nucleotide binding;oxidoreductase activity;oxidoreductase activity, acting on CH-OH group of donors;oxidoreductase activity, acting on the CH-OH group of donors, NAD or NADP as acceptor	cell part;cytoplasm;cytoplasmic part;cytosol;intracellular part	14.0841	14.0102	14.0125	25.3674	24.9739	25.0332	33.2437	30.3779	33.2352	A8MW50;C9J7H8;D6NKH9;F5H155;F5H245;F5H5G7;F5H793;G3XAP5;G9BCY7;G9BCY8;P07195;P07864;Q5U077;Q6ZMR3	A8MW50	LDHA	NM_001165414	11p15.1	11	NP_001158886.1	Homo sapiens lactate dehydrogenase A (LDHA), transcript variant 3, mRNA	2323	8	4	1	2	2	2	4	39706	361	0.449355	1086	0.732	44.9	52.5	35.6	46.7	54.9	8.61456	0.0720222	24.1042	-0.0315789	0.34349	0.240997	0.240997	0.238121	0.478598
173	NAA10	N-alpha-acetyltransferase 10	cellular component organization;cellular component organization at cellular level;cellular component organization or biogenesis;cellular component organization or biogenesis at cellular level;cellular macromolecule metabolic process;cellular metabolic process;cellular nitrogen compound metabolic process;cellular process;cellular protein metabolic process;DNA conformation change;DNA metabolic proc…	acetyltransferase activity;binding;catalytic activity;N-acetyltransferase activity;N-acyltransferase activity;peptide alpha-N-acetyltransferase activity;peptide N-acetyltransferase activity;protein binding;transferase activity;transferase activity, transferring acyl groups;transferase activity, transferring acyl groups other than amino-acyl groups	cell part;centrosome;cytoplasm;cytoplasmic part;cytoskeletal part;Golgi apparatus;intracellular membrane-bounded organelle;intracellular non-membrane-bounded organelle;intracellular organelle;intracellular organelle part;intracellular part;membrane-bounded organelle;microtubule organizing center;non-membrane-bounded organelle;nucleus;organelle;organelle part	11.7088	11.714	11.7218	20.6281	20.7847	20.653	27.3974	24.8847	27.4391	A8MWP7;B4DFG1;B4DKJ7;B7Z9N2;C9JN83;C9JW55;F8W808;H0Y8T0;P41227;Q6P4J0;Q9BSU3;A6NM98	A8MWP7	NAA10	NM_003491	Xq28	X	NP_003482.1	Homo sapiens N(alpha)-acetyltransferase 10, NatA catalytic subunit (NAA10), transcript variant 1, mRNA	1136	8	3	10	1	2	3	12	26327	235	0.563559	708	0.859	56.4	58.5	36.9	73.7	48	5.41205	0.0638298	58.0532	-0.755319	0.238298	0.242553	0.314894	0.255399	0.678229
174	WIPF2;WIRE	WAS/WASL-interacting protein family member 2		actin binding;binding;cytoskeletal protein binding;protein binding	cell part;cytoplasm;cytoskeleton;intracellular non-membrane-bounded organelle;intracellular organelle;intracellular part;non-membrane-bounded organelle;organelle	8.45287	8.5253	8.86413	15.6347	15.6393	15.6729	22.2989	19.2002	22.8686	A0A024R1X2;A8MWR2;J3QKM5;Q8TF74	A8MWR2	WIPF2	NM_133264	17q21.2	17	NP_573571.1	Homo sapiens WAS/WASL interacting protein family member 2 (WIPF2), mRNA	5525	8	6	3	0	0	2	1	46158	440	0.597128	1323	0.813	59.7	66.4	64.9	47.8	53.9	10.9257	0.0318182	83.537	-1.00568	0.143182	0.477273	0.184091	0.211873	0.29571
175	KLC2	Kinesin light chain 2	biological regulation;blood coagulation;coagulation;hemostasis;multicellular organismal process;regulation of biological quality;regulation of body fluid levels	binding;catalytic activity;cytoskeletal protein binding;hydrolase activity;hydrolase activity, acting on acid anhydrides;hydrolase activity, acting on acid anhydrides, in phosphorus-containing anhydrides;kinesin binding;microtubule motor activity;motor activity;nucleoside-triphosphatase activity;protein binding;pyrophosphatase activity	cell part;cytoplasmic part;cytoskeletal part;cytosol;intracellular organelle part;intracellular part;kinesin complex;kinesin I complex;macromolecular complex;microtubule;microtubule associated complex;organelle part;protein complex	10.0118	10.3074	10.2211	18.6566	18.6636	18.8553	23.9226	21.211	23.6307	A8MX29;A8MZ87;C9JHT2;E9PI24;E9PM83;E9PP09;E9PQ02;Q9H0B6;Q9H0B6-2	A8MX29	KLC2	NM_001134775	11q13.2	11	NP_001128247.1	Homo sapiens kinesin light chain 2 (KLC2), transcript variant 3, mRNA	3093	16	0	19	0	0	18	13	68804	622	0.615837	1869	0.855	61.6	66.3	42.4	76.1	42.1	6.71576	0.0466238	60.8611	-0.731833	0.23955	0.23955	0.319936	0.272977	0.275454
176	ERCC2	TFIIH basal transcription factor complex helicase XPD subunit	biological regulation;biosynthetic process;catabolic process;cell cycle checkpoint;cell differentiation;cellular biosynthetic process;cellular catabolic process;cellular developmental process;cellular macromolecule catabolic process;cellular macromolecule metabolic process;cellular metabolic process;cellular nitrogen compound metabolic process;cellular process;cellular protein metabolic process;c…	5'-3' DNA helicase activity;adenyl nucleotide binding;adenyl ribonucleotide binding;ATP binding;ATPase activity;ATPase activity, coupled;ATP-dependent DNA helicase activity;ATP-dependent helicase activity;binding;catalytic activity;cation binding;DNA binding;DNA helicase activity;DNA-dependent ATPase activity;helicase activity;hydrolase activity;hydrolase activity, acting on acid anhydrides;hydro…	cell part;cytoplasm;cytoskeletal part;holo TFIIH complex;intracellular membrane-bounded organelle;intracellular organelle;intracellular organelle part;intracellular part;macromolecular complex;membrane-bounded organelle;MMXD complex;nuclear part;nucleoplasm part;nucleus;organelle;organelle part;protein complex;transcription factor complex	10.4055	10.2989	10.7071	15.7036	14.8287	15.2379	21.4754	19.5061	22.2875	A8MX75;B4E0F6;E7EVE9;K7EIT8;K7EKF3;K7ENL1;P18074;Q2TB79;Q6ZNQ5;E9PM96;P18074-2	A8MX75	ERCC2	NM_000400	19q13.32	19	NP_000391.1	Homo sapiens ERCC excision repair 2, TFIIH core complex helicase subunit (ERCC2), transcript variant 1, mRNA	2568	23	10	3	0	1	7	0	86778	760	0.59965	2283	0.862	60	61.8	37.3	80.8	38.2	6.72076	0.0947368	42.8628	-0.154868	0.344737	0.172368	0.290789	0.2687	0.256438
177	OPA1	Dynamin-like 120 kDa protein, mitochondrial;Dynamin-like 120 kDa protein, form S1	apoptosis;axon cargo transport;axon transport of mitochondrion;biological regulation;cell death;cellular component movement;cellular component organization;cellular component organization at cellular level;cellular component organization or biogenesis;cellular component organization or biogenesis at cellular level;cellular membrane fusion;cellular membrane organization;cellular process;cytoskelet…	binding;catalytic activity;cation binding;GTP binding;GTPase activity;guanyl nucleotide binding;guanyl ribonucleotide binding;hydrolase activity;hydrolase activity, acting on acid anhydrides;hydrolase activity, acting on acid anhydrides, in phosphorus-containing anhydrides;ion binding;magnesium ion binding;metal ion binding;nucleoside-triphosphatase activity;nucleotide binding;protein binding;pur…	cell part;cell projection;cytoplasmic part;dendrite;integral to membrane;intracellular organelle part;intracellular part;intrinsic to membrane;membrane;membrane part;membrane-enclosed lumen;mitochondrial crista;mitochondrial intermembrane space;mitochondrial membrane;mitochondrial membrane part;mitochondrial outer membrane;mitochondrial part;neuron projection;organelle envelope lumen;organelle me…	11.7536	11.5768	11.5879	20.9027	20.5217	20.601	26.3767	24.2786	26.3355	A8MXB6;C9JMB8;C9JY58;E5KLJ5;E5KLJ6;E5KLJ7;E5KLJ9;E5KLK0;E5KLK1;E5KLK2;E5KLL9;E5KLM0;E5KLM1;E5KLM2;H7C141;H7C321;H7C3G2;O60313;Q6PEK6;O60313-2	A8MXB6	OPA1	NM_130837	3q29	3	NP_570850.2	Homo sapiens OPA1, mitochondrial dynamin like GTPase (OPA1), transcript variant 8, mRNA	6510	31	5	1	5	6	1	9	117613	1015	0.406824	3048	0.722	40.7	52.4	33.8	35.9	52.3	7.63263	0.0778325	45.4373	-0.568177	0.305419	0.174384	0.279803	0.218089	0.186097
178	SUMF2;DKFZP566I1024	Sulfatase-modifying factor 2		binding;cation binding;ion binding;metal ion binding	cell part;cytoplasmic part;endoplasmic reticulum lumen;endoplasmic reticulum part;intracellular organelle lumen;intracellular organelle part;intracellular part;membrane-enclosed lumen;organelle lumen;organelle part	11.9215	11.9898	11.9894	20.2171	20.2763	20.0557	26.3478	24.1852	26.2863	A0A024RDK8;A8MXB9;C9J660;C9JL30;E9PBT8;E9PG02;F8WA42;F8WES7;F8WEV7;F8WEX5;H7C3B2;J3KQJ1;J3QT17;Q75LP3;Q8NBJ7;Q8NBJ7-2;Q8NBJ7-3;Q8NBJ7-4;Q8NBJ7-5	A8MXB9	SUMF2	NM_015411	7p11.2	7	NP_056226.2	Homo sapiens sulfatase modifying factor 2 (SUMF2), transcript variant 2, mRNA	2064	9	6	0	1	1	2	0		320	0.586708	963	0.798	58.7	62	49.8	64.2	50.2	9.27301	0.1125	32.2969	-0.564375	0.265625	0.2625	0.2625	0.225092	0.584629
179	P4HA2;DKFZp686M0919	Prolyl 4-hydroxylase subunit alpha-2		binding;carboxylic acid binding;catalytic activity;cation binding;dioxygenase activity;electron carrier activity;ion binding;iron ion binding;L-ascorbic acid binding;metal ion binding;oxidoreductase activity;oxidoreductase activity, acting on paired donors, with incorporation or reduction of molecular oxygen;oxidoreductase activity, acting on paired donors, with incorporation or reduction of mole…	cell part;cytoplasmic part;endoplasmic reticulum;endoplasmic reticulum lumen;endoplasmic reticulum part;intracellular membrane-bounded organelle;intracellular organelle;intracellular organelle lumen;intracellular organelle part;intracellular part;membrane-bounded organelle;membrane-enclosed lumen;organelle;organelle lumen;organelle part	10.2891	9.96903	10.1988	17.4371	16.8106	17.4431	23.9198	21.7376	23.3488	A8MXE0;C9JCP0;C9JFJ1;C9JIG4;C9JN43;C9JX45;E7ENX0;E7EPI9;E7ERI1;O15460;Q05DA4;Q5HYD8;H7BZL9;O15460-2	A8MXE0	P4HA2	NM_004199	5q31.1	5	NP_004190.1	Homo sapiens prolyl 4-hydroxylase subunit alpha 2 (P4HA2), transcript variant 1, mRNA	2588	15	5	3	1	1	3	1		535	0.527985	1608	0.803	52.8	58.8	40.3	59.3	53.3	5.48846	0.100935	40.8406	-0.436262	0.306542	0.186916	0.300935	0.254735	0.351272
180	RAI1	Retinoic acid-induced protein 1		binding;cation binding;ion binding;metal ion binding;transition metal ion binding;zinc ion binding	cell part;cytoplasm;intracellular membrane-bounded organelle;intracellular organelle;intracellular part;membrane-bounded organelle;nucleus;organelle	8.88078	8.53565	9.06603	15.8212	12.8888	16.2362	21.8849	19.9221	22.1103	A8MXE8;Q7Z5J4;A8MTC3;C9JWB0;E7ETW1;E7EVZ3;Q7Z5J4-2;Q7Z5J4-3;Q7Z5J4-4	A8MXE8	RAI1	NM_030665	17p11.2	17	NP_109590.3	Homo sapiens retinoic acid induced 1 (RAI1), mRNA	7668	6	4	19	1	1	3	21	203222	1906	0.640098	5721	0.842	64	62	53.8	76.2	41.2	9.03168	0.0487933	67.1063	-0.767733	0.179958	0.332634	0.246065	0.261618	0.0974105
181	NAP1L4	Nucleosome assembly protein 1-like 4	cellular component assembly;cellular component assembly at cellular level;cellular component organization;cellular component organization at cellular level;cellular component organization or biogenesis;cellular component organization or biogenesis at cellular level;cellular macromolecular complex assembly;cellular macromolecular complex subunit organization;cellular process;chromatin organization…	binding;protein binding;unfolded protein binding	cell part;chromatin assembly complex;cytoplasm;intracellular membrane-bounded organelle;intracellular organelle;intracellular organelle part;intracellular part;macromolecular complex;membrane-bounded organelle;nuclear part;nucleus;organelle;organelle part;protein complex	11.0397	11.0641	11.0359	22.2132	22.0901	22.0974	28.7186	25.8165	29.0559	A0A024RCC9;A8MXH2;B4DS05;B7ZAC7;B7ZAK9;B7ZB83;C9J1B1;C9J6D1;C9JZI7;E9PJJ2;E9PKI2;E9PKT8;E9PNJ7;E9PNW0;E9PP22;E9PS34;H0YCI4;Q99733;A8MZ22;F5HFY4	A8MXH2	NAP1L4	NM_005969	11p15.4	11	NP_005960.1	Homo sapiens nucleosome assembly protein 1 like 4 (NAP1L4), mRNA	2564	16	6	14	1	2	2	19	42692	375	0.433511	1128	0.785	43.4	55.3	33	41.8	51.9	4.59747	0.0933333	48.8003	-0.781067	0.261333	0.2	0.274667	0.220493	0.388639
182	RPS9	40S ribosomal protein S9	biological regulation;biosynthetic process;catabolic process;cellular biosynthetic process;cellular catabolic process;cellular component disassembly;cellular component disassembly at cellular level;cellular component organization;cellular component organization at cellular level;cellular component organization or biogenesis;cellular component organization or biogenesis at cellular level;cellular …	binding;nucleic acid binding;protein binding;RNA binding;rRNA binding;structural constituent of ribosome;structural molecule activity;translation regulator activity	cell part;cytosolic small ribosomal subunit;intracellular non-membrane-bounded organelle;intracellular organelle;intracellular organelle part;intracellular part;macromolecular complex;non-membrane-bounded organelle;nuclear part;nucleolus;organelle;organelle part;ribonucleoprotein complex;small ribosomal subunit	13.425	13.2786	13.392	25.6957	25.7398	25.7617	30.3379	27.5225	30.4454	A0A024R4M0;A5D904;A8MXK4;B5MCT8;B7Z732;C9JM19;F2Z3C0;P46781	A8MXK4	RPS9	NM_001321702	19q13.42	19	NP_001308631.1	Homo sapiens ribosomal protein S9 (RPS9), transcript variant 3, mRNA	790	5	0	5	0	0	2	6	22460	194	0.601709	585	0.864	60.2	64.1	38.5	77.9	41.3	10.6572	0.0670103	60.6887	-0.64433	0.314433	0.175258	0.247423	0.257399	0.753056
183	SEC13	Protein SEC13 homolog	antigen processing and presentation;antigen processing and presentation of peptide antigen;antigen processing and presentation of peptide antigen via MHC class I;carbohydrate metabolic process;cell cycle phase;cell cycle process;cellular carbohydrate metabolic process;cellular component organization;cellular component organization at cellular level;cellular component organization or biogenesis;ce…	binding;protein binding	cell part;coated vesicle membrane;cytoplasmic part;cytoplasmic vesicle membrane;cytoplasmic vesicle part;cytosol;endoplasmic reticulum membrane;endoplasmic reticulum part;ER to Golgi transport vesicle membrane;intracellular organelle part;intracellular part;macromolecular complex;membrane;membrane part;nuclear part;Nup107-160 complex;organelle membrane;organelle part;protein complex;transport ves…	11.1258	11.0153	11.0621	19.1694	19.4613	19.5636	28.0386	25.7094	28.0394	A4UCS7;A8MWR8;A8MXL6;E7ERC8;P55735;Q53GB2;Q59FA6;A8MV37	A8MXL6	SEC13	NM_001136026	3p25.3	3	NP_001129498.1	Homo sapiens SEC13 homolog, nuclear pore and COPII coat complex component (SEC13), transcript variant 3, mRNA	1615	10	5	1	1	1	7	1	40616	368	0.549232	1107	0.819	54.9	53.9	44.7	66.1	49.6	5.49579	0.0869565	34.1133	-0.317935	0.293478	0.26087	0.209239	0.247926	0.479974
184	RCN2	Reticulocalbin-2		binding;calcium ion binding;cation binding;ion binding;metal ion binding	cell part;cytoplasmic part;endoplasmic reticulum lumen;endoplasmic reticulum part;intracellular organelle lumen;intracellular organelle part;intracellular part;membrane-enclosed lumen;organelle lumen;organelle part	11.4647	11.5624	11.2881	19.7865	19.1033	18.9884	26.2417	24.1124	26.0783	A8MXP8;H0YL43;Q14257;F8WCY5	A8MXP8	RCN2	NM_001271837	15q24.3	15	NP_001258766.1	Homo sapiens reticulocalbin 2 (RCN2), transcript variant 2, mRNA	2267	8	2	0	1	1	4	3		335	0.443452	1008	0.764	44.3	60.7	28.3	44	55.3	4.3183	0.110448	50.0215	-0.749254	0.301493	0.161194	0.325373	0.19298	0.511989
185	MATR3;DKFZp686K23100	Matrin-3		binding;cation binding;ion binding;metal ion binding;nucleic acid binding;nucleotide binding;protein binding;RNA binding;structural molecule activity;transition metal ion binding;zinc ion binding	cell part;intracellular membrane-bounded organelle;intracellular organelle;intracellular organelle part;intracellular part;membrane;membrane-bounded organelle;nuclear inner membrane;nuclear matrix;nuclear membrane;nuclear part;nucleus;organelle;organelle inner membrane;organelle membrane;organelle part	11.8728	11.7612	11.7764	23.3957	23.0501	23.0886	29.4451	27.5791	29.1419	A8MXP9;D6R8Z5;D6R991;D6R9F3;D6RB45;D6RBS2;D6RCM3;D6REK4;D6REM6;H0Y8T4;P43243;Q68D11;Q68E03;B3KM87;D6RAM9;D6RAY2;D6RBI2;D6RBK5;D6RE02	A8MXP9	MATR3	NM_199189	5q31.2	5	NP_954659.1	Homo sapiens matrin 3 (MATR3), transcript variant 1, mRNA	5604	18	8	46	0	2	5	68	94493	847	0.424135	2544	0.76	42.4	53.9	40.4	32.9	46.7	5.86676	0.0625738	52.9069	-0.928571	0.22196	0.279811	0.253837	0.196531	0.231245
186	ALDH3A1	Aldehyde dehydrogenase, dimeric NADP-preferring;Aldehyde dehydrogenase	cellular aldehyde metabolic process;cellular metabolic process;cellular process;metabolic process	alcohol dehydrogenase (NADP+) activity;aldehyde dehydrogenase (NAD) activity;aldehyde dehydrogenase [NAD(P)+] activity;aldo-keto reductase (NADP) activity;catalytic activity;oxidoreductase activity;oxidoreductase activity, acting on CH-OH group of donors;oxidoreductase activity, acting on the aldehyde or oxo group of donors;oxidoreductase activity, acting on the aldehyde or oxo group of donors, N…	cell part;cytoplasmic part;cytosol;endoplasmic reticulum;intracellular membrane-bounded organelle;intracellular organelle;intracellular part;membrane-bounded organelle;organelle	7.89864	8.08453	7.94985	15.1193		17.6412	22.976	18.3525	20.6056	A8MYB8;B3KSJ6;C9JKT2;C9JMC5;E9PNN6;I3L1H6;I3L3I9;I3L3W9;I3L4E5;P30838;Q6PKA6;Q8N9T9;E7ERM4;H0Y3F3	A8MYB8	ALDH3A1	NM_001135168	17p11.2	17	NP_001128640.1	Homo sapiens aldehyde dehydrogenase 3 family member A1 (ALDH3A1), transcript variant 1, mRNA	1944	10	2	4	1	1	1	6	50264	453	0.601322	1362	0.855	60.1	58.4	38.5	83.5	38.2	6.11285	0.0772627	47.8952	-0.201104	0.311258	0.225166	0.267108	0.30129	0.39487
187	AKAP13	A-kinase anchor protein 13	apoptosis;biological regulation;cell death;cell surface receptor linked signaling pathway;cellular process;cellular response to stimulus;death;enzyme linked receptor protein signaling pathway;induction of apoptosis;induction of apoptosis by extracellular signals;induction of programmed cell death;intracellular signal transduction;nerve growth factor receptor signaling pathway;positive regulation …	binding;cAMP-dependent protein kinase activity;catalytic activity;cation binding;cyclic nucleotide-dependent protein kinase activity;enzyme regulator activity;GTPase regulator activity;guanyl-nucleotide exchange factor activity;ion binding;kinase activity;metal ion binding;molecular transducer activity;nucleoside-triphosphatase regulator activity;phosphotransferase activity, alcohol group as acce…	cell fraction;cell part;cytoplasm;cytoplasmic part;cytosol;insoluble fraction;intracellular;intracellular membrane-bounded organelle;intracellular organelle;intracellular part;membrane;membrane fraction;membrane-bounded organelle;nucleus;organelle	9.91856	9.49108	9.93156	18.6267	18.4453	19.4057	22.5465	18.7697	23.204	A0A087WTD7;A0A087WX73;A0A087WY36;A0A087X047;A8MYJ1;B0AZU4;B7ZW05;H0YK84;H0YLH1;H0YMW2;Q12802;E7EWV9;F5H8M3;H0Y4V5;H0YK18;H7BYL5;Q12802-2;Q12802-4	A8MYJ1	AKAP13	NM_006738	15q25.3	15	NP_006729.4	Homo sapiens A-kinase anchoring protein 13 (AKAP13), transcript variant 1, mRNA	13347	37	7	31	0	0	7	40	307716	2817	0.492666	8454	0.779	49.3	56.7	42.6	48.5	55	5.08246	0.0418885	56.0528	-0.636244	0.222932	0.269436	0.270856	0.225451	0.0760509
188	RAB34	Ras-related protein Rab-34	biological regulation;cellular process;cellular response to stimulus;establishment of localization;establishment of protein localization;intracellular signal transduction;protein transport;regulation of biological process;regulation of cellular process;response to stimulus;signal transduction;small GTPase mediated signal transduction;transport	binding;GTP binding;guanyl nucleotide binding;guanyl ribonucleotide binding;nucleotide binding;purine nucleotide binding;purine ribonucleoside triphosphate binding;purine ribonucleotide binding;ribonucleotide binding	cell part;cytoplasmic part;Golgi apparatus;intracellular membrane-bounded organelle;intracellular organelle;intracellular part;membrane-bounded organelle;organelle	11.4065	11.3631	11.3999	17.6391	17.5291	17.901	23.2639	21.2421	23.3081	A0A024QZ68;A8MYQ9;B4DNC0;C9JBG0;C9JY26;E7ES60;H7C0Y7;J3QLC6;K7EIF2;K7EJW7;Q6NXT3;Q96PJ7;Q9BZG1;V9GY61;C9JI96;E9PEJ9;H0Y4D1;Q9BZG1-2	A8MYQ9	RAB34	NM_001256281	17q11.2	17	NP_001243210.1	Homo sapiens RAB34, member RAS oncogene family (RAB34), transcript variant 10, mRNA	1787	10	0	1	0	0	1	0	20987	198	0.691792	597	0.707	69.2	77.9	66.3	63.3	55.5	12.1548	0.020202	53.9884	-0.571212	0.217172	0.353535	0.161616	0.217342	0.736853
189	PIK3C3	Phosphatidylinositol 3-kinase catalytic subunit type 3;Phosphatidylinositol 3-kinase	biological regulation;cell cycle;cell surface receptor linked signaling pathway;cellular process;cellular response to chemical stimulus;cellular response to endogenous stimulus;cellular response to hormone stimulus;cellular response to insulin stimulus;cellular response to organic substance;cellular response to peptide hormone stimulus;cellular response to stimulus;cytokinesis;defense response;en…	1-phosphatidylinositol-3-kinase activity;adenyl nucleotide binding;adenyl ribonucleotide binding;ATP binding;binding;catalytic activity;inositol or phosphatidylinositol kinase activity;kinase activity;lipid kinase activity;nucleotide binding;phosphatidylinositol 3-kinase activity;phosphatidylinositol kinase activity;phosphotransferase activity, alcohol group as acceptor;protein binding;purine nuc…	cell part;cytoplasmic part;cytosolic part;intracellular part;macromolecular complex;midbody;phosphatidylinositol 3-kinase complex;protein complex	10.9772	10.7658	10.8569	18.0816	17.7339	17.6702	22.1579	19.2604	22.6444	A8MYT4;B4DPV9;K7EIV6;K7EKH3;K7ENH3;M0R308;M0R386;Q8NEB9	A8MYT4	PIK3C3	NM_002647	18q12.3	18	NP_002638.2	Homo sapiens phosphatidylinositol 3-kinase catalytic subunit type 3 (PIK3C3), transcript variant 1, mRNA	3119	25	3	6	0	0	3	8	101419	887	0.415916	2664	0.753	41.6	50.8	34.3	39.6	50.9	6.36725	0.0901917	43.2816	-0.442728	0.313416	0.209696	0.266065	0.219445	0.220847
190	LUC7L	Putative RNA-binding protein Luc7-like 1		binding;cation binding;ion binding;metal ion binding		9.76328	9.70975	9.80848	18.4428	18.3032	18.7248	24.642	20.4353	24.51	A8MYV2;B8ZZ08;B8ZZ09;B8ZZ10;B8ZZ12;D3DU41;F2Z322;F8WBC1;Q1W6G4;Q53G47;Q9NQ29;Q9NQ29-2;Q9NQ29-3	A8MYV2	LUC7L	NM_001330420	16p13.3	16	NP_001317349.1	Homo sapiens LUC7 like (LUC7L), transcript variant 4, mRNA	2631	10	0	1	0	0	0	0	32316	272	0.509158	819	0.788	50.9	58.2	44	50.5	58.7	10.291	0.0367647	91.4246	-1.41765	0.183824	0.154412	0.305147	0.207907	0.537458
191	UEVLD	Ubiquitin-conjugating enzyme E2 variant 3	carbohydrate metabolic process;cellular carbohydrate metabolic process;cellular macromolecule metabolic process;cellular metabolic process;cellular process;cellular protein metabolic process;establishment of localization;establishment of protein localization;macromolecule metabolic process;macromolecule modification;metabolic process;primary metabolic process;protein metabolic process;protein mod…	binding;catalytic activity;nucleotide binding;oxidoreductase activity;oxidoreductase activity, acting on CH-OH group of donors;oxidoreductase activity, acting on the CH-OH group of donors, NAD or NADP as acceptor		10.5858	10.5398	10.4997	16.2728	16.4639	16.31	23.1985	19.7579	23.3776	A8MYV4;B4DIA9;B4DWH4;B7ZA76;Q8IX04;F5H6L6;H7BYD6;Q8IX04-2;Q8IX04-3;Q8IX04-4;Q8IX04-5	A8MYV4	UEVLD	NM_001040697	11p15.1	11	NP_001035787.1	Homo sapiens UEV and lactate/malate dehyrogenase domains (UEVLD), transcript variant 1, mRNA	2425	12	4	1	0	0	3	4	52133	471	0.413842	1416	0.735	41.4	49.4	36	38.8	50.6	6.6087	0.0806794	33.5008	-0.0375796	0.348195	0.244161	0.235669	0.22335
192	CECR5	Cat eye syndrome critical region protein 5		catalytic activity;hydrolase activity		9.282	9.19219	9.42649	18.2864	18.0327	17.2443	24.9741	22.9082	25.0624	A8MYZ9;B3KVW8;Q9BXW7;Q9BXW7-2	A8MYZ9	CECR5
193	BSG;hEMMPRIN	Basigin	biological regulation;blood coagulation;carboxylic acid metabolic process;cell migration;cell motility;cell surface receptor linked signaling pathway;cellular component movement;cellular ketone metabolic process;cellular metabolic process;cellular process;cellular response to stimulus;coagulation;hemostasis;immune system process;leukocyte migration;locomotion;metabolic process;monocarboxylic acid…	binding;carbohydrate binding;carboxylic acid transmembrane transporter activity;lactate transmembrane transporter activity;mannose binding;monocarboxylic acid transmembrane transporter activity;monosaccharide binding;organic acid transmembrane transporter activity;substrate-specific transmembrane transporter activity;substrate-specific transporter activity;sugar binding;transmembrane transporter …	cell part;cytoplasmic membrane-bounded vesicle;cytoplasmic part;cytoplasmic vesicle;Golgi apparatus part;Golgi membrane;integral to membrane;intracellular membrane-bounded organelle;intracellular organelle;intracellular organelle part;intracellular part;intrinsic to membrane;melanosome;membrane;membrane part;membrane-bounded organelle;membrane-bounded vesicle;organelle;organelle membrane;organell…	13.0885	12.9374	13.1642	23.3137	22.7567	22.8156	27.7789	25.8637	27.9417	A0A087WUV8;A0A087X2B5;A8MZ77;B4DNE1;B4DY23;I3L192;P35613;Q54A51;R4GMX5;R4GN83;I3L4S8;I3NI00;P35613-2;P35613-4	A8MZ77	BSG	NM_001728	19p13.3	19	NP_001719.2	Homo sapiens basigin (Ok blood group) (BSG), transcript variant 1, mRNA	2107	9	2	4	1	1	4	5		385	0.647668	1158	0.852	64.8	62.2	44.6	87.6	35.4	5.39447	0.0701299	41.0166	-0.322857	0.283117	0.246753	0.249351	0.290433	0.471627
194	NAA20	N-alpha-acetyltransferase 20		acetyltransferase activity;catalytic activity;N-acetyltransferase activity;N-acyltransferase activity;peptide alpha-N-acetyltransferase activity;peptide N-acetyltransferase activity;transferase activity;transferase activity, transferring acyl groups;transferase activity, transferring acyl groups other than amino-acyl groups	cell part;cytoplasm;intracellular membrane-bounded organelle;intracellular organelle;intracellular part;membrane-bounded organelle;nucleus;organelle	9.17804	9.09947	9.06995	19.1261	17.6264	18.0821	25.0216	22.2883	25.6313	A8MZB2;P61599;A6NHA3	A8MZB2	NAA20	NM_181527	20p11.23	20	NP_852668.1	Homo sapiens N(alpha)-acetyltransferase 20, NatB catalytic subunit (NAA20), transcript variant 2, mRNA	1189	6	1	1	0	0	2	1	18726	166	0.447106	501	0.726	44.7	55.1	37.7	41.3	55.8	4.96381	0.114458	44.9217	-0.26506	0.331325	0.222892	0.319277	0.231229	0.93611
195	MPRIP;Mprip-Ntrk1 fusion gene	Myosin phosphatase Rho-interacting protein;Tyrosine-protein kinase receptor		actin binding;binding;cytoskeletal protein binding;protein binding	cell part;cytoplasm;cytoskeleton;intracellular non-membrane-bounded organelle;intracellular organelle;intracellular part;non-membrane-bounded organelle;organelle	11.6751	11.675	11.8674	18.3281	16.6847	17.1154	23.6877	21.6929	23.0601	A8CGI0;A8CGI1;A8MZF8;B9EGI2;H0Y7E2;H7C3G6;J3KSK7;J3KSW8;J3QRL2;K7EJ14;K7EL39;Q5ZEZ6;Q6WCQ1;Q8N236;Q96EE5;Q9Y6X7;U6FSN9;A8MW37;H7BZN9;Q6WCQ1-2;Q6WCQ1-3	A8MZF8	MPRIP	NM_201274	17p11.2	17	NP_958431.2	Homo sapiens myosin phosphatase Rho interacting protein (MPRIP), transcript variant 2, mRNA	11023	24	10	28	0	0	10	37	116403	1025	0.59909	3078	0.847	59.9	61	43.2	75.5	43.9	5.88715	0.0517073	66.1398	-0.970927	0.211707	0.223415	0.296585	0.271416	0.182004
196	DRG2	Developmentally-regulated GTP-binding protein 2	biological regulation;cellular process;cellular response to stimulus;regulation of biological process;regulation of cellular process;response to stimulus;signal transduction	binding;GTP binding;guanyl nucleotide binding;guanyl ribonucleotide binding;nucleotide binding;purine nucleotide binding;purine ribonucleoside triphosphate binding;purine ribonucleotide binding;ribonucleotide binding	cell part;cytoplasm;intracellular part	11.2713	11.1504	11.3511	17.8205	17.2511	17.0601	22.8928	20.6961	23.6493	A8MZF9;B4DIG2;J3KRL5;J3QKV7;J3QKW7;J3QL90;J3QR71;J3QRI9;P55039;Q59FW9	A8MZF9	DRG2	NM_001388	17p11.2	17	NP_001379.1	Homo sapiens developmentally regulated GTP binding protein 2 (DRG2), transcript variant 1, mRNA	2003	13	2	1	1	1	4	16	40615	364	0.556164	1095	0.841	55.6	54	36.7	76.2	42.9	9.02435	0.0741758	30.6516	-0.135714	0.324176	0.197802	0.271978	0.285649	0.418035
197	TSEN34	tRNA-splicing endonuclease subunit Sen34	cellular macromolecule metabolic process;cellular metabolic process;cellular nitrogen compound metabolic process;cellular process;macromolecule metabolic process;metabolic process;mRNA metabolic process;mRNA processing;ncRNA metabolic process;ncRNA processing;nitrogen compound metabolic process;nucleic acid metabolic process;nucleobase-containing compound metabolic process;primary metabolic proce…	binding;catalytic activity;endonuclease activity;endonuclease activity, active with either ribo- or deoxyribonucleic acids and producing 3'-phosphomonoesters;endoribonuclease activity;endoribonuclease activity, producing 3'-phosphomonoesters;hydrolase activity;hydrolase activity, acting on ester bonds;nuclease activity;nucleic acid binding;ribonuclease activity;tRNA-intron endonuclease activity;t…	cell part;intracellular non-membrane-bounded organelle;intracellular organelle;intracellular organelle part;intracellular part;macromolecular complex;non-membrane-bounded organelle;nuclear part;nucleolus;organelle;organelle part;protein complex;tRNA-intron endonuclease complex	9.89016	9.90459	9.77492	19.2006	19.0163	18.6725	24.4489	21.9866	24.623	A0A024R4N9;A9C4B9;B0V3J0;B4DT51;E7EQB3;Q9BSV6	A9C4B9	TSEN34	NM_001282332	19q13.42	19	NP_001269261.1	Homo sapiens tRNA splicing endonuclease subunit 34 (TSEN34), transcript variant 3, mRNA	2418	5	11	1	0	1	2	0	33521	310	0.658092	933	0.801	65.8	71.4	51.4	74.6	45.3	8.53387	0.0580645	52.7026	-0.444516	0.251613	0.251613	0.329032	0.259982	0.464124
198	ZNF593	Zinc finger protein 593	biological regulation;biosynthetic process;cellular biosynthetic process;cellular macromolecule biosynthetic process;cellular macromolecule metabolic process;cellular metabolic process;cellular nitrogen compound metabolic process;cellular process;macromolecule biosynthetic process;macromolecule metabolic process;metabolic process;negative regulation of biological process;negative regulation of bi…	binding;cation binding;DNA binding;ion binding;metal ion binding;nucleic acid binding;protein binding transcription factor activity;transcription cofactor activity;transcription corepressor activity;transcription factor binding transcription factor activity;transition metal ion binding;zinc ion binding	cell part;intracellular;intracellular non-membrane-bounded organelle;intracellular organelle;intracellular organelle part;intracellular part;non-membrane-bounded organelle;nuclear part;nucleolus;organelle;organelle part	9.69626	9.7683	9.8049	18.4557		18.652	23.2276	22.1006	22.8342	A9J4F5;O00488	A9J4F5	ZNF593	NM_015871	1p36.11	1	NP_056955.2	Homo sapiens zinc finger protein 593 (ZNF593), mRNA	653	3	3	1	0	0	2	1	15068	134	0.646914	405	0.831	64.7	65.9	51.9	76.3	39.5	9.84662	0.0447761	74.6604	-1.07164	0.171642	0.238806	0.268657	0.229542	1.18024
199	AHR;AHRR;hCG_1985585	Aryl hydrocarbon receptor;Aryl hydrocarbon receptor repressor	apoptosis;biological regulation;biosynthetic process;cell cycle;cell death;cellular biosynthetic process;cellular macromolecule biosynthetic process;cellular macromolecule metabolic process;cellular metabolic process;cellular nitrogen compound metabolic process;cellular process;death;induction of apoptosis;induction of apoptosis by extracellular signals;induction of programmed cell death;macromol…	binding;binding, bridging;calcium ion binding;calcium-dependent protein binding;cation binding;DNA binding;heat shock protein binding;Hsp90 protein binding;ion binding;ligand-dependent nuclear receptor activity;metal ion binding;molecular transducer activity;nucleic acid binding;protein binding;protein dimerization activity;protein heterodimerization activity;receptor activity;regulatory region D…	aryl hydrocarbon receptor complex;cell part;cytoplasm;cytoplasmic part;cytosolic aryl hydrocarbon receptor complex;cytosolic part;endoplasmic reticulum membrane;endoplasmic reticulum part;intracellular membrane-bounded organelle;intracellular organelle;intracellular organelle part;intracellular part;macromolecular complex;membrane;membrane part;membrane-bounded organelle;nuclear membrane;nuclear …	11.6547	11.9806	11.772	18.8051	20.1816	19.6938	18.8193	16.1125	20.0472	A0A024QYZ8;A0A024R9Z8;A9YTQ3;E5RFG4;E5RGQ2;G3V143;P35869;A9YTQ3-2;A9YTQ3-3	A9YTQ3	AHR	NM_001621	7p21.1	7	NP_001612.1	Homo sapiens aryl hydrocarbon receptor (AHR), mRNA	6247	11	11	1	2	2	5	4	96017	848	0.420495	2547	0.754	42	50.2	37.7	38.3	53	5.93988	0.0896226	50.5166	-0.560377	0.271226	0.262972	0.226415	0.210579	0.243296
200	SRRM1	Serine/arginine repetitive matrix protein 1	biosynthetic process;cellular biosynthetic process;cellular macromolecule metabolic process;cellular metabolic process;cellular nitrogen compound metabolic process;cellular process;establishment of localization;establishment of localization in cell;establishment of RNA localization;intracellular transport;macromolecule metabolic process;metabolic process;mRNA 3'-end processing;mRNA export from nu…	binding;DNA binding;nucleic acid binding;RNA binding	catalytic step 2 spliceosome;cell part;cytoplasmic part;cytosol;intracellular organelle part;intracellular part;macromolecular complex;nuclear body;nuclear matrix;nuclear part;nuclear speck;nucleoplasm part;organelle part;ribonucleoprotein complex;spliceosomal complex	11.3184	11.1364	11.3157	20.2148	19.7177	20.1814	22.5331	19.9599	23.5825	A9Z1X7;B4DED5;B7Z7U0;E9PCT1;M0QXG5;M0R088;M0R1E7;Q8IYB3;Q8IYB3-2	A9Z1X7	SRRM1	NM_001303448	1p36.11	1	NP_001290377.1	Homo sapiens serine and arginine repetitive matrix 1 (SRRM1), transcript variant 1, mRNA	3988	18	3	80	0	0	4	77	103665	916	0.50418	2751	0.786	50.4	51.6	61	38.7	53.4	11.8427	0.0196507	141.977	-1.65011	0.104803	0.366812	0.161572	0.231605	0.162856
201	YWHAZ	14-3-3 protein zeta/delta	anti-apoptosis;biological regulation;cell activation;cellular macromolecule metabolic process;cellular metabolic process;cellular nitrogen compound metabolic process;cellular process;cellular response to stimulus;gene expression;macromolecule metabolic process;metabolic process;mRNA metabolic process;negative regulation of apoptosis;negative regulation of biological process;negative regulation of…	binding;catalytic activity;kinase activity;monooxygenase activity;oxidoreductase activity;protein binding;transcription factor binding;transferase activity;transferase activity, transferring phosphorus-containing groups	cell part;cytoplasmic membrane-bounded vesicle;cytoplasmic part;cytoplasmic vesicle;cytosol;intracellular membrane-bounded organelle;intracellular organelle;intracellular organelle part;intracellular part;melanosome;membrane-bounded organelle;membrane-bounded vesicle;nuclear part;nucleoplasm;organelle;organelle part;pigment granule;vesicle	13.2048	13.0832	13.1378	24.6778	24.2911	24.8002	31.959	29.5415	31.9273	B0AZS6;B7Z2E6;D0PNI1;E5RGE1;E5RIR4;E7ESK7;E7EVZ2;E7EX29;E9PD24;H0YB80;P63104;Q2F831;Q6LD62;E7EX24	B0AZS6	YWHAZ	NM_145690	8q22.3	8	NP_663723.1	Homo sapiens tyrosine 3-monooxygenase/tryptophan 5-monooxygenase activation protein zeta (YWHAZ), transcript variant 2, mRNA	3077	6	4	11	3	4	1	21	27614	245	0.433604	738	0.745	43.4	53.3	34.6	42.3	55.2	4.72626	0.077551	45.7062	-0.620816	0.265306	0.179592	0.35102	0.270633	0.702554
202	NAA50	N-alpha-acetyltransferase 50	cellular macromolecule metabolic process;cellular metabolic process;cellular process;cellular protein metabolic process;macromolecule metabolic process;macromolecule modification;metabolic process;N-terminal protein amino acid acetylation;N-terminal protein amino acid modification;primary metabolic process;protein acetylation;protein acylation;protein metabolic process;protein modification process	acetyltransferase activity;binding;catalytic activity;N-acetyltransferase activity;N-acyltransferase activity;protein binding;transferase activity;transferase activity, transferring acyl groups;transferase activity, transferring acyl groups other than amino-acyl groups	cell part;cytoplasm;intracellular part	13.7457	13.7178	13.8134	20.4375	19.9914	19.8666	28.2035	25.6698	28.2609	A0A087WWJ2;B0AZT5;C9J5D1;C9J5J3;C9JZU6;E7EQ69;F8WCK0;Q9GZZ1;F8WB80;Q9GZZ1-2	B0AZT5	NAA50	NM_025146	3q13.31	3	NP_079422.1	Homo sapiens N(alpha)-acetyltransferase 50, NatE catalytic subunit (NAA50), transcript variant 1, mRNA	6173	5	9	6	0	0	3	6	19267	169	0.413725	510	0.786	41.4	48.2	28.8	47.1	51.6	8.96173	0.0946746	47.2676	-0.387574	0.337278	0.201183	0.207101	0.21804	1.06497
203	STRAP	Serine-threonine kinase receptor-associated protein	cellular macromolecule metabolic process;cellular metabolic process;cellular nitrogen compound metabolic process;cellular process;macromolecule metabolic process;metabolic process;mRNA metabolic process;mRNA processing;nitrogen compound metabolic process;nucleic acid metabolic process;nucleobase-containing compound metabolic process;primary metabolic process;RNA metabolic process;RNA processing;R…	catalytic activity;kinase activity;receptor activity;transferase activity;transferase activity, transferring phosphorus-containing groups	cell junction;cell part;cytoplasmic part;intracellular membrane-bounded organelle;intracellular organelle;intracellular organelle part;intracellular part;macromolecular complex;membrane;membrane-bounded organelle;mitochondrion;nuclear part;nucleus;organelle;organelle part;plasma membrane;ribonucleoprotein complex;spliceosomal complex	11.7858	11.6303	11.6474	22.2269	21.9055	22.3419	29.0761	26.3795	29.2118	B0AZV0;H0YH33;Q9Y3F4;B4DNJ6	B0AZV0	STRAP	NM_007178	12p12.3	12	NP_009109.3	Homo sapiens serine/threonine kinase receptor associated protein (STRAP), mRNA	1924	10	3	11	0	0	13	4	38307	350	0.421652	1053	0.742	42.2	52.4	42.7	31.3	46.7	4.98114	0.0942857	37.6277	-0.316286	0.282857	0.234286	0.268571	0.187451	0.48482
204	PFKFB3;PFKFB2	6-phosphofructo-2-kinase/fructose-2,6-bisphosphatase 3;6-phosphofructo-2-kinase;Fructose-2,6-bisphosphatase;6-phosphofructo-2-kinase/fructose-2,6-bisphosphatase 2;6-phosphofructo-2-kinase;Fructose-2,6-bisphosphatase	alcohol biosynthetic process;alcohol catabolic process;alcohol metabolic process;biological regulation;biosynthetic process;carbohydrate biosynthetic process;carbohydrate catabolic process;carbohydrate metabolic process;catabolic process;cellular biosynthetic process;cellular carbohydrate biosynthetic process;cellular carbohydrate catabolic process;cellular carbohydrate metabolic process;cellular…	6-phosphofructo-2-kinase activity;adenyl nucleotide binding;adenyl ribonucleotide binding;ATP binding;binding;carbohydrate kinase activity;carbohydrate phosphatase activity;catalytic activity;enzyme binding;fructose-2,6-bisphosphate 2-phosphatase activity;hydrolase activity;hydrolase activity, acting on ester bonds;kinase activity;kinase binding;nucleotide binding;phosphatase activity;phosphofruc…	6-phosphofructo-2-kinase/fructose-2,6-biphosphatase 1 complex;cell part;cytoplasmic part;cytosol;cytosolic part;intracellular part;macromolecular complex;protein complex	9.80572	9.91926	10.0193	15.9613	16.9252	16.4571	25.2142	21.9326	25.4648	A0A087X278;A0A087X2H4;B0FLL2;B4DI16;B4DY91;B7Z7U8;F6RAZ1;F6XNB3;O60352;O60825;Q68DE0;B4DUN5;B7Z955;F2Z2I2;F5H5L1;O60825-2;P16118;Q16875;Q16875-2;Q5VX15;Q5VX20;Q5W015	B0FLL2	PFKFB3	NM_001323017	10p15.1	10	NP_001309946.1	Homo sapiens 6-phosphofructo-2-kinase/fructose-2,6-biphosphatase 3 (PFKFB3), transcript variant 6, mRNA	4600	15	0	1	0	0	0	0	38675	337	0.607495	1014	0.877	60.7	58.6	39.1	84.6	36.2	6.52667	0.0771513	55.9953	-0.585757	0.290801	0.216617	0.267062	0.291116	0.525703
205	MYO1G	Unconventional myosin-Ig;Minor histocompatibility antigen HA-2		actin binding;adenyl nucleotide binding;adenyl ribonucleotide binding;ATP binding;binding;calmodulin binding;catalytic activity;cytoskeletal protein binding;hydrolase activity;hydrolase activity, acting on acid anhydrides;hydrolase activity, acting on acid anhydrides, in phosphorus-containing anhydrides;motor activity;nucleoside-triphosphatase activity;nucleotide binding;protein binding;purine nu…	cell part;cytoskeletal part;intracellular organelle part;intracellular part;macromolecular complex;membrane;myosin complex;organelle part;plasma membrane;protein complex	6.6439	6.32735	6.59069	20.383	20.2996	20.632	24.4055	21.9624	24.8534	B0I1T2;F8WEW9;B0I1T2-2;B0I1T2-3;B0I1T2-4	B0I1T2	MYO1G	NM_033054	7p13	7	NP_149043.2	Homo sapiens myosin IG (MYO1G), mRNA	3313	22	1	2	0	0	3	9	116311	1018	0.613019	3057	0.865	61.3	63.6	40.6	79.7	39.3	8.96124	0.086444	42.2112	-0.401768	0.307466	0.19057	0.272102	0.276776	0.191448
206	CBX8	Chromobox protein homolog 8	biological regulation;biosynthetic process;cellular biosynthetic process;cellular component organization;cellular component organization at cellular level;cellular component organization or biogenesis;cellular component organization or biogenesis at cellular level;cellular macromolecule biosynthetic process;cellular macromolecule metabolic process;cellular metabolic process;cellular nitrogen comp…	binding;histone binding;methylated histone residue binding;protein binding	cell part;chromatin;chromosomal part;intracellular membrane-bounded organelle;intracellular organelle;intracellular organelle part;intracellular part;macromolecular complex;membrane-bounded organelle;nuclear chromatin;nuclear chromosome part;nuclear part;nucleus;organelle;organelle part;PcG protein complex;PRC1 complex;protein complex	9.66964	10.009	9.98549	18.0451	17.2302	18.3579	23.906	21.4511	23.9108	B0QXZ6;B3KT27;C9J6K3;C9JM54;O95503;Q9HC52	B0QXZ6	CBX8	NM_020649	17q25.3	17	NP_065700.1	Homo sapiens chromobox 8 (CBX8), mRNA	1561	5	0	8	0	0	1	11	43265	389	0.628205	1170	0.831	62.8	61.5	53.1	73.8	43.4	9.91583	0.0539846	39.4735	-1.02468	0.195373	0.269923	0.262211	0.242178	0.428028
207	NUP50;hCG_1989366	Nuclear pore complex protein Nup50	biological regulation;carbohydrate metabolic process;carbohydrate transport;cell surface receptor linked signaling pathway;cellular process;cellular response to chemical stimulus;cellular response to cytokine stimulus;cellular response to organic substance;cellular response to stimulus;cytokine-mediated signaling pathway;establishment of localization;establishment of localization in cell;establis…	binding;protein binding	cell part;intracellular organelle part;intracellular part;macromolecular complex;membrane;membrane part;nuclear membrane;nuclear part;nuclear pore;nucleoplasm;organelle membrane;organelle part;pore complex;protein complex	9.98314	9.93003	10.2394	18.7705	19.0628	19.1212	25.8081	23.4688	25.4554	A0A024R4X7;B0QY21;B4E2D3;Q9UKX7;Q9UKX7-2	B0QY21	NUP50	NM_007172	22q13.31	22	NP_009103.2	Homo sapiens nucleoporin 50 (NUP50), transcript variant 2, mRNA	5225	8	4	15	3	3	4	15	50013	468	0.449183	1407	0.788	44.9	49.9	42.9	42	56.1	6.64276	0.0598291	43.0626	-0.616667	0.224359	0.314103	0.239316	0.210444	0.430011
208	MKL2	MKL/myocardin-like protein 2;Phosphatase and actin regulator	anatomical structure development;biological regulation;biosynthetic process;cell differentiation;cellular biosynthetic process;cellular developmental process;cellular macromolecule biosynthetic process;cellular macromolecule metabolic process;cellular metabolic process;cellular nitrogen compound metabolic process;cellular process;developmental process;interspecies interaction between organisms;ma…	actin binding;actin monomer binding;binding;cytoskeletal protein binding;leucine zipper domain binding;LRR domain binding;nucleic acid binding;nucleotide binding;protein binding;protein binding transcription factor activity;protein domain specific binding;RNA binding;transcription coactivator activity;transcription cofactor activity;transcription factor binding transcription factor activity	cell part;cytoplasm;intracellular membrane-bounded organelle;intracellular organelle;intracellular part;membrane-bounded organelle;nucleus;organelle	9.51495	9.32251	9.60727	15.3016	14.9468	17.197	22.1643	19.1453	22.0057	A0A087WU73;A0A087X287;A1L1A9;A4FUJ8;B0QY83;B0QY84;B3KXK5;E7ER32;I3L2A0;I3L2S3;Q05BP1;Q969V6;Q9ULH7;W0Z7M9	B0QY83	MKL2	NM_001308142	16p13.12	16	NP_001295071.1	Homo sapiens MKL1/myocardin like 2 (MKL2), transcript variant 1, mRNA	8834	17	2	1	0	0	6	0	119034	1099	0.514545	3300	0.781	51.5	58.3	44.4	51.7	56	5.73419	0.0327571	65.549	-0.587807	0.22657	0.313012	0.251137	0.247002	0.191713
209	EIF3L	Eukaryotic translation initiation factor 3 subunit L		binding;nucleic acid binding;protein binding;RNA binding;translation factor activity, nucleic acid binding;translation initiation factor activity	cell part;cytoplasmic part;eukaryotic translation initiation factor 3 complex;intracellular part;macromolecular complex;protein complex	13.3318	13.2599	13.2586	22.5312	22.511	22.9323	27.7601	25.5712	28.0162	B0QY89;B0QY90;B3KNG0;B3KPB9;B4DEH4;B4DQF6;C9JHP4;C9K0Q7;H0Y7E6;H7C3A0;Q7Z5X3;Q8N7H0;Q9Y262;G8JLH4	B0QY89	EIF3L	NM_016091	22q13.1	22	NP_057175.1	Homo sapiens eukaryotic translation initiation factor 3 subunit L (EIF3L), transcript variant 1, mRNA	2091	13	2	4	0	0	1	4	66596	564	0.486726	1695	0.82	48.7	52	29.7	64.2	50	5.92975	0.143617	50.0876	-0.47234	0.356383	0.18617	0.244681	0.263115	0.372278
210	EIF3D	Eukaryotic translation initiation factor 3 subunit D		binding;nucleic acid binding;protein binding;RNA binding;translation factor activity, nucleic acid binding;translation initiation factor activity	cell part;cytoplasmic part;cytosol;eukaryotic translation initiation factor 3 complex;intracellular part;macromolecular complex;protein complex	14.0259	14.082	14.0106	21.0312	21.2517	21.6055	27.0717	23.5047	27.4965	B0QYA4;B0QYA5;B0QYA6;B0QYA7;B0QYA8;B4E1K8;O15371;A8MWD3;B0QYA3;B4DVY1	B0QYA4	EIF3D	NM_003753	22q12.3	22	NP_003744.1	Homo sapiens eukaryotic translation initiation factor 3 subunit D (EIF3D), mRNA	1949	15	5	8	1	1	2	10	63842	548	0.511233	1647	0.832	51.1	53	37	63.4	51.8	5.78778	0.10219	53.4491	-0.842336	0.268248	0.206204	0.228102	0.250111	0.311357
211	CDC42EP1	Cdc42 effector protein 1	biological regulation;positive regulation of biological process;positive regulation of cell projection organization;positive regulation of cellular component organization;positive regulation of cellular process;positive regulation of pseudopodium assembly;regulation of anatomical structure morphogenesis;regulation of biological process;regulation of biological quality;regulation of cell morphogen…	binding;protein binding	actin cytoskeleton;cell part;cytoplasmic part;cytoskeleton;endomembrane system;Golgi apparatus;intracellular membrane-bounded organelle;intracellular non-membrane-bounded organelle;intracellular organelle;intracellular part;membrane;membrane-bounded organelle;non-membrane-bounded organelle;organelle;plasma membrane	10.5597	10.787	11.0151	16.111	16.3302	16.9957	22.5746	20.7814	22.4391	A0A024R1J3;B0QYC6;B0QYC7;B0QYC8;Q00587;Q00587-2	B0QYC6	CDC42EP1	NM_152243	22q13.1	22	NP_689449.1	Homo sapiens CDC42 effector protein 1 (CDC42EP1), mRNA	2182	3	2	21	1	1	3	26	40164	391	0.670068	1176	0.825	67	67.3	61.5	72.2	41.3	6.63812	0.0460358	72.5368	-0.494885	0.184143	0.386189	0.255754	0.234523	0.485024
212	APOBEC3B;APOBEC3A;APOBEC3C	DNA dC->dU-editing enzyme APOBEC-3B;DNA dC->dU-editing enzyme APOBEC-3A;DNA dC->dU-editing enzyme APOBEC-3C	base conversion or substitution editing;biological regulation;cellular macromolecule metabolic process;cellular metabolic process;cellular nitrogen compound metabolic process;cellular process;cellular response to chemical stimulus;cellular response to stimulus;cellular response to xenobiotic stimulus;clearance of foreign intracellular DNA;clearance of foreign intracellular DNA by conversion of DN…	binding;catalytic activity;cation binding;cytidine deaminase activity;deaminase activity;hydrolase activity;hydrolase activity, acting on carbon-nitrogen (but not peptide) bonds;hydrolase activity, acting on carbon-nitrogen (but not peptide) bonds, in cyclic amidines;ion binding;metal ion binding;nucleic acid binding;RNA binding;transition metal ion binding;zinc ion binding	apolipoprotein B mRNA editing enzyme complex;cell part;cytoplasm;intracellular membrane-bounded organelle;intracellular organelle;intracellular organelle part;intracellular part;macromolecular complex;membrane-bounded organelle;nuclear part;nucleus;organelle;organelle part;protein complex	12.3232	12.3086	12.4152	18.235	18.6298	19.1778	24.4169	22.5467	25.3253	B0QYD3;B7ZLZ1;P31941;Q9UH17;W0HJ78;B0QYD2;P31941-2;Q8IUX4;Q9UH17-2	B0QYD3	APOBEC3B	NM_004900	22q13.1	22	NP_004891.4	Homo sapiens apolipoprotein B mRNA editing enzyme catalytic subunit 3B (APOBEC3B), transcript variant 1, mRNA	1560	8	1	0	0	0	5	3	45820	382	0.532637	1149	0.83	53.3	52.5	38.6	68.7	50.7	5.88116	0.180628	33.2791	-0.383508	0.358639	0.17801	0.253927	0.24767	0.506632
213	PACSIN2	Protein kinase C and casein kinase substrate in neurons protein 2	actin cytoskeleton organization;actin filament-based process;cellular component organization;cellular component organization at cellular level;cellular component organization or biogenesis;cellular component organization or biogenesis at cellular level;cellular membrane organization;cellular process;cytoskeleton organization;endocytosis;establishment of localization;membrane invagination;membrane…	catalytic activity;kinase activity;transferase activity;transferase activity, transferring phosphorus-containing groups;transporter activity	cell part;cytoplasmic membrane-bounded vesicle;cytoplasmic part;cytoplasmic vesicle;intracellular membrane-bounded organelle;intracellular organelle;intracellular part;membrane-bounded organelle;membrane-bounded vesicle;organelle;vesicle	11.125	10.7508	11.1693	18.8851	17.6295	19.079	26.2201	23.4614	26.158	A0A024R4X1;B0QYG7;B0QYG8;H0Y923;Q6FIA3;Q9UNF0;Q9UNF0-2	B0QYG7	PACSIN2	NM_001349968	22q13.2	22	NP_001336897.1	Homo sapiens protein kinase C and casein kinase substrate in neurons 2 (PACSIN2), transcript variant 4, mRNA	3358	11	0	1	1	2	2	3	51466	447	0.567708	1344	0.846	56.8	58.7	35.9	75.7	44.6	5.17584	0.0894855	41.9593	-1.0038	0.232662	0.190157	0.288591	0.288677	0.373641
214	EWSR1	RNA-binding protein EWS	biological regulation;biosynthetic process;cellular biosynthetic process;cellular macromolecule biosynthetic process;cellular macromolecule metabolic process;cellular metabolic process;cellular nitrogen compound metabolic process;cellular process;macromolecule biosynthetic process;macromolecule metabolic process;metabolic process;nitrogen compound metabolic process;nucleic acid metabolic process;…	binding;calmodulin binding;cation binding;ion binding;metal ion binding;nucleic acid binding;nucleotide binding;protein binding;RNA binding;transition metal ion binding;zinc ion binding	cell part;cytoplasm;intracellular;intracellular membrane-bounded organelle;intracellular organelle;intracellular part;membrane;membrane-bounded organelle;nucleus;organelle;plasma membrane	10.6094	10.2909	10.4299	21.43	20.8112	21.5261	27.0995	24.7525	27.3616	A9Z0R7;B0QYK0;C3UMV2;C3UMV3;C3UMV4;C9JGE3;F8WC90;Q01844;Q71E78;B0QYK1;H7BY36;Q01844-2;Q01844-3;Q01844-4;Q01844-5	B0QYK0	EWSR1	NM_013986	22q12.2	22	NP_053733.2	Homo sapiens EWS RNA binding protein 1 (EWSR1), transcript variant 1, mRNA	2694	18	5	36	2	3	5	35	68835	661	0.568983	1986	0.778	56.9	62.4	61	47.3	52	9.32721	0.0907716	49.082	-1.11014	0.140696	0.428139	0.134644	0.208659	0.259352
215	UBE2I	SUMO-conjugating enzyme UBC9	biological regulation;cell cycle phase;cell cycle process;cell division;cellular component organization;cellular component organization at cellular level;cellular component organization or biogenesis;cellular component organization or biogenesis at cellular level;cellular macromolecule metabolic process;cellular metabolic process;cellular process;cellular protein metabolic process;chromosome segr…	acid-amino acid ligase activity;adenyl nucleotide binding;adenyl ribonucleotide binding;ATP binding;binding;catalytic activity;enzyme binding;ligase activity;ligase activity, forming carbon-nitrogen bonds;nucleotide binding;protein binding;purine nucleotide binding;purine ribonucleoside triphosphate binding;purine ribonucleotide binding;ribonucleotide binding;small conjugating protein ligase acti…	cell part;chromosomal part;cytoplasm;intracellular membrane-bounded organelle;intracellular organelle;intracellular organelle part;intracellular part;membrane-bounded organelle;nuclear body;nuclear chromosome part;nuclear part;nucleoplasm part;nucleus;organelle;organelle part;PML body;synaptonemal complex	9.2531	9.38047	9.28798	20.2828	20.4913	20.798	29.502	26.9687	29.65	A8K503;B0QYN7;H3BPC4;H3BQQ9;H3BRD1;P63279;Q7KZS0	B0QYN7	UBE2I	NM_194259	16p13.3	16	NP_919235.1	Homo sapiens ubiquitin conjugating enzyme E2 I (UBE2I), transcript variant 2, mRNA	3128	8	6	9	0	0	3	11	17876	158	0.48847	477	0.757	48.8	50.9	41.5	54.1	53	8.86932	0.101266	45.7734	-0.532911	0.278481	0.246835	0.253165	0.259365	1.13265
216	PARVB	Beta-parvin	biological adhesion;cell adhesion;cell junction assembly;cell junction organization;cellular component assembly;cellular component assembly at cellular level;cellular component organization;cellular component organization at cellular level;cellular component organization or biogenesis;cellular component organization or biogenesis at cellular level;cellular process	actin binding;binding;cytoskeletal protein binding;protein binding	adherens junction;anchoring junction;cell junction;cell part;cell-substrate adherens junction;cell-substrate junction;cytoplasmic part;cytoskeleton;cytosol;focal adhesion;intracellular non-membrane-bounded organelle;intracellular organelle;intracellular part;non-membrane-bounded organelle;organelle	10.7199	10.7356	10.7647	18.4268	17.9537	17.4009	19.313	17.1324	20.8315	A0A087WZB5;B0QYP8;Q9HBI1;B0QYM8;B0QYP6;Q9HBI1-2	B0QYP8	PARVB	NM_001003828	22q13.31	22	NP_001003828.1	Homo sapiens parvin beta (PARVB), transcript variant 1, mRNA	1891	14	2	1	2	3	2	0	45052	397	0.550251	1194	0.835	55	62.1	31.9	71.1	47.4	5.84442	0.0654912	47.8703	-0.273048	0.332494	0.191436	0.307305	0.281715	0.334813
217	GGA1;GGA2	ADP-ribosylation factor-binding protein GGA1;ADP-ribosylation factor-binding protein GGA2	cellular process;establishment of localization;establishment of localization in cell;establishment of protein localization;intracellular protein transport;intracellular transport;protein transport;transport;vesicle-mediated transport	ADP-ribosylation factor binding;binding;enzyme binding;GTPase binding;protein binding;small GTPase binding	AP-type membrane coat adaptor complex;cell part;clathrin adaptor complex;clathrin-coated vesicle;coated vesicle;cytoplasmic membrane-bounded vesicle;cytoplasmic part;cytoplasmic vesicle;endosomal part;endosome membrane;Golgi apparatus part;intracellular;intracellular membrane-bounded organelle;intracellular organelle;intracellular organelle part;intracellular part;macromolecular complex;membrane;…	10.5296	10.3375	10.5168	17.2648	16.8458	17.8739	21.5039	18.9345	21.7199	A0A087WYN2;B0QYR5;B0QYR9;B0QYS0;B0QYS1;B0QYS2;B0QYS3;H3BMM6;H3BPI3;Q9UJY4;B0QYR6;B0QYS4;B0QYS5;Q6IC75;Q9UJY5;Q9UJY5-3;Q9UJY5-4	B0QYR5	GGA1	NM_001172688	22q13.1	22	NP_001166159.1	Homo sapiens golgi associated, gamma adaptin ear containing, ARF binding protein 1 (GGA1), transcript variant 5, mRNA	3231	18	2	1	1	1	4	2	62007	566	0.610229	1701	0.846	61	62.1	42.9	78.1	40.3	5.53839	0.0477032	61.5945	-0.440459	0.263251	0.289753	0.277385	0.253319	0.29363
218	RANGAP1	Ran GTPase-activating protein 1	biological regulation;cell cycle phase;cell cycle process;cellular process;cellular response to stimulus;mitotic prometaphase;negative regulation of biological process;negative regulation of intracellular protein transport;negative regulation of intracellular transport;negative regulation of nucleocytoplasmic transport;negative regulation of protein export from nucleus;negative regulation of prot…	binding;enzyme activator activity;enzyme regulator activity;GTPase activator activity;GTPase regulator activity;nucleoside-triphosphatase regulator activity;protein binding;Ran GTPase activator activity;Ras GTPase activator activity;small GTPase regulator activity	cell fraction;cell part;chromosomal part;condensed chromosome kinetochore;cytoplasmic part;cytoskeletal part;cytosol;intracellular non-membrane-bounded organelle;intracellular organelle;intracellular organelle part;intracellular part;kinetochore;macromolecular complex;membrane;membrane part;non-membrane-bounded organelle;nuclear membrane;nuclear part;nuclear pore;organelle;organelle membrane;orga…	10.6609	10.9154	11.1202	21.2174	20.8097	21.7917	27.9886	25.1197	28.144	A0A024R1U0;B0QYT4;B0QYT5;B0QYT6;B4DY16;B4E0U0;H0Y4Q3;P46060;Q8WUS7;Q9BSK3;F8W7I9	B0QYT4	RANGAP1	NM_001278651	22q13.2	22	NP_001265580.1	Homo sapiens Ran GTPase activating protein 1 (RANGAP1), transcript variant 1, mRNA	4368	17	4	20	1	2	17	14	63411	587	0.579365	1764	0.848	57.9	63.9	38.1	71.8	43.2	4.62726	0.0459966	47.7969	-0.241397	0.267462	0.212947	0.386712	0.297871	0.279667
219	ARFGAP2	ADP-ribosylation factor GTPase-activating protein 2	biological regulation;cellular process;establishment of localization;establishment of localization in cell;establishment of protein localization;intracellular protein transport;intracellular transport;protein secretion;protein transport;regulation of ARF GTPase activity;regulation of biological process;regulation of catabolic process;regulation of catalytic activity;regulation of cellular catabol…	ARF GTPase activator activity;binding;cation binding;enzyme activator activity;enzyme regulator activity;GTPase activator activity;GTPase regulator activity;ion binding;metal ion binding;nucleoside-triphosphatase regulator activity;protein transporter activity;small GTPase regulator activity;substrate-specific transporter activity;transition metal ion binding;transporter activity;zinc ion binding	cell part;cytoplasmic part;cytosol;Golgi apparatus;Golgi apparatus part;Golgi membrane;intracellular membrane-bounded organelle;intracellular non-membrane-bounded organelle;intracellular organelle;intracellular organelle part;intracellular part;membrane;membrane-bounded organelle;non-membrane-bounded organelle;nuclear part;nucleolus;organelle;organelle membrane;organelle part	9.40917	9.33005	9.4903	19.2994	18.0995	18.5285	24.8535	21.951	24.8104	B0QYV8;B0QYV9;B3KV00;B7Z6H9;E9PIY6;E9PJT7;E9PK28;E9PM18;E9PM63;E9PMR9;E9PMU9;E9PNY8;E9PQP3;G5E9L0;H0YDX1;H0YF45;Q8N6H7;B4DX29;B4E327;E9PN48;H0YDN9	B0QYV9	ARFGAP2	NM_032389	11p11.2	11	NP_115765.2	Homo sapiens ADP ribosylation factor GTPase activating protein 2 (ARFGAP2), transcript variant 1, mRNA	3039	16	5	16	0	0	4	18	56589	521	0.561303	1566	0.82	56.1	56.5	47.1	64.8	52.3	8.07611	0.0652591	52.9401	-0.616123	0.214971	0.274472	0.274472	0.245085	0.365607
220	RAE1	mRNA export factor	biological regulation;carbohydrate metabolic process;carbohydrate transport;cell surface receptor linked signaling pathway;cellular process;cellular response to chemical stimulus;cellular response to cytokine stimulus;cellular response to organic substance;cellular response to stimulus;cytokine-mediated signaling pathway;establishment of localization;establishment of localization in cell;establis…	binding;cytoskeletal protein binding;microtubule binding;nucleic acid binding;protein binding;RNA binding;tubulin binding	cell part;cytoplasm;cytoskeleton;intracellular non-membrane-bounded organelle;intracellular organelle;intracellular organelle part;intracellular part;macromolecular complex;membrane;membrane part;non-membrane-bounded organelle;nuclear membrane;nuclear outer membrane;nuclear part;nuclear pore;organelle;organelle membrane;organelle outer membrane;organelle part;outer membrane;pore complex;protein c…	10.1959	10.1097	10.4563	20.4164	19.862	20.0968	27.4329	25.4208	27.4476	B0QZ36;B0QZ37;E9PPG9;E9PQ57;P78406	B0QZ36	RAE1	NM_001015885	20q13.31	20	NP_001015885.1	Homo sapiens ribonucleic acid export 1 (RAE1), transcript variant 2, mRNA	1839	12	4	9	1	3	15	2	40837	368	0.456188	1107	0.777	45.6	47.2	44.7	45	57	7.96063	0.103261	45.0354	-0.475	0.255435	0.274457	0.182065	0.204401	0.599438
221	ERLIN1;SPFH1	Erlin-1	catabolic process;cellular catabolic process;cellular macromolecule catabolic process;cellular macromolecule metabolic process;cellular metabolic process;cellular process;ER-associated protein catabolic process;macromolecule catabolic process;macromolecule metabolic process;metabolic process;modification-dependent macromolecule catabolic process;modification-dependent protein catabolic process;pr…	binding;protein binding	cell part;cytoplasmic part;endoplasmic reticulum membrane;endoplasmic reticulum part;integral to membrane;intracellular organelle part;intracellular part;intrinsic to membrane;membrane;membrane part;organelle membrane;organelle part	11.6235	11.7761	11.7736	20.0695	19.4885	19.2677	23.0706	20.1856	23.3875	B0QZ43;B2RDK6;B4DPN7;D3DR65;O75477	B0QZ43	ERLIN1	NM_006459	10q24.31	10	NP_006450.2	Homo sapiens ER lipid raft associated 1 (ERLIN1), transcript variant 1, mRNA	3450	11	8	1	3	3	2	0	39040	348	0.439351	1047	0.78	43.9	51.6	34.1	46.1	58.6	7.67316	0.0775862	44.3348	-0.271264	0.307471	0.172414	0.304598	0.271114	0.512262
222	GAPVD1	GTPase-activating protein and VPS9 domain-containing protein 1	biological regulation;cellular component organization;cellular component organization or biogenesis;cellular membrane organization;cellular process;cellular response to stimulus;endocytosis;establishment of localization;membrane invagination;membrane organization;regulation of biological process;regulation of cellular process;regulation of establishment of protein localization;regulation of local…	binding;enzyme activator activity;enzyme regulator activity;GTPase activating protein binding;GTPase activator activity;GTPase regulator activity;guanyl-nucleotide exchange factor activity;nucleoside-triphosphatase regulator activity;protein binding	cell part;cytoplasmic part;cytosol;endosome;intracellular;intracellular membrane-bounded organelle;intracellular organelle;intracellular part;membrane;membrane-bounded organelle;organelle	10.7267	10.5486	10.8298	20.4119	20.034	20.7447	24.7198	22.2125	25.3536	A0A024R862;A0A024R875;A0A024R8A2;B0QZ65;B3KMM3;B3KN67;B3KTX2;B4DGD8;B4DK42;C9IZ08;C9IZX9;F8W9S7;H0Y4E7;H0Y7I9;Q14C86;Q14C86-2;Q14C86-3;Q14C86-4;Q14C86-5;Q14C86-6	B0QZ65	GAPVD1	NM_001330778	9q33.3	9	NP_001317707.1	Homo sapiens GTPase activating protein and VPS9 domains 1 (GAPVD1), transcript variant 6, mRNA	8979	25	0	1	0	0	0	0	159625	1433	0.457229	4302	0.752	45.7	55.2	41.4	40.7	53.5	5.04523	0.060014	48.7025	-0.432938	0.270761	0.240056	0.283322	0.215664	0.150319
223	MMS19	MMS19 nucleotide excision repair protein homolog	biological regulation;biosynthetic process;cellular biosynthetic process;cellular macromolecule biosynthetic process;cellular macromolecule metabolic process;cellular metabolic process;cellular nitrogen compound metabolic process;cellular process;cellular response to stimulus;cellular response to stress;chromosome segregation;DNA metabolic process;DNA repair;macromolecule biosynthetic process;mac…	binding;binding, bridging;estrogen receptor binding;hormone receptor binding;nuclear hormone receptor binding;protein binding;protein binding transcription factor activity;protein binding, bridging;protein complex scaffold;receptor binding;receptor signaling complex scaffold activity;steroid hormone receptor binding;structural molecule activity;transcription coactivator activity;transcription cof…	cell part;cytoplasm;cytoskeletal part;holo TFIIH complex;intracellular organelle part;intracellular part;macromolecular complex;MMXD complex;nuclear part;nucleoplasm part;organelle part;protein complex;transcription factor complex	10.4036	10.3176	10.4192	18.1839	18.7419	18.1597	24.1374	21.3955	25.0414	B0QZ77;F8WCH8;H0Y746;H0Y7V3;H7C1W5;O43410;Q5T454;Q96T76;E9PDQ4;F8W9Y2;Q96T76-5;Q96T76-7	B0QZ77	MMS19	NM_001351356	10q24.1	10	NP_001338285.1	Homo sapiens MMS19 homolog, cytosolic iron-sulfur assembly component (MMS19), transcript variant 6, mRNA	3820	32	0	1	0	0	0	0	117486	1069	0.552336	3210	0.797	55.2	63.1	41.1	61.5	50.4	6.26215	0.059869	47.6978	0.101684	0.328344	0.211413	0.334892	0.249811	0.183339
224	SMYD3	Histone-lysine N-methyltransferase SMYD3		binding;catalytic activity;cation binding;histone methyltransferase activity;histone-lysine N-methyltransferase activity;ion binding;lysine N-methyltransferase activity;metal ion binding;methyltransferase activity;N-methyltransferase activity;protein methyltransferase activity;protein-lysine N-methyltransferase activity;S-adenosylmethionine-dependent methyltransferase activity;transferase activit…	cell part;cytoplasm;intracellular membrane-bounded organelle;intracellular organelle;intracellular part;membrane-bounded organelle;nucleus;organelle	8.33825	8.53397	8.388	16.6657	16.5744	17.2316	23.3802	17.6841	23.2478	B0QZ88;B0QZA0;B3KN46;Q3B7A0;Q9H7B4;Q9H7B4-3	B0QZ88	SMYD3	NM_001167740	1q44	1	NP_001161212.1	Homo sapiens SET and MYND domain containing 3 (SMYD3), transcript variant 1, mRNA	1641	12	2	5	0	0	5	2	48966	428	0.498834	1287	0.785	49.9	55.2	36.6	57.8	57.2	7.04559	0.0771028	45.2543	-0.277804	0.296729	0.179907	0.294393	0.250172	0.456867
225	SETDB1	Histone-lysine N-methyltransferase SETDB1	biological regulation;biosynthetic process;cellular biosynthetic process;cellular macromolecule biosynthetic process;cellular macromolecule metabolic process;cellular metabolic process;cellular nitrogen compound metabolic process;cellular process;macromolecule biosynthetic process;macromolecule metabolic process;metabolic process;nitrogen compound metabolic process;nucleic acid metabolic process;…	binding;catalytic activity;cation binding;DNA binding;histone methyltransferase activity;histone-lysine N-methyltransferase activity;ion binding;lysine N-methyltransferase activity;metal ion binding;methyltransferase activity;N-methyltransferase activity;nucleic acid binding;protein binding;protein methyltransferase activity;protein-lysine N-methyltransferase activity;S-adenosylmethionine-depende…	cell part;chromosome;cytoplasmic part;Golgi apparatus;intracellular membrane-bounded organelle;intracellular non-membrane-bounded organelle;intracellular organelle;intracellular part;membrane;membrane-bounded organelle;non-membrane-bounded organelle;nucleus;organelle;plasma membrane	10.0534	10.0738	10.1655	17.1441	16.8095	17.905	19.2103	15.3639	18.1228	B0QZE6;E9PAP1;E9PQM8;E9PRF4;E9PS59;Q15047;X6R732;X6RHV1;Q15047-2;Q15047-3	B0QZE6	SETDB1	NM_001145415	1q21.3	1	NP_001138887.1	Homo sapiens SET domain bifurcated 1 (SETDB1), transcript variant 1, mRNA	4449	22	3	11	0	1	8	9	143026	1291	0.509288	3876	0.794	50.9	55.3	44.3	53.3	54	5.73761	0.0766847	52.2477	-0.635554	0.244771	0.271108	0.223083	0.231977	0.16008
226	HP1BP3	Heterochromatin protein 1-binding protein 3	cellular component assembly;cellular component assembly at cellular level;cellular component organization;cellular component organization at cellular level;cellular component organization or biogenesis;cellular component organization or biogenesis at cellular level;cellular macromolecular complex assembly;cellular macromolecular complex subunit organization;cellular process;chromatin organization…	binding;DNA binding;nucleic acid binding	cell part;chromosomal part;intracellular membrane-bounded organelle;intracellular organelle;intracellular organelle part;intracellular part;macromolecular complex;membrane-bounded organelle;nucleosome;nucleus;organelle;organelle part;protein-DNA complex	11.6745	11.8731	12.0035	22.9632	23.2316	22.881	24.9548	22.3373	25.8402	B0QZK4;B0QZK8;B0QZK9;B4E0N8;Q5SSJ5;Q5SWC8;X6RGJ2;Q5SSJ5-2;Q5SSJ5-3;Q5SSJ5-5	B0QZK4	HP1BP3	NM_016287	1p36.12	1	NP_057371.2	Homo sapiens heterochromatin protein 1 binding protein 3 (HP1BP3), mRNA	3938	13	6	15	0	0	4	19	61076	553	0.472323	1662	0.787	47.2	52	43.5	46.2	52.5	9.68573	0.0415913	51.6221	-0.982459	0.195298	0.264014	0.264014	0.258539	0.289897
227	FAM50A	Protein FAM50A	gamete generation;male gamete generation;multicellular organismal process;multicellular organismal reproductive process;reproductive process;spermatogenesis		cell part;intracellular membrane-bounded organelle;intracellular organelle;intracellular part;membrane-bounded organelle;nucleus;organelle	11.8528	11.9373	11.8692	18.5258	19.7359	19.3369	26.7669	24.6101	27.1997	A0A024QZY3;B0S8I6;Q14320;Q9Y247	B0S8I6	FAM50A	NM_004699	Xq28	X	NP_004690.1	Homo sapiens family with sequence similarity 50 member A (FAM50A), mRNA	1369	13	3	2	1	2	2	1	40111	339	0.564706	1020	0.881	56.5	56.8	31.2	81.5	42.2	6.39117	0.0737463	64.4935	-1.15339	0.230088	0.144543	0.336283	0.303864	0.376349
228	WDR46	WD repeat-containing protein 46				10.0046	9.9724	10.0421	20.5852	20.1702	21.0059	23.53	21.2379	23.383	A8K806;A8K9A1;B0UZZ8;B4DNI0;B4DP15;H0Y6G3;O15213;A2ABB6;Q5HYZ1	B0UZZ8	WDR46	NM_005452	6p21.32	6	NP_005443.3	Homo sapiens WD repeat domain 46 (WDR46), transcript variant 1, mRNA	2363	15	2	8	0	0	15	1	67940	610	0.570104	1833	0.804	57	64.2	44.2	62.7	50.7	9.69208	0.0606557	47.1741	-0.602623	0.255738	0.231148	0.267213	0.25289	0.278258
229	ARCN1;DKFZp686M09245	Coatomer subunit delta	cellular component organization;cellular component organization at cellular level;cellular component organization or biogenesis;cellular component organization or biogenesis at cellular level;cellular process;COPI coating of Golgi vesicle;establishment of localization;establishment of localization in cell;establishment of protein localization;Golgi transport vesicle coating;Golgi vesicle transpor…		AP-type membrane coat adaptor complex;cell part;clathrin adaptor complex;COPI vesicle coat;cytoplasmic part;cytoplasmic vesicle part;cytosol;Golgi apparatus part;intracellular organelle part;intracellular part;macromolecular complex;membrane coat;membrane part;organelle part;protein complex;vesicle coat	11.6362	11.6223	11.7015	20.9288	20.9801	20.927	27.173	24.4749	27.3366	B0YIW5;B0YIW6;E9PK34;P48444;Q6MZV5;Q6P1Q5;E9PEU4	B0YIW6	ARCN1	NM_001655	11q23.3	11	NP_001646.2	Homo sapiens archain 1 (ARCN1), transcript variant 1, mRNA	4032	10	8	7	2	2	1	7	57079	511	0.44401	1536	0.767	44.4	52	37.9	43.4	53.4	5.88666	0.0665362	46.4436	-0.391585	0.279843	0.223092	0.270059	0.223491	0.363584
230	HSPA14	Heat shock 70 kDa protein 14	cellular macromolecule metabolic process;cellular metabolic process;cellular process;cellular protein metabolic process;'de novo' cotranslational protein folding;'de novo' protein folding;macromolecule metabolic process;metabolic process;primary metabolic process;protein folding;protein metabolic process;response to stimulus;response to stress	adenyl nucleotide binding;adenyl ribonucleotide binding;ATP binding;binding;nucleotide binding;protein binding;purine nucleotide binding;purine ribonucleoside triphosphate binding;purine ribonucleotide binding;ribonucleotide binding	cell part;cytoplasmic part;cytosol;intracellular part	10.5189	10.4404	10.3174	18.1574	17.8185	17.6629	24.1969	21.7163	24.5563	B0YIZ1;B4DYI5;H7C2A1;Q0VDF9;Q6P155	B0YIZ1	HSPA14	NM_001278205	10p13	10	NP_001265134.1	Homo sapiens heat shock protein family A (Hsp70) member 14 (HSPA14), transcript variant 3, mRNA	4110	4	5	1	0	0	1	0	15538	143	0.548611	432	0.77	54.9	60.4	47.9	56.2	59.1	8.62811	0.0699301	55.2322	-0.234965	0.272727	0.251748	0.216783	0.21881	1.22987
231	PHLDB1;KIAA0638	Pleckstrin homology-like domain family B member 1				8.28964	8.1755	8.53744	13.4566	14.8886	14.9723			18.6582	A0A024R3F4;A0A024R3H6;A0A087WZL0;B0YJ65;B4DK17;B7Z2B9;Q5W9G0;Q6ZUD6;Q86UU1;Q8NC75;Q96D60;Q96SW0;F5GZP1;Q86UU1-2;Q86UU1-3	B0YJ65	PHLDB1	NM_015157	11q23.3	11	NP_055972.1	Homo sapiens pleckstrin homology like domain family B member 1 (PHLDB1), transcript variant 1, mRNA	5702	24	3	30	0	0	6	34	151031	1377	0.620223	4134	0.833	62	64.9	50.4	70.7	44.2	8.85187	0.0399419	73.8832	-0.669426	0.215686	0.277415	0.313725	0.253786	0.133246
232	VIM;HEL113	Vimentin	actin filament-based movement;actin filament-based process;actin-mediated cell contraction;actin-myosin filament sliding;anatomical structure development;anterograde axon cargo transport;axon cargo transport;axon transport of mitochondrion;biological regulation;cell communication;cell differentiation;cell-cell signaling;cellular component assembly;cellular component assembly at cellular level;cel…	binding;cytoskeletal protein binding;identical protein binding;nebulin binding;protein binding;protein C-terminus binding;structural constituent of cytoskeleton;structural molecule activity	axon part;cell part;cell projection part;contractile fiber part;cytoplasmic part;cytoskeletal part;cytosol;intermediate filament;intracellular organelle part;intracellular part;keratin filament;macromolecular complex;neurofilament;organelle part;protein complex;Z disc	13.3292	13.1833	13.3318	25.0342	24.6914	25.0287	32.2743	30.0082	32.0276	A0JNT2;A5Z217;B0YJC4;B0YJC5;B3KRK8;B3KWQ6;B4DE66;B4DIR1;B4DUI0;F8W835;H7C5W5;K7EKH6;K7EKH9;K7ELP4;L7RDA5;O43790;P08670;P17661;P41219;P78385;Q14533;Q16352;Q45VM6;Q45VM7;Q45VM8;Q53HU8;Q53SB5;Q59EM6;Q5JVS8;Q5RLN2;Q7RTT2;Q8N1N4;Q9H319;U3KPR1;V9HWE1;E7EMV2;E7ESP9;E9PBF7;F5H288;P07196;P07197;P41219-2	B0YJC4	VIM	NM_003380	10p13	10	NP_003371.2	Homo sapiens vimentin (VIM), mRNA	2151	10	5	70	0	0	13	102	53521	466	0.56531	1401	0.826	56.5	62.1	36.2	71.3	44	5.06342	0.0515021	58.0758	-0.823176	0.257511	0.190987	0.328326	0.279616	0.353847
233	TST	Thiosulfate sulfurtransferase;Sulfurtransferase	amine catabolic process;amine metabolic process;carboxylic acid catabolic process;carboxylic acid metabolic process;catabolic process;cellular amine metabolic process;cellular amino acid catabolic process;cellular amino acid metabolic process;cellular catabolic process;cellular ketone metabolic process;cellular metabolic process;cellular nitrogen compound catabolic process;cellular nitrogen compo…	5S rRNA binding;binding;catalytic activity;nucleic acid binding;RNA binding;rRNA binding;sulfurtransferase activity;thiosulfate sulfurtransferase activity;transferase activity;transferase activity, transferring sulfur-containing groups	cell part;cytoplasmic part;intracellular organelle lumen;intracellular organelle part;intracellular part;membrane;membrane-enclosed lumen;mitochondrial matrix;mitochondrial part;organelle lumen;organelle part;plasma membrane	11.187	11.2383	11.2162	18.9358	18.2249	19.3026	26.3725	24.0211	26.3809	B1AH48;B4DVZ4;Q16762;Q53EW8;E7EN05	B1AH48	TST	NM_003312	22q12.3	22	NP_003303.2	Homo sapiens thiosulfate sulfurtransferase (TST), transcript variant 1, mRNA	1143	3	1	14	1	2	4	16	33298	297	0.62528	894	0.828	62.5	63.8	46	77.9	42.4	6.76764	0.107744	49.2741	-0.387542	0.299663	0.239057	0.26936	0.253474	0.529241
234	MPST	3-mercaptopyruvate sulfurtransferase;Sulfurtransferase	catabolic process;cellular catabolic process;cellular metabolic process;cellular nitrogen compound catabolic process;cellular nitrogen compound metabolic process;cellular process;cyanate catabolic process;cyanate metabolic process;metabolic process;nitrogen compound metabolic process;organic acid metabolic process;response to chemical stimulus;response to stimulus;response to toxin;small molecule…	3-mercaptopyruvate sulfurtransferase activity;catalytic activity;sulfurtransferase activity;thiosulfate sulfurtransferase activity;transferase activity;transferase activity, transferring sulfur-containing groups		9.03123	9.00506	9.07619	16.6876	16.5386	17.2062	25.5419	22.9405	26.0291	B1AH49;P25325;Q2VEU0;Q2VEU1;Q59HD5;E7ENL2	B1AH49	MPST	NM_001130517	22q12.3	22	NP_001123989.1	Homo sapiens mercaptopyruvate sulfurtransferase (MPST), transcript variant 3, mRNA	1547	4	2	9	1	1	4	9	33047	297	0.677852	894	0.848	67.8	68.8	48	86.6	33.8	6.13153	0.0976431	52.6657	-0.425589	0.279461	0.232323	0.272727	0.278137	0.521947
235	RAC1;RAC2;RAC3;hCG_20693	Ras-related C3 botulinum toxin substrate 1;Ras-related C3 botulinum toxin substrate 2;Ras-related C3 botulinum toxin substrate 3	actin cytoskeleton organization;actin filament organization;actin filament polymerization;actin filament-based process;actin polymerization or depolymerization;anatomical structure arrangement;anatomical structure development;anatomical structure morphogenesis;apoptosis;auditory receptor cell morphogenesis;axon guidance;biological adhesion;biological regulation;cell activation;cell adhesion;cell …	binding;catalytic activity;enzyme binding;GTP binding;GTPase activity;GTP-dependent protein binding;guanyl nucleotide binding;guanyl ribonucleotide binding;hydrolase activity;hydrolase activity, acting on acid anhydrides;hydrolase activity, acting on acid anhydrides, in phosphorus-containing anhydrides;nucleoside-triphosphatase activity;nucleotide binding;protein binding;purine nucleotide binding…	cell body;cell fraction;cell part;cell projection;cell projection part;cytoplasm;cytoplasmic membrane-bounded vesicle;cytoplasmic part;cytoplasmic vesicle;cytoskeletal part;cytosol;endomembrane system;extrinsic to membrane;extrinsic to plasma membrane;filamentous actin;growth cone;insoluble fraction;intracellular;intracellular membrane-bounded organelle;intracellular organelle;intracellular organ…	12.6171	12.5059	12.6224	20.8832	20.7002	20.6588	27.0625	25.0024	27.3919	A0A024R1P2;A0A024R9T5;A4D2P0;A4D2P1;A4D2P2;B1AH77;B1AH78;B1AH80;J3KSC4;J3QLK0;P15153;P60763;P63000;P63000-2	B1AH77	RAC1	NM_018890	7p22.1	7	NP_061485.1	Homo sapiens ras-related C3 botulinum toxin substrate 1 (rho family, small GTP binding protein Rac1) (RAC1), transcript variant Rac1b, mRNA	2398	7	7	3	0	0	1	15	23336	211	0.484277	636	0.749	48.4	54.2	40.1	50.9	60.1	8.87335	0.0805687	28.8592	-0.176777	0.322275	0.203791	0.227488	0.225131	0.867966
236	MYH9	Myosin-9	actin cytoskeleton organization;actin cytoskeleton reorganization;actin filament-based movement;actin filament-based process;actin-mediated cell contraction;actin-myosin filament sliding;actomyosin structure organization;adult heart development;anatomical structure development;anatomical structure formation involved in morphogenesis;anatomical structure morphogenesis;angiogenesis;atrial cardiac m…	actin binding;actin filament binding;actin-dependent ATPase activity;adenyl nucleotide binding;adenyl ribonucleotide binding;ADP binding;ATP binding;ATPase activity;ATPase activity, coupled;binding;calmodulin binding;catalytic activity;cytoskeletal protein binding;enzyme binding;hydrolase activity;hydrolase activity, acting on acid anhydrides;hydrolase activity, acting on acid anhydrides, in phos…	actin filament bundle;actomyosin;actomyosin contractile ring;adherens junction;anchoring junction;cell cortex part;cell division site part;cell junction;cell part;cell projection;cell-substrate adherens junction;cell-substrate junction;cleavage furrow;contractile fiber;contractile fiber part;contractile ring;cytoplasmic membrane-bounded vesicle;cytoplasmic part;cytoplasmic vesicle;cytoskeletal pa…	11.1135	10.5125	11.3013	22.9659	22.6792	23.0748	28.8373	26.0993	29.1934	A0A024R1N1;A8CLL2;B1AH99;B4DRV3;B4E0I9;B4E3S1;O14729;O14794;P11055;P12882;P13535;P35579;Q2PS10;Q5BKV1;Q66K75;Q68D89;Q6ZNL4;Q86XU5;Q99529;Q9UKX2;Q9UKX3;Q9UMJ0;Q9Y623;REV__B4DQZ7;REV__E7EQT4;REV__Q9UKV3;REV__S4R3H4;V9HWC1;B1PS43;H0Y3P4;P35579-2;P35749;P35749-2;P35749-3;Q3MIV8	B1AH99	MYH9	NM_002473	22q12.3	22	NP_002464.1	Homo sapiens myosin heavy chain 9 (MYH9), mRNA	7554	41	5	28	2	2	7	34	226402	1960	0.591875	5883	0.882	59.2	62.9	30.2	84.4	37.3	5.49921	0.047449	51.2088	-0.85352	0.245918	0.134694	0.367347	0.323509	0.0804772
237	HMOX1	Heme oxygenase 1	anatomical structure formation involved in morphogenesis;angiogenesis;anti-apoptosis;biological regulation;catabolic process;cation homeostasis;cell death;cell proliferation;cellular catabolic process;cellular cation homeostasis;cellular chemical homeostasis;cellular component assembly;cellular component organization;cellular component organization or biogenesis;cellular homeostasis;cellular ion …	binding;catalytic activity;cation binding;enzyme binding;heme binding;heme oxygenase (decyclizing) activity;identical protein binding;ion binding;iron ion binding;metal ion binding;molecular transducer activity;oxidoreductase activity;oxidoreductase activity, acting on paired donors, with incorporation or reduction of molecular oxygen;protein binding;protein dimerization activity;protein homodime…	cell fraction;cell part;cytoplasmic part;endoplasmic reticulum membrane;endoplasmic reticulum part;extracellular region part;extracellular space;insoluble fraction;intracellular organelle part;intracellular part;membrane;membrane fraction;membrane part;microsome;organelle membrane;organelle part;vesicular fraction	9.44971	9.2148	9.17237	17.5122	17.3275	18.3477	20.2783	18.1016		B1AHA8;B2R7U4;F2YMD9;P09601;Q6FH11;Q96DI8	B1AHA8	HMOX1	NM_002133	22q12.3	22	NP_002124.1	Homo sapiens heme oxygenase 1 (HMOX1), mRNA	1606	5	3	2	0	0	1	6	32688	288	0.612457	867	0.864	61.2	64	40.1	79.6	40.9	7.88544	0.0902778	60.8132	-0.426736	0.295139	0.194444	0.329861	0.280349	0.495125
238	MCM5	DNA replication licensing factor MCM5	biological regulation;biosynthetic process;cell cycle checkpoint;cell cycle phase;cell cycle process;cell division;cellular biosynthetic process;cellular macromolecule biosynthetic process;cellular macromolecule metabolic process;cellular metabolic process;cellular nitrogen compound metabolic process;cellular process;DNA metabolic process;DNA replication;DNA strand elongation;DNA strand elongatio…	adenyl nucleotide binding;adenyl ribonucleotide binding;ATP binding;binding;catalytic activity;DNA binding;helicase activity;hydrolase activity;hydrolase activity, acting on acid anhydrides;hydrolase activity, acting on acid anhydrides, in phosphorus-containing anhydrides;nucleic acid binding;nucleoside-triphosphatase activity;nucleotide binding;protein binding;purine nucleotide binding;purine ri…	cell part;chromosomal part;intracellular membrane-bounded organelle;intracellular organelle;intracellular organelle part;intracellular part;macromolecular complex;MCM complex;membrane-bounded organelle;nuclear chromosome part;nuclear part;nucleoplasm part;nucleus;organelle;organelle part;protein complex	11.2201	10.7997	10.4828	21.4408	21.0791	20.7348	27.9964	25.7811	28.2021	A8K521;B1AHA9;B1AHB0;B1AHB1;B1AHB2;B3KVF0;B4DQ39;B4DVK5;F8WFD7;P33992;Q59F49;E7EQY5;F8WBR1	B1AHA9	MCM5	NM_006739	22q12.3	22	NP_006730.2	Homo sapiens minichromosome maintenance complex component 5 (MCM5), mRNA	2568	17	1	7	1	1	3	10	82155	734	0.598639	2205	0.868	59.9	58.8	41.1	79.7	39.3	8.6413	0.0667575	44.226	-0.352316	0.277929	0.200272	0.268392	0.281437	0.247089
239	XRCC6	X-ray repair cross-complementing protein 6	anatomical structure homeostasis;biological regulation;biosynthetic process;cellular biosynthetic process;cellular component organization;cellular component organization at cellular level;cellular component organization or biogenesis;cellular component organization or biogenesis at cellular level;cellular macromolecule biosynthetic process;cellular macromolecule metabolic process;cellular metabol…	5'-deoxyribose-5-phosphate lyase activity;adenyl nucleotide binding;adenyl ribonucleotide binding;ATP binding;ATPase activity;ATPase activity, coupled;ATP-dependent DNA helicase activity;ATP-dependent helicase activity;binding;carbon-oxygen lyase activity;catalytic activity;DNA binding;DNA helicase activity;DNA-dependent ATPase activity;double-stranded DNA binding;helicase activity;hydrolase acti…	cell fraction;cell part;chromosomal part;DNA-dependent protein kinase-DNA ligase 4 complex;insoluble fraction;intracellular organelle part;intracellular part;Ku70:Ku80 complex;macromolecular complex;membrane fraction;nonhomologous end joining complex;nuclear chromosome part;nuclear part;nuclear telomere cap complex;nucleoplasm part;organelle part;protein complex;protein-DNA complex;telomere cap c…	13.2965	13.2136	13.1485	23.3499	23.4443	23.6205	29.4856	27.6666	29.7973	A0A024R1N4;B1AHC9;B2RDN9;B4DE32;B4E356;P12956;Q6IC76;B1AHC7;B1AHC8;F5H1I8	B1AHC9	XRCC6	NM_001469	22q13.2	22	NP_001460.1	Homo sapiens X-ray repair cross complementing 6 (XRCC6), transcript variant 1, mRNA	2284	13	7	17	1	3	5	21	69712	609	0.478142	1830	0.825	47.8	52.5	33.1	57.9	51.9	6.22992	0.0870279	49.855	-0.535796	0.303777	0.205255	0.284072	0.234349	0.174412
240	NHP2L1	NHP2-like protein 1;NHP2-like protein 1, N-terminally processed	cellular component biogenesis;cellular component biogenesis at cellular level;cellular component organization or biogenesis;cellular component organization or biogenesis at cellular level;cellular macromolecule metabolic process;cellular metabolic process;cellular nitrogen compound metabolic process;cellular process;macromolecule metabolic process;metabolic process;mRNA metabolic process;mRNA pro…	binding;nucleic acid binding;protein binding;RNA binding	box C/D snoRNP complex;cell part;intracellular non-membrane-bounded organelle;intracellular organelle;intracellular organelle part;intracellular part;macromolecular complex;non-membrane-bounded organelle;nuclear part;nucleolar part;nucleolus;nucleoplasm;organelle;organelle part;ribonucleoprotein complex;small nucleolar ribonucleoprotein complex;spliceosomal complex	11.4733	11.5335	11.4708	20.7385	20.2372	20.666	29.6069	27.5096	29.6392	B1AHD1;P55769;Q6FHM6	B1AHD1	NHP2L1
241	ATXN10	Ataxin-10	cell death;cell projection organization;cellular component organization;cellular component organization at cellular level;cellular component organization or biogenesis;cellular component organization or biogenesis at cellular level;cellular process;death;neuron projection development	binding	cell body;cell part;cell projection;cytoplasmic part;dendrite;intracellular part;neuron projection;neuronal cell body;perinuclear region of cytoplasm	12.2913	12.3247	12.3282	18.2171	18.2827	19.0602	24.1345	21.2913	24.2801	B1AHE3;B1AHE4;H0Y7N2;Q7Z524;Q9NTC6;Q9UBB4;E7ESH8;Q9UBB4-2	B1AHE3	ATXN10	NM_013236	22q13.31	22	NP_037368.1	Homo sapiens ataxin 10 (ATXN10), transcript variant 1, mRNA	3340	12	6	4	2	1	1	3	53358	475	0.462885	1428	0.773	46.3	53.8	34.5	50.6	55.1	5.12042	0.0568421	43.1446	-0.08	0.332632	0.202105	0.305263	0.230076	0.405653
242	CYB5R3	NADH-cytochrome b5 reductase 3;NADH-cytochrome b5 reductase 3 membrane-bound form;NADH-cytochrome b5 reductase 3 soluble form	alcohol metabolic process;biosynthetic process;blood circulation;carboxylic acid metabolic process;cellular ketone metabolic process;cellular metabolic process;cellular process;cholesterol biosynthetic process;cholesterol metabolic process;circulatory system process;L-ascorbic acid metabolic process;lipid biosynthetic process;lipid metabolic process;metabolic process;multicellular organismal proc…	binding;catalytic activity;coenzyme binding;cofactor binding;cytochrome-b5 reductase activity;FAD binding;flavin adenine dinucleotide binding;oxidoreductase activity;oxidoreductase activity, acting on NADH or NADPH;oxidoreductase activity, acting on NADH or NADPH, heme protein as acceptor	cell part;cytoplasmic part;cytosolic part;endoplasmic reticulum;endoplasmic reticulum membrane;endoplasmic reticulum part;hemoglobin complex;intracellular membrane-bounded organelle;intracellular organelle;intracellular organelle part;intracellular part;macromolecular complex;membrane;membrane part;membrane-bounded organelle;mitochondrial membrane;mitochondrial outer membrane;mitochondrial part;o…	12.3139	12.1806	12.3799	21.4934	20.2709	19.9074	25.8932	23.926	26.6319	A0A024R4X0;B1AHF3;P00387;Q6TGM5;Q6ZVI6;F8WCX7;P00387-2;P00387-3	B1AHF3	CYB5R3	NM_001129819	22q13.2	22	NP_001123291.1	Homo sapiens cytochrome b5 reductase 3 (CYB5R3), transcript variant 3, mRNA	3167	9	18	1	1	2	2	5	31498	278	0.597372	837	0.869	59.7	60.2	38.7	80.3	40.8	7.15082	0.0863309	47.196	-0.298201	0.316547	0.230216	0.226619	0.274838	0.608382
243	STX12	Syntaxin-12	biological regulation;cellular process;cholesterol efflux;cholesterol transport;establishment of localization;establishment of localization in cell;establishment of protein localization;intracellular protein transport;intracellular transport;lipid transport;organic substance transport;posttranscriptional regulation of gene expression;protein stabilization;protein transport;regulation of biologica…	binding;protein binding;SNAP receptor activity	cell part;cytoplasmic membrane-bounded vesicle;cytoplasmic part;cytoplasmic vesicle;endocytic vesicle;Golgi apparatus;integral to membrane;intracellular membrane-bounded organelle;intracellular organelle;intracellular part;intrinsic to membrane;membrane;membrane part;membrane raft;membrane-bounded organelle;membrane-bounded vesicle;organelle;phagocytic vesicle;vesicle	9.16553	9.29456	8.98642	15.8449		17.2728	21.1627	19.7901	21.8254	B1AJQ6;B4DSZ1;Q6LEU0;Q86Y82	B1AJQ6	STX12	NM_177424	1p35.3	1	NP_803173.1	Homo sapiens syntaxin 12 (STX12), mRNA	3098	9	6	8	0	0	3	12	31511	276	0.476534	831	0.791	47.7	53.4	33.2	56.3	52.5	5.45306	0.0434783	55.7203	-0.580072	0.278986	0.192029	0.311594	0.277015	0.644594
244	PSMD10	26S proteasome non-ATPase regulatory subunit 10	anaphase-promoting complex-dependent proteasomal ubiquitin-dependent protein catabolic process;antigen processing and presentation;antigen processing and presentation of exogenous antigen;antigen processing and presentation of exogenous peptide antigen;antigen processing and presentation of exogenous peptide antigen via MHC class I;antigen processing and presentation of exogenous peptide antigen …	binding;protein binding;transcription factor binding	actin cytoskeleton;cell part;cytoplasm;cytoplasmic part;cytoskeleton;cytosol;intermediate filament cytoskeleton;intracellular non-membrane-bounded organelle;intracellular organelle;intracellular organelle part;intracellular part;macromolecular complex;non-membrane-bounded organelle;nuclear part;nucleoplasm;organelle;organelle part;proteasome complex;proteasome regulatory particle;protein complex	13.1335	13.0044	13.1425	16.792	15.7443	16.9807	26.593	23.727	26.4803	B1AJY5;B1AJY6;B1AJY7;O75832;O75832-2	B1AJY5	PSMD10	NM_002814	Xq22.3	X	NP_002805.1	Homo sapiens proteasome 26S subunit, non-ATPase 10 (PSMD10), transcript variant 1, mRNA	1585	5	2	5	1	1	14	1	24297	226	0.471366	681	0.768	47.1	57.7	38.8	44.9	51.5	5.71466	0.039823	49.8695	-0.236283	0.265487	0.212389	0.353982	0.242128	0.722971
245	HMGCL	Hydroxymethylglutaryl-CoA lyase, mitochondrial	amine catabolic process;amine metabolic process;biosynthetic process;branched chain family amino acid catabolic process;branched chain family amino acid metabolic process;carboxylic acid catabolic process;carboxylic acid metabolic process;catabolic process;cellular amine metabolic process;cellular amino acid catabolic process;cellular amino acid metabolic process;cellular biosynthetic process;cel…	binding;carbon-carbon lyase activity;catalytic activity;cation binding;hydroxymethylglutaryl-CoA lyase activity;identical protein binding;ion binding;lyase activity;magnesium ion binding;manganese ion binding;metal ion binding;oxo-acid-lyase activity;protein binding;protein dimerization activity;protein homodimerization activity;transition metal ion binding	cell part;cytoplasmic part;intracellular membrane-bounded organelle;intracellular organelle;intracellular organelle lumen;intracellular organelle part;intracellular part;membrane-bounded organelle;membrane-enclosed lumen;microbody;mitochondrial matrix;mitochondrial part;organelle;organelle lumen;organelle part;peroxisome	7.32406	7.68909	7.56132	16.6715	16.4219	17.4975	25.1487	22.4914	25.5004	B1AK13;G8FGB4;H0Y2L7;P35914;F5GYT9;P35914-2	B1AK13	HMGCL	NM_000191	1p36.11	1	NP_000182.2	Homo sapiens 3-hydroxymethyl-3-methylglutaryl-CoA lyase (HMGCL), transcript variant 1, mRNA	1617	9	4	9	1	1	3	11		325	0.522495	978	0.779	52.2	55.8	42.9	58	51.5	8.80975	0.0553846	35.384	0.196923	0.301538	0.249231	0.295385	0.268195	0.594061
246	DNAJC11	DnaJ homolog subfamily C member 11	cellular macromolecule metabolic process;cellular metabolic process;cellular process;cellular protein metabolic process;macromolecule metabolic process;metabolic process;primary metabolic process;protein folding;protein metabolic process	binding;heat shock protein binding;protein binding;unfolded protein binding		10.4923	10.5584	10.8759	18.9002	17.5554	17.9293	25.1419	23.2419	25.5639	B1AK20;B3KTC6;B4DGD5;B4DPK2;Q5TH61;Q9NVH1;Q9UMU8;F5H1N1;Q9NVH1-2;Q9NVH1-3	B1AK20	DNAJC11	NM_018198	1p36.31	1	NP_060668.2	Homo sapiens DnaJ heat shock protein family (Hsp40) member C11 (DNAJC11), mRNA	3316	16	6	3	0	0	2	3	63147	559	0.530357	1680	0.804	53	56.8	39.3	63	51.5	8.54327	0.0822898	47.4941	-0.411091	0.305903	0.205725	0.270125	0.248611	0.313664
247	CAPZB	F-actin-capping protein subunit beta	actin cytoskeleton organization;actin filament capping;actin filament-based process;biological regulation;blood coagulation;cellular component movement;cellular component organization;cellular component organization at cellular level;cellular component organization or biogenesis;cellular component organization or biogenesis at cellular level;cellular process;coagulation;cytoskeleton organization;…	actin binding;binding;cytoskeletal protein binding;protein binding	cell part;cytoplasm;cytoplasmic part;cytoskeletal part;cytosol;F-actin capping protein complex;intracellular organelle part;intracellular part;macromolecular complex;organelle part;protein complex;WASH complex	11.4796	11.205	11.3696	20.5421	20.3648	20.2433	28.7474	26.0031	28.4833	B1AK85;B1AK87;B1AK88;B2R7T8;B4DWA6;P47756;Q7L4N0;E7EQ40;F6Q0E3;F6USW4;P47756-2	B1AK85	CAPZB	NM_001206541	1p36.13	1	NP_001193470.1	Homo sapiens capping actin protein of muscle Z-line beta subunit (CAPZB), transcript variant 3, mRNA	2217	9	2	1	1	1	1	0	29134	260	0.526181	783	0.84	52.6	55.2	41.4	61.3	49.3	5.69318	0.0692308	54.2438	-0.619231	0.269231	0.25	0.223077	0.24055	0.668339
248	MITF	Microphthalmia-associated transcription factor	anatomical structure development;biological regulation;biosynthetic process;cell differentiation;cellular biosynthetic process;cellular component assembly;cellular component organization;cellular component organization or biogenesis;cellular developmental process;cellular macromolecule biosynthetic process;cellular macromolecule metabolic process;cellular metabolic process;cellular nitrogen compo…	binding;DNA binding;nucleic acid binding;nucleic acid binding transcription factor activity;protein binding;protein binding transcription factor activity;protein dimerization activity;regulatory region DNA binding;regulatory region nucleic acid binding;RNA polymerase II core promoter proximal region sequence-specific DNA binding transcription factor activity;RNA polymerase II core promoter proxim…	cell part;cytoplasm;intracellular membrane-bounded organelle;intracellular organelle;intracellular part;macromolecular complex;membrane-bounded organelle;nucleus;organelle;protein complex	10.7868	11.1745	10.5333	16.9786	17.414	16.8687	22.5186	20.0753	22.297	A0A024RCY3;A0A087WXU1;A8K5K3;B0QYS6;B0QYS7;B1AKB4;B1AKB5;B4DNC7;B4DPL3;B7Z757;C9JBI8;E9PKJ8;O14948;O75030;P19484;Q75KY0;C9J845;C9K0S7;D3K197;E9PFN0;O75030-10;O75030-2;O75030-3;O75030-4;O75030-5;O75030-6;O75030-7;O75030-8;O75030-9;P19484-2;Q8WYR3	B1AKB5	MITF	NM_198159	3p13	3	NP_937802.1	Homo sapiens melanogenesis associated transcription factor (MITF), transcript variant 1, mRNA	4815	10	5	8	1	2	5	10	58032	520	0.508637	1563	0.769	50.9	54.5	39.9	58.2	56.3	5.92584	0.0326923	63.2279	-0.685	0.225	0.269231	0.276923	0.238591	0.369801
249	ZBTB40	Zinc finger and BTB domain-containing protein 40	anatomical structure development;biological regulation;biomineral tissue development;biosynthetic process;bone mineralization;cellular biosynthetic process;cellular macromolecule biosynthetic process;cellular macromolecule metabolic process;cellular metabolic process;cellular nitrogen compound metabolic process;cellular process;cellular response to stimulus;cellular response to stress;development…	binding;cation binding;DNA binding;ion binding;metal ion binding;nucleic acid binding;transition metal ion binding;zinc ion binding	cell part;intracellular;intracellular membrane-bounded organelle;intracellular organelle;intracellular part;membrane-bounded organelle;nucleus;organelle	9.47299	9.04083	9.6073	18.1985	17.8195	18.2328	17.0462	15.7456	17.7203	B1AKC8;B2RBP0;B3KR52;F8WAI8;Q1RMZ5;Q9NUA8	B1AKC8	ZBTB40	NM_001083621	1p36.12	1	NP_001077090.1	Homo sapiens zinc finger and BTB domain containing 40 (ZBTB40), transcript variant 1, mRNA	8992	19	7	3	2	1	16	16	137988	1239	0.512903	3720	0.81	51.3	54.8	39.8	59.3	53	6.11456	0.0589185	51.7735	-0.438902	0.249395	0.200969	0.288943	0.249875
250	MBNL2;MBLL;MBNL3;MBNL1	Muscleblind-like protein 2;Muscleblind-like protein 3;Muscleblind-like protein 1	anatomical structure development;anatomical structure morphogenesis;appendage morphogenesis;biological regulation;cell differentiation;cellular developmental process;cellular macromolecule metabolic process;cellular metabolic process;cellular nitrogen compound metabolic process;cellular process;chordate embryonic development;developmental process;embryo development;embryo development ending in bi…	binding;cation binding;double-stranded RNA binding;ion binding;metal ion binding;nucleic acid binding;protein binding;RNA binding;transition metal ion binding;zinc ion binding	cell part;cytoplasm;cytoplasmic part;Golgi apparatus;intracellular membrane-bounded organelle;intracellular non-membrane-bounded organelle;intracellular organelle;intracellular part;macromolecular complex;membrane-bounded organelle;non-membrane-bounded organelle;nucleus;organelle;ribonucleoprotein complex;RNA granule;stress granule	12.6792	12.4448	12.7241	16.6509	16.9782	15.8505	26.7887	24.3833	26.9361	B1AKI2;B1AKI4;B1AKI5;B1AKI6;C9J4T8;Q9NUK0;B4E3F7;C9JP00;E9PBW7;H7C4T5;O95205;Q5VZF2;Q5VZF2-2;Q5VZF2-3;Q9NR56;Q9NR56-2;Q9NR56-3;Q9NR56-4;Q9NR56-5;Q9NR56-6;Q9NUK0-2	B1AKI6	MBNL2	NM_144778	13q32.1	13	NP_659002.1	Homo sapiens muscleblind like splicing regulator 2 (MBNL2), transcript variant 1, mRNA	4755	9	1	1	0	0	2	0	39203	367	0.51087	1104	0.733	51.1	54.9	50.8	47.6	56.8	9.15546	0.0544959	38.1041	-0.108174	0.228883	0.228883	0.264305	0.234372	0.565704
251	NRD1	Nardilysin	biological regulation;cell migration;cell motility;cell proliferation;cellular component movement;cellular component organization;cellular component organization or biogenesis;cellular process;locomotion;macromolecule metabolic process;metabolic process;neuromuscular junction development;positive regulation of biological process;positive regulation of catabolic process;positive regulation of cell…	binding;catalytic activity;cation binding;endopeptidase activity;epidermal growth factor binding;growth factor binding;hormone binding;hydrolase activity;ion binding;metal ion binding;metalloendopeptidase activity;metallopeptidase activity;peptidase activity;peptidase activity, acting on L-amino acid peptides;protein binding;transition metal ion binding;zinc ion binding	cell part;cell surface;cytoplasmic part;cytosol;intracellular part	12.3412	12.2087	12.1454	21.1436	20.8768	21.3329	25.5852	22.4235	26.3845	A0A087WYK8;B1AKJ5;B4DRI0;B4DYV0;F5H7V1;G3V1R5;H0Y5G9;O43847;Q6UUU9;Q96L67;E9PHF8;F5H6R2;O43847-2	B1AKJ5	NRD1
252	OSBPL9	Oxysterol-binding protein-related protein 9;Oxysterol-binding protein	establishment of localization;lipid transport;organic substance transport;transport	binding;lipid binding		12.3295	12.3614	12.2774	18.5447	18.1077	18.79	25.0913	22.0334	25.5899	B1AKJ6;B3KW33;B7Z4Q6;G8JLK0;H0YE19;Q59HA8;Q96SU4;Q9BRN2;E9PJW9;Q96SU4-2;Q96SU4-3;Q96SU4-4;Q96SU4-5;Q96SU4-6;Q96SU4-7	B1AKJ6	OSBPL9	NM_001350208	1p32.3	1	NP_001337137.1	Homo sapiens oxysterol binding protein like 9 (OSBPL9), transcript variant 10, mRNA	4079	24	0	1	0	0	0	0	61433	550	0.433757	1653	0.773	43.4	49	41.4	39.7	52.3	5.86078	0.0872727	56.4361	-0.521091	0.278182	0.28	0.216364	0.196229	0.334791
253	TARDBP	TAR DNA-binding protein 43	3'-UTR-mediated mRNA stabilization;biological regulation;biosynthetic process;cell death;cellular biosynthetic process;cellular macromolecule biosynthetic process;cellular macromolecule metabolic process;cellular metabolic process;cellular nitrogen compound metabolic process;cellular process;death;interaction with symbiont;interspecies interaction between organisms;macromolecule biosynthetic proc…	binding;DNA binding;double-stranded DNA binding;mRNA 3'-UTR binding;mRNA binding;nucleic acid binding;nucleic acid binding transcription factor activity;nucleotide binding;protein binding;RNA binding;sequence-specific DNA binding transcription factor activity;structure-specific DNA binding	cell part;intracellular membrane-bounded organelle;intracellular organelle;intracellular part;membrane-bounded organelle;nucleus;organelle	13.2458	13.4975	13.207	21.7723	21.4448	22.0193	28.4768	26.8242	28.2726	A0A024R4E2;A0A087WTZ4;A0A087WV68;A0A087WW61;A0A087WX29;A0A087WX67;A0A087WXQ5;A0A087WXV3;A0A087WYE7;A0A087WYY0;A0A087WZC9;A0A087X260;B1AKP7;B4DRW3;G3V162;K7EL26;Q13148;B4DJ45;Q13148-2;Q13148-3	B1AKP7	TARDBP	NM_007375	1p36.22	1	NP_031401.1	Homo sapiens TAR DNA binding protein (TARDBP), mRNA	4236	6	6	5	2	2	3	7	44609	414	0.470683	1245	0.767	47.1	52.3	44.6	44.3	52.2	5.84821	0.0869565	43.2007	-0.534541	0.231884	0.338164	0.210145	0.186194	0.425471
254	MTOR	Serine/threonine-protein kinase mTOR	biological regulation;catabolic process;cell communication;cell growth;cell surface receptor linked signaling pathway;cellular macromolecule metabolic process;cellular metabolic process;cellular process;cellular protein metabolic process;cellular response to chemical stimulus;cellular response to endogenous stimulus;cellular response to external stimulus;cellular response to extracellular stimulu…	5S rDNA binding;adenyl nucleotide binding;adenyl ribonucleotide binding;ATP binding;binding;catalytic activity;DNA binding;kinase activity;nucleic acid binding;nucleotide binding;phosphoprotein binding;phosphotransferase activity, alcohol group as acceptor;protein binding;protein kinase activity;protein serine/threonine kinase activity;purine nucleotide binding;purine ribonucleoside triphosphate …	cell part;cytoplasmic part;cytosolic part;endoplasmic reticulum membrane;endoplasmic reticulum part;Golgi apparatus part;Golgi membrane;intracellular membrane-bounded organelle;intracellular organelle;intracellular organelle part;intracellular part;lysosome;lytic vacuole;macromolecular complex;membrane;membrane part;membrane-bounded organelle;mitochondrial membrane;mitochondrial outer membrane;mi…	10.3296	10.0944	10.4088	18.6585	18.6183	18.4985	21.6874	19.2591	22.5943	B1AKP8;B1AKQ2;B3KX59;P42345;Q96QW8;B4DZD5;F5GYA6	B1AKP8	MTOR	NM_004958	1p36.22	1	NP_004949.1	Homo sapiens mechanistic target of rapamycin (MTOR), mRNA	8733	58	7	49	1	1	52	25	288762	2549	0.531373	7650	0.812	53.1	57.7	38	63.7	50.7	6.7309	0.0737544	40.8559	-0.192585	0.313064	0.187917	0.307964	0.249707	0.0771249
255	GNB1	Guanine nucleotide-binding protein G(I)/G(S)/G(T) subunit beta-1	activation of phospholipase C activity;activation of phospholipase C activity by G-protein coupled receptor protein signaling pathway coupled to IP3 second messenger;anatomical structure development;biological regulation;cell activation;cell communication;cell proliferation;cell surface receptor linked signaling pathway;cell-cell signaling;cellular metabolic process;cellular process;cellular resp…	binding;catalytic activity;enzyme binding;GTPase activity;GTPase binding;hydrolase activity;hydrolase activity, acting on acid anhydrides;hydrolase activity, acting on acid anhydrides, in phosphorus-containing anhydrides;molecular transducer activity;nucleoside-triphosphatase activity;protein binding;pyrophosphatase activity;signal transducer activity	cell part;cell projection;cilium;extrinsic to internal side of plasma membrane;extrinsic to membrane;extrinsic to plasma membrane;heterotrimeric G-protein complex;intracellular part;macromolecular complex;membrane;membrane part;nonmotile primary cilium;photoreceptor outer segment;plasma membrane;plasma membrane part;primary cilium;protein complex	12.5977	12.4086	12.5542	23.1496	22.8819	23.0664	28.9835	26.3885	29.1316	A0A024R056;B1AKQ8;B2R6K4;B3KVK2;E9PCP0;F1T0G4;F1T0G5;F5H0S8;F5H100;F5H8J8;F6UT28;F6X3N5;P16520;P62873;Q59G26;Q71UM6;Q71UM7;B1AKQ7;B1AKQ9	B1AKQ8	GNB1	NM_002074	1p36.33	1	NP_002065.1	Homo sapiens G protein subunit beta 1 (GNB1), transcript variant 1, mRNA	3200	12	5	11	1	1	15	4	37246	340	0.560117	1023	0.82	56	53.1	47.5	67.4	48.1	5.60394	0.0794118	37.5126	-0.231176	0.270588	0.226471	0.226471	0.249839	0.564089
256	DYNLRB1;DYNLRB2	Dynein light chain roadblock-type 1;Dynein light chain roadblock-type 2	behavior;cellular component movement;cellular process;establishment of localization;microtubule-based movement;microtubule-based process;multicellular organismal process;response to abiotic stimulus;response to light stimulus;response to radiation;response to stimulus;transport;visual behavior	catalytic activity;hydrolase activity;hydrolase activity, acting on acid anhydrides;hydrolase activity, acting on acid anhydrides, in phosphorus-containing anhydrides;microtubule motor activity;motor activity;nucleoside-triphosphatase activity;pyrophosphatase activity	cell part;centrosome;cytoplasmic dynein complex;cytoplasmic part;cytoskeletal part;dynein complex;intracellular non-membrane-bounded organelle;intracellular organelle;intracellular organelle part;intracellular part;macromolecular complex;microtubule;microtubule associated complex;microtubule organizing center;non-membrane-bounded organelle;organelle;organelle part;protein complex	10.1897	10.2119	10.1938	18.7212	19.0128	19.001	28.0173	25.0618	28.1739	B1AKR6;B4DFR2;H3BNG9;H3BPA0;H3BQI1;Q7Z4M1;Q8TF09;Q9NP97;Q9NP97-2	B1AKR6	DYNLRB1	NM_001319157	20q11.22	20	NP_001306086.1	Homo sapiens dynein light chain roadblock-type 1 (DYNLRB1), transcript variant 7, mRNA	1114	3	0	1	0	1	1	1	13231	121	0.54918	366	0.856	54.9	50	47.5	67.2	48.8	10.0904	0.0413223	56.9917	-0.641322	0.22314	0.297521	0.173554	0.242802	1.37652
257	PAK1;PAK2	Serine/threonine-protein kinase PAK 1;Serine/threonine-protein kinase PAK 2;PAK-2p27;PAK-2p34	actin cytoskeleton organization;actin cytoskeleton reorganization;actin filament-based process;activation of immune response;anatomical structure morphogenesis;antigen receptor-mediated signaling pathway;apoptosis;axon guidance;axonogenesis;biological regulation;branching morphogenesis of a tube;cell death;cell part morphogenesis;cell projection morphogenesis;cell projection organization;cell sur…	adenyl nucleotide binding;adenyl ribonucleotide binding;ATP binding;binding;catalytic activity;cation binding;collagen binding;enzyme activator activity;enzyme binding;enzyme regulator activity;identical protein binding;ion binding;kinase activator activity;kinase activity;kinase binding;kinase regulator activity;MAP kinase kinase activity;metal ion binding;nucleotide binding;phosphotransferase a…	adherens junction;anchoring junction;axon;cell junction;cell part;cell projection;cell-cell contact zone;cell-cell junction;cell-substrate adherens junction;cell-substrate junction;contractile fiber part;cytoplasm;cytoplasmic part;cytosol;dendrite;focal adhesion;Golgi apparatus;intercalated disc;intracellular membrane-bounded organelle;intracellular organelle;intracellular organelle part;intracel…	11.0665	11.0839	11.4331	22.2129	21.5456	21.9872	27.7577	24.7641	27.8263	A8K5M4;B1AKS5;H7C1X3;H9XFB4;Q13177;Q59FN2;B3KNX7;E9PM17;O75914;O75914-2;O75914-3;O75914-4;Q13153;Q13153-2	B1AKS5	PAK1	NM_001128620	11q13.5-q14.1	11	NP_001122092.1	Homo sapiens p21 (RAC1) activated kinase 1 (PAK1), transcript variant 1, mRNA	3484	16	6	28	1	1	6	30	61501	553	0.475331	1662	0.821	47.5	52.5	39.2	50.9	50.6	5.30548	0.0596745	49.5574	-0.585895	0.251356	0.256781	0.245931	0.252189	0.361956
258	TMED5	Transmembrane emp24 domain-containing protein 5	cellular component organization;cellular component organization at cellular level;cellular component organization or biogenesis;cellular component organization or biogenesis at cellular level;cellular process;establishment of localization;establishment of protein localization;Golgi organization;Golgi ribbon formation;organelle organization;protein transport;transport		cell part;cis-Golgi network;cytoplasmic part;endoplasmic reticulum exit site;endoplasmic reticulum membrane;endoplasmic reticulum part;endoplasmic reticulum-Golgi intermediate compartment membrane;Golgi apparatus part;integral to membrane;intracellular organelle part;intracellular part;intrinsic to membrane;membrane;membrane part;organelle membrane;organelle part	12.2004	12.0308	12.356	17.1935	17.5366	17.8805	23.4003	21.1503	23.997	B1AKT3;M0R072;Q9Y3A6;B1AKT4;F5H307	B1AKT3	TMED5	NM_001167830	1p22.1	1	NP_001161302.1	Homo sapiens transmembrane p24 trafficking protein 5 (TMED5), transcript variant 2, mRNA	6132	5	8	1	0	0	1	0	18975	193	0.462199	582	0.775	46.2	56.7	32.5	49.5	46.1	4.58221	0.0984456	43.5659	-0.104145	0.336788	0.181347	0.26943	0.235482	1.14525
259	ATP1A1	Sodium/potassium-transporting ATPase subunit alpha-1	ATP biosynthetic process;ATP hydrolysis coupled proton transport;ATP metabolic process;biological regulation;biosynthetic process;cation homeostasis;cation transport;cell motility;cellular biosynthetic process;cellular cation homeostasis;cellular chemical homeostasis;cellular component movement;cellular homeostasis;cellular ion homeostasis;cellular metabolic process;cellular monovalent inorganic …	active transmembrane transporter activity;adenyl nucleotide binding;adenyl ribonucleotide binding;ATP binding;ATPase activity;ATPase activity, coupled;ATPase activity, coupled to movement of substances;ATPase activity, coupled to transmembrane movement of ions;ATPase activity, coupled to transmembrane movement of ions, phosphorylative mechanism;ATPase activity, coupled to transmembrane movement o…	axon;cell part;cell projection;cytoplasmic membrane-bounded vesicle;cytoplasmic part;cytoplasmic vesicle;endoplasmic reticulum;Golgi apparatus;hydrogen:potassium-exchanging ATPase complex;integral to membrane;integral to plasma membrane;intracellular membrane-bounded organelle;intracellular organelle;intracellular part;intrinsic to membrane;intrinsic to plasma membrane;macromolecular complex;mela…	13.3717	13.218	13.3791	24.297	23.8411	24.3813	25.5675	23.9003	26.4739	B1AKY9;B2RAQ4;B3KNQ8;B3KRI1;B3KSY7;B3KV59;B3KW93;B3KX35;B4DHD7;B4DIQ8;B4E0R9;B7Z1N5;B7Z1Q9;B7Z3F8;B7Z3V1;B7Z9V4;H0Y7C1;M0QXF2;M0R116;P05023;P13637;P20648;P50993;Q53ES0;Q53FM3;Q58I21;Q58I22;Q58I23;Q5TC01;Q5TC02;Q5TC05;Q658V6;B7Z2T0;B7Z3U6;E9PC07;E9PC51;E9PHR6;E9PRA5;F5H0J0;F5H3A1;F5H6J6;H7BXX5;P05023-2;Q13733	B1AKY9	ATP1A1	NM_001160233	1p13.1	1	NP_001153705.1	Homo sapiens ATPase Na+/K+ transporting subunit alpha 1 (ATP1A1), transcript variant 3, mRNA	3778	23	5	27	1	1	7	25	112870	1023	0.495443	3072	0.79	49.5	53.9	39	55.8	54.8	5.32782	0.0801564	32.5996	0.01652	0.328446	0.213099	0.26393	0.249494	0.191474
260	MRPL43	39S ribosomal protein L43, mitochondrial	biosynthetic process;cellular biosynthetic process;cellular macromolecule biosynthetic process;cellular macromolecule metabolic process;cellular metabolic process;cellular process;cellular protein metabolic process;macromolecule biosynthetic process;macromolecule metabolic process;metabolic process;primary metabolic process;protein metabolic process;translation	structural constituent of ribosome;structural molecule activity	cell part;cytoplasmic part;intracellular non-membrane-bounded organelle;intracellular organelle;intracellular organelle part;intracellular part;macromolecular complex;mitochondrial part;mitochondrial ribosome;non-membrane-bounded organelle;organellar ribosome;organelle;organelle part;ribonucleoprotein complex;ribosome	9.61377	9.65653	9.61105	18.9001	18.6738	18.2221	26.1889	24.4222	26.3318	B1AL05;H0Y6Y8;H0YBU8;M0R051;Q8N983;B1AL06;C9J5Q3;Q8N983-2;Q8N983-3;Q8N983-4	B1AL05	MRPL43	NM_176792	10q24.31	10	NP_789762.1	Homo sapiens mitochondrial ribosomal protein L43 (MRPL43), transcript variant 2, mRNA	2151	5	0	0	1	1	1	0	23300	215	0.634259	648	0.789	63.4	63.4	51.4	75.5	43.8	8.96674	0.055814	46.8884	-0.164651	0.288372	0.283721	0.218605	0.26658	0.89807
261	PKN2	Serine/threonine-protein kinase N2	ameboidal cell migration;apical junction assembly;apoptosis;biological adhesion;biological regulation;biosynthetic process;cell adhesion;cell cycle;cell death;cell division;cell junction assembly;cell junction organization;cell migration;cell motility;cell-cell junction assembly;cell-cell junction organization;cellular biosynthetic process;cellular component assembly;cellular component assembly a…	adenyl nucleotide binding;adenyl ribonucleotide binding;ATP binding;binding;catalytic activity;enzyme binding;histone deacetylase binding;kinase activity;nucleotide binding;phosphotransferase activity, alcohol group as acceptor;protein binding;protein kinase activity;protein kinase C activity;protein serine/threonine kinase activity;purine nucleotide binding;purine ribonucleoside triphosphate bin…	apical junction complex;cell division site part;cell junction;cell part;cell projection;cell-cell junction;cleavage furrow;cytoplasm;cytoskeleton;intracellular;intracellular membrane-bounded organelle;intracellular non-membrane-bounded organelle;intracellular organelle;intracellular part;lamellipodium;membrane-bounded organelle;midbody;non-membrane-bounded organelle;nucleus;organelle	12.2644	12.1652	12.2906	19.5393	19.5467	19.7068	24.6292	22.0275	24.97	B1AL79;H0Y429;H0Y5V5;Q16513;Q6P5W9;Q9UHS4;Q16513-2;Q16513-3;Q16513-4;Q16513-5	B1AL79	PKN2	NM_006256	1p22.2	1	NP_006247.1	Homo sapiens protein kinase N2 (PKN2), transcript variant 1, mRNA	6199	22	0	26	0	0	12	43	111904	984	0.395262	2955	0.723	39.5	51.6	38	29	47.7	5.94635	0.0731707	49.3999	-0.502744	0.288618	0.220528	0.260163	0.196067	0.230923
262	PRPS1	Ribose-phosphate pyrophosphokinase 1	5-phosphoribose 1-diphosphate biosynthetic process;5-phosphoribose 1-diphosphate metabolic process;alcohol biosynthetic process;alcohol metabolic process;AMP biosynthetic process;AMP metabolic process;anatomical structure development;anatomical structure morphogenesis;biosynthetic process;carbohydrate biosynthetic process;carbohydrate metabolic process;cellular aromatic compound metabolic process…	adenyl nucleotide binding;adenyl ribonucleotide binding;ADP binding;AMP binding;ATP binding;binding;carbohydrate binding;catalytic activity;cation binding;diphosphotransferase activity;GDP binding;guanyl nucleotide binding;guanyl ribonucleotide binding;identical protein binding;ion binding;kinase activity;magnesium ion binding;metal ion binding;nucleotide binding;protein binding;protein dimerizat…	cell fraction;cell part;cytoplasmic part;cytosol;intracellular part;macromolecular complex;protein complex;ribose phosphate diphosphokinase complex;soluble fraction	12.4795	12.4224	12.3293	20.5832	20.1508	20.2954	29.2107	26.4847	29.3488	B1ALA7;B1ALA9;B7ZB02;P60891;Q15244;Q53FW2;B4DNL6	B1ALA7	PRPS1	NM_002764	Xq22.3	X	NP_002755.1	Homo sapiens phosphoribosyl pyrophosphate synthetase 1 (PRPS1), transcript variant 1, mRNA	2156	7	0	2	1	0	2	0	34703	318	0.474399	957	0.784	47.4	52	38.2	52	54.6	6.50665	0.0503145	32.9881	0.0333333	0.308176	0.207547	0.245283	0.23998	0.554673
263	SMG7;SGA56M	Protein SMG7	biological regulation;catabolic process;cellular catabolic process;cellular macromolecule catabolic process;cellular macromolecule metabolic process;cellular metabolic process;cellular nitrogen compound metabolic process;cellular process;establishment of localization;establishment of localization in cell;establishment of RNA localization;gene expression;intracellular transport;macromolecule catab…	binding;enzyme binding;phosphatase binding;protein binding;protein phosphatase 2A binding;protein phosphatase binding	cell part;cytoplasm;cytoplasmic part;cytoskeleton;cytosol;intermediate filament cytoskeleton;intracellular membrane-bounded organelle;intracellular non-membrane-bounded organelle;intracellular organelle;intracellular part;membrane-bounded organelle;non-membrane-bounded organelle;nucleus;organelle	11.6249	11.3336	11.7923	18.4519	17.3137	18.8186	20.8749	17.2124	21.0805	B1ALB4;B4DLY0;D6RAD0;E9PBK2;E9PD50;E9PEK3;Q6TV06;Q8NB69;Q92540;Q96N31;E9PCE5;E9PCI0;E9PEH2;Q92540-2;Q92540-4	B1ALB4	SMG7	NM_001350220	1q25.3	1	NP_001337149.1	Homo sapiens SMG7, nonsense mediated mRNA decay factor (SMG7), transcript variant 8, mRNA	6362	25	0	1	0	0	0	0	135990	1216	0.477677	3651	0.781	47.8	52.9	42.4	48	54.7	8.64508	0.078125	61.3891	-0.620724	0.257401	0.296875	0.234375	0.239121	0.166697
264	ARPC5	Actin-related protein 2/3 complex subunit 5	actin cytoskeleton organization;actin filament-based process;biological regulation;cellular component movement;cellular component organization;cellular component organization at cellular level;cellular component organization or biogenesis;cellular component organization or biogenesis at cellular level;cellular process;cytoskeleton organization;organelle organization;regulation of actin cytoskelet…	actin binding;binding;cytoskeletal protein binding;protein binding;structural constituent of cytoskeleton;structural molecule activity	Arp2/3 protein complex;cell part;cytoplasm;cytoskeletal part;cytoskeleton;intracellular non-membrane-bounded organelle;intracellular organelle;intracellular organelle part;intracellular part;macromolecular complex;non-membrane-bounded organelle;organelle;organelle part;protein complex	12.0728	12.1528	11.9721	17.9639	18.1669	18.4014	27.0421	24.0274	26.4743	B1ALC0;B3KTE1;O15511;Q6IPM3;O15511-2	B1ALC0	ARPC5	NM_001270439	1q25.3	1	NP_001257368.1	Homo sapiens actin related protein 2/3 complex subunit 5 (ARPC5), transcript variant 2, mRNA	2094	4	3	1	1	2	1	0	16500	154	0.509677	465	0.782	51	56.8	38.1	58.1	57.2	5.71173	0.0519481	33.7597	-0.374675	0.266234	0.246753	0.25974	0.268217	1.01749
265	AP4B1;hCG_38636	AP-4 complex subunit beta-1	cellular process;establishment of localization;establishment of localization in cell;establishment of protein localization;intracellular protein transport;intracellular transport;protein transport;transport;vesicle-mediated transport	binding;protein transporter activity;substrate-specific transporter activity;transporter activity	AP-type membrane coat adaptor complex;cell fraction;cell part;clathrin adaptor complex;cytoplasmic part;Golgi apparatus part;intracellular organelle part;intracellular part;macromolecular complex;membrane coat;membrane part;organelle part;protein complex;soluble fraction;trans-Golgi network	10.1832	10.4771	9.8528	16.5903	16.7003	16.5798	18.954	16.8326	19.7092	A0A024R0D2;B1ALD0;B1ALD1;B1ALD3;B2RBF6;B3KSJ4;B4DTG3;Q9Y6B7;B1ALD2;B7Z4X3	B1ALD0	AP4B1	NM_006594	1p13.2	1	NP_006585.2	Homo sapiens adaptor related protein complex 4 beta 1 subunit (AP4B1), transcript variant 1, mRNA	3362	11	2	1	2	3	7	0	83129	739	0.478378	2220	0.753	47.8	58.1	36.5	48.9	56.2	5.59296	0.0730717	50.4903	-0.0358593	0.339648	0.196211	0.303112	0.234669	0.2561
266	SMARCA4	Transcription activator BRG1	anatomical structure development;biological regulation;biosynthetic process;cellular biosynthetic process;cellular component disassembly;cellular component disassembly at cellular level;cellular component organization;cellular component organization at cellular level;cellular component organization or biogenesis;cellular component organization or biogenesis at cellular level;cellular macromolecul…	adenyl nucleotide binding;adenyl ribonucleotide binding;androgen receptor binding;ATP binding;ATPase activity;ATPase activity, coupled;binding;catalytic activity;DNA binding;DNA-dependent ATPase activity;helicase activity;histone acetyl-lysine binding;histone binding;hormone receptor binding;hydrolase activity;hydrolase activity, acting on acid anhydrides;hydrolase activity, acting on acid anhydr…	cell part;chromatin;chromatin remodeling complex;chromosomal part;cytoskeleton;intermediate filament cytoskeleton;intracellular membrane-bounded organelle;intracellular non-membrane-bounded organelle;intracellular organelle;intracellular organelle part;intracellular part;macromolecular complex;membrane-bounded organelle;nBAF complex;non-membrane-bounded organelle;npBAF complex;nuclear chromatin;n…	10.883	10.7004	11.0128	21.2095	20.6282	21.0945	22.2641	20.2779	23.4816	A5D6X0;A7E2E1;B1ALF6;B1ALG1;B1ALG2;B3KNW7;B4DNT1;B4DSI8;B4E0F1;B9EGQ8;F6T8Q0;F6UH26;F6VDE0;F6XE55;F6XG14;P51532;Q59FZ6;Q8N9Q1;Q9HBD4;F5H0X5;F6XDY1;H0YGM3;P51532-2;P51532-3;P51532-4;P51532-5	B1ALF6	SMARCA4	NM_001128844	19p13.2	19	NP_001122316.1	Homo sapiens SWI/SNF related, matrix associated, actin dependent regulator of chromatin, subfamily a, member 4 (SMARCA4), transcript variant 2, mRNA	5779	36	4	19	2	2	11	22	184515	1647	0.612864	4944	0.842	61.3	63.2	41.4	79.3	40.8	7.83051	0.0522162	65.1251	-0.838859	0.223437	0.260474	0.275653	0.278643	0.122273
267	HELLS	Lymphoid-specific helicase	biological regulation;biosynthetic process;cell activation;cell cycle phase;cell cycle process;cell division;cell proliferation;cellular biosynthetic process;cellular component assembly;cellular component assembly at cellular level;cellular component organization;cellular component organization at cellular level;cellular component organization or biogenesis;cellular component organization or biog…	adenyl nucleotide binding;adenyl ribonucleotide binding;ATP binding;binding;catalytic activity;DNA binding;helicase activity;hydrolase activity;hydrolase activity, acting on acid anhydrides;hydrolase activity, acting on acid anhydrides, in phosphorus-containing anhydrides;nucleic acid binding;nucleoside-triphosphatase activity;nucleotide binding;purine nucleotide binding;purine ribonucleoside tri…	cell part;centromeric heterochromatin;chromatin;chromosomal part;heterochromatin;intracellular membrane-bounded organelle;intracellular organelle;intracellular organelle part;intracellular part;membrane-bounded organelle;nucleus;organelle;organelle part	9.75148	9.65005	9.27538	20.6977	21.4652	20.9151	24.6593	22.1148	25.0993	A0A087WSW7;B1ALG6;F6XU50;Q0VGL2;Q6I7N8;Q76H82;Q9NRZ9;Q9NW36;Q9NRZ9-2;Q9NRZ9-3;Q9NRZ9-4;Q9NRZ9-5;Q9NRZ9-6;Q9NRZ9-7;Q9NRZ9-8;Q9NRZ9-9	B1ALG6	HELLS	NM_001289067	10q23.33	10	NP_001275996.1	Homo sapiens helicase, lymphoid specific (HELLS), transcript variant 2, mRNA	3301	23	2	1	1	2	3	4	102585	884	0.382298	2655	0.753	38.2	46.6	32.7	35.5	50	7.54828	0.0746606	47.6346	-0.565385	0.299774	0.205882	0.280543	0.225493	0.190551
268	NAA35	N-alpha-acetyltransferase 35, NatC auxiliary subunit	cell proliferation;muscle cell proliferation;smooth muscle cell proliferation	catalytic activity;transferase activity	cell part;cytoplasm;intracellular membrane-bounded organelle;intracellular organelle;intracellular part;membrane;membrane-bounded organelle;nucleus;organelle;plasma membrane	11.5411	11.5752	11.677	18.5322	17.8796	18.0386	22.2964	19.5215	23.1186	A8K874;B1AM43;Q5VZE5;Q5VZE6	B1AM43	NAA35	NM_001321882	9q21.33	9	NP_001308811.1	Homo sapiens N(alpha)-acetyltransferase 35, NatC auxiliary subunit (NAA35), transcript variant 3, mRNA	6031	23	0	2	0	0	1	1	83508	725	0.402204	2178	0.734	40.2	51.1	32.5	37.1	51.9	6.59528	0.0910345	46.5241	-0.288	0.306207	0.173793	0.286897	0.210552	0.240383
269	CDK5RAP2;DKFZp686M1993;DKFZp686D1070;DKFZp686E2242	CDK5 regulatory subunit-associated protein 2	anatomical structure development;biological regulation;brain development;cell cycle process;cellular component assembly;cellular component assembly at cellular level;cellular component organization;cellular component organization at cellular level;cellular component organization or biogenesis;cellular component organization or biogenesis at cellular level;cellular macromolecular complex assembly;…	binding;calmodulin binding;cytoskeletal protein binding;DNA binding;enzyme binding;kinase binding;microtubule binding;neuronal Cdc2-like kinase binding;nucleic acid binding;protein binding;protein kinase binding;regulatory region DNA binding;regulatory region nucleic acid binding;transcription regulatory region DNA binding;tubulin binding	cell junction;cell part;centrosome;contractile fiber;cytoplasmic part;cytoskeletal part;cytosol;Golgi apparatus;intracellular membrane-bounded organelle;intracellular non-membrane-bounded organelle;intracellular organelle;intracellular organelle part;intracellular part;macromolecular complex;membrane-bounded organelle;microtubule;microtubule organizing center;microtubule organizing center part;my…	9.34184	8.90648	9.47934	19.1771	19.1325	19.8995	21.5567	18.6904	21.9737	A0A087WVQ4;A0A087WWI2;A0A087WWY1;A0A087WYE4;A0A087X0I1;A6H8X1;A7YY83;B1AMJ5;B3KVI2;B7ZLE9;B9EG74;C9K0C9;E9PJK3;E9PJU0;E9PS60;F8WBJ0;F8WCI3;F8WF55;Q05CZ3;Q5CZA0;Q5JTU8;Q66GT8;Q6MZT4;Q7Z3M0;Q8TBR0;Q96SN8;E9PCD3;Q96SN8-2;Q96SN8-3;Q96SN8-4	B1AMJ5	CDK5RAP2	NM_018249	9q33.2	9	NP_060719.4	Homo sapiens CDK5 regulatory subunit associated protein 2 (CDK5RAP2), transcript variant 1, mRNA	6242	38	2	11	2	2	8	10	214907	1893	0.479761	5682	0.795	48	56.3	33.8	53.7	53.8	5.43915	0.042261	50.1129	-0.760486	0.253038	0.207079	0.323825	0.25513	0.092465
270	CTTNBP2NL	CTTNBP2 N-terminal-like protein		binding;protein binding	actin cytoskeleton;cell part;cytoskeleton;intracellular non-membrane-bounded organelle;intracellular organelle;intracellular part;non-membrane-bounded organelle;organelle	10.4538	10.6273	10.5615	17.4539	18.0448	16.7223	22.2618	20.1015	22.0474	A0A024R0C7;B1AMN7;Q9NPX3;Q9P2B4	B1AMN7	CTTNBP2NL	NM_018704	1p13.2	1	NP_061174.1	Homo sapiens CTTNBP2 N-terminal like (CTTNBP2NL), mRNA	5901	6	3	13	3	4	2	22	70027	639	0.501563	1920	0.789	50.2	54.4	44.5	51.6	55.4	8.22284	0.0312989	58.918	-0.773396	0.205008	0.28169	0.28795	0.250149	0.278868
271	SEPT6	Septin-6	cell cycle;cellular process;cytokinesis;interspecies interaction between organisms;multi-organism process	binding;GTP binding;guanyl nucleotide binding;guanyl ribonucleotide binding;nucleotide binding;protein binding;purine nucleotide binding;purine ribonucleoside triphosphate binding;purine ribonucleotide binding;ribonucleotide binding	cell cortex part;cell division site part;cell part;chromosomal part;cleavage furrow;condensed chromosome kinetochore;cytoplasmic part;cytoskeletal part;intracellular non-membrane-bounded organelle;intracellular organelle;intracellular organelle part;intracellular part;kinetochore;macromolecular complex;midbody;non-membrane-bounded organelle;organelle;organelle part;protein complex;septin complex;…	11.5222	11.4309	11.5612	19.2424	19.3299	19.7807	25.0388	22.8808	25.4007	B1AMS2;B4DPT4;B4DZW0;B4E049;Q14141;Q541S4;Q548C9;Q6B514;Q6NT82;Q8NFH9;Q8NFI0;Q8NFI1;Q8NFI2;F5H1J5;F8W8Q8;Q14141-2;Q14141-3;Q14141-4	B1AMS2	SEPT6
272	STAG2;DKFZp686C21148;DKFZp686P16143;DKFZp686P168;DKFZp686I05169	Cohesin subunit SA-2	biological regulation;cell cycle phase;cell cycle process;cell division;cellular component assembly;cellular component assembly at cellular level;cellular component organization;cellular component organization at cellular level;cellular component organization or biogenesis;cellular component organization or biogenesis at cellular level;cellular process;chromosome organization;chromosome organizat…	binding;protein binding	cell part;chromatin;chromosomal part;chromosome, centromeric region;cohesin complex;intracellular organelle part;intracellular part;macromolecular complex;meiotic cohesin complex;nuclear chromosome part;nuclear part;nucleoplasm;organelle part;protein complex;synaptonemal complex	12.0683	11.8475	11.8833	19.4584	19.3364	19.732	24.2928	22.2946	24.672	A8K8M9;B1AMT1;B1AMT2;B1AMT3;B1AMT4;B2R8Y6;B2RU25;B4DQ46;B4DYS8;D6W5U7;Q6AI02;Q6MZM3;Q6MZM4;Q6MZP3;Q8N3U4;Q9UJ98;F8WAK8;H7BYK9;Q8N3U4-2;Q9UJ98-2	B1AMT1	STAG2	NM_001042749	Xq25	X	NP_001036214.1	Homo sapiens stromal antigen 2 (STAG2), transcript variant 1, mRNA	6342	35	13	1	3	3	2	3	145621	1268	0.395324	3807	0.738	39.5	50.4	33.7	34.4	47.7	5.3371	0.0804416	50.3982	-0.437224	0.291009	0.183754	0.293375	0.204618	0.148208
273	CD58	Lymphocyte function-associated antigen 3	biological adhesion;biological regulation;blood coagulation;cell adhesion;cell migration;cell motility;cell-cell adhesion;cellular component movement;cellular process;coagulation;hemostasis;immune system process;leukocyte migration;locomotion;multicellular organismal process;regulation of biological quality;regulation of body fluid levels	binding;protein binding	anchored to membrane;cell part;integral to membrane;integral to plasma membrane;intrinsic to membrane;intrinsic to plasma membrane;membrane part;plasma membrane part	11.801	11.8838	11.9237	18.9626	18.7834	18.4142	21.3541		21.513	B1AMW1;H0YDI1;P19256;Q14748;Q16393;Q9BRW0;P19256-2;P19256-3	B1AMW1	CD58	NM_001144822	1p13.1	1	NP_001138294.1	Homo sapiens CD58 molecule (CD58), transcript variant 2, mRNA	1395	5	1	2	0	0	1	1	27829	248	0.392236	747	0.736	39.2	42.2	39.4	36.1	50.1	6.58136	0.0967742	39.6427	-0.0346774	0.330645	0.254032	0.21371	0.195394	0.782896
274	EIF4G3	Eukaryotic translation initiation factor 4 gamma 3	biological regulation;cell surface receptor linked signaling pathway;cellular macromolecule metabolic process;cellular metabolic process;cellular nitrogen compound metabolic process;cellular process;cellular response to chemical stimulus;cellular response to cytokine stimulus;cellular response to organic substance;cellular response to stimulus;cytokine-mediated signaling pathway;interspecies inte…	binding;nucleic acid binding;RNA binding;RNA cap binding;translation factor activity, nucleic acid binding;translation initiation factor activity	cell part;cytoplasmic part;cytosol;eukaryotic translation initiation factor 4F complex;intracellular part;macromolecular complex;protein complex	10.4805	10.1066	10.5876	16.8865	16.0678	16.1263	21.8463	18.6136	22.1261	B1AN89;B4DH17;B4DXR2;B4DZE1;O43432;Q59GJ0;Q5SWD0;B1AN91;B1AN92;F5H564;F5H8J4;H0YGB3;H7BYW0;O43432-2;O43432-3;Q504Z1	B1AN89	EIF4G3	NM_001198801	1p36.12	1	NP_001185730.1	Homo sapiens eukaryotic translation initiation factor 4 gamma 3 (EIF4G3), transcript variant 1, mRNA	6515	35	5	1	0	0	4	0	180368	1621	0.466091	4866	0.759	46.6	55.9	41.7	42.3	54.7	5.35284	0.051203	59.3667	-0.598273	0.247995	0.25293	0.264651	0.235617	0.12338
275	MTR;DKFZp686A22123	Methionine synthase	anatomical structure development;cellular aromatic compound metabolic process;cellular metabolic process;cellular process;developmental process;heterocycle metabolic process;metabolic process;nervous system development;nitrogen compound metabolic process;pteridine-containing compound metabolic process;system development;xenobiotic metabolic process	5-methyltetrahydrofolate-dependent methyltransferase activity;binding;catalytic activity;cation binding;cobalamin binding;homocysteine S-methyltransferase activity;ion binding;metal ion binding;methionine synthase activity;methyltransferase activity;S-adenosylmethionine-dependent methyltransferase activity;S-methyltransferase activity;tetrapyrrole binding;transferase activity;transferase activity…	cell part;cytoplasm;cytoplasmic part;cytosol;intracellular;intracellular part	9.40142	9.35773	9.50351	18.896	18.3279	19.0311	23.1884	20.3128	23.5034	B1ANE3;B4DST3;B7ZLW7;B7ZLW8;Q6MZH4;Q99707;B4DFV0	B1ANE3	MTR	NM_000254	1q43	1	NP_000245.2	Homo sapiens 5-methyltetrahydrofolate-homocysteine methyltransferase (MTR), transcript variant 1, mRNA	10558	33	6	4	6	3	7	4	140397	1265	0.471564	3798	0.783	47.2	55	37.4	49.1	55.1	5.39301	0.0798419	37.9972	-0.196996	0.306719	0.209486	0.283794	0.236245	0.156814
276	FAF1	FAS-associated factor 1	apoptosis;biological regulation;catabolic process;cell death;cellular catabolic process;cellular macromolecule catabolic process;cellular macromolecule metabolic process;cellular metabolic process;cellular process;cytoplasmic sequestering of NF-kappaB;cytoplasmic sequestering of protein;cytoplasmic sequestering of transcription factor;death;macromolecule catabolic process;macromolecule metabolic …	binding;enzyme binding;enzyme regulator activity;heat shock protein binding;kinase binding;kinase regulator activity;NF-kappaB binding;protein binding;protein kinase binding;protein kinase regulator activity;small conjugating protein binding;transcription factor binding;ubiquitin binding;ubiquitin protein ligase binding	CD95 death-inducing signaling complex;Cdc48p-Npl4p-Ufd1p AAA ATPase complex;cell part;cytoplasmic part;cytosol;death-inducing signaling complex;endoplasmic reticulum part;intracellular organelle part;intracellular part;macromolecular complex;membrane part;organelle part;perinuclear region of cytoplasm;plasma membrane part;protein complex	11.1888	10.7826	10.9054	19.2578	19.37	17.7419	25.5482	22.9111	25.9179	A8K9X5;B1ANM7;B3KT28;B4DEJ6;Q9UNN5;F5GZD2;Q9UNN5-2	B1ANM7	FAF1	NM_007051	1p32.3	1	NP_008982.1	Homo sapiens Fas associated factor 1 (FAF1), mRNA	2610	19	1	5	1	2	4	6	73823	650	0.447005	1953	0.753	44.7	54.7	38.4	41	54.7	4.80634	0.0769231	50.0225	-0.486923	0.276923	0.218462	0.298462	0.223739	0.342358
277	PABPC4	Polyadenylate-binding protein 4	biological regulation;biosynthetic process;blood coagulation;catabolic process;cellular biosynthetic process;cellular catabolic process;cellular macromolecule biosynthetic process;cellular macromolecule catabolic process;cellular macromolecule metabolic process;cellular metabolic process;cellular nitrogen compound metabolic process;cellular process;cellular protein metabolic process;coagulation;h…	binding;mRNA binding;nucleic acid binding;nucleotide binding;poly(A) RNA binding;poly(U) RNA binding;poly-purine tract binding;poly-pyrimidine tract binding;protein binding;RNA binding;single-stranded RNA binding	cell part;cytoplasm;intracellular part;macromolecular complex;ribonucleoprotein complex	12.2016	11.9953	12.3298	21.6062	21.2055	21.4054	27.867	25.0853	27.7738	B1ANR0;B1ANR1;H0Y5F5;H0Y6X6;H0YCC8;H0YEQ8;H0YER0;H0YEU6;Q13310;Q147Y3;Q15164;Q3B867;Q53GL4;Q59GZ7;Q6IQ30;P0CB38;Q13310-2;Q13310-3	B1ANR0	PABPC4	NM_001135653	1p34.3	1	NP_001129125.1	Homo sapiens poly(A) binding protein cytoplasmic 4 (PABPC4), transcript variant 1, mRNA	3230	16	8	1	1	1	6	3	72260	660	0.523449	1983	0.797	52.3	59.2	42.8	55.1	51.9	9.38385	0.0727273	41.9127	-0.449848	0.24697	0.24697	0.283333	0.249339	0.316113
278	CD55	Complement decay-accelerating factor	activation of immune response;biological regulation;calcium ion homeostasis;cation homeostasis;cellular calcium ion homeostasis;cellular cation homeostasis;cellular chemical homeostasis;cellular divalent inorganic cation homeostasis;cellular homeostasis;cellular ion homeostasis;cellular metal ion homeostasis;cellular process;chemical homeostasis;complement activation;complement activation, classi…	receptor activity	anchored to membrane;cell fraction;cell part;extracellular region;integral to membrane;integral to plasma membrane;intrinsic to membrane;intrinsic to plasma membrane;membrane part;membrane raft;plasma membrane part;soluble fraction	13.4596	13.5481	13.4922	22.0026	22.6788	21.353	25.8901	23.5817	25.6953	B1AP13;B1AP15;B2R658;B4DPY4;B4DUF2;H3BLV0;H7BY55;P08174;Q8TD11;Q8TD12;Q8TD13;Q8TD14;E9PSH2;F5H2H0;P08174-2;Q14UF4;Q14UF5;Q14UF6	B1AP13	CD55	NM_001114752	1q32.2	1	NP_001108224.1	Homo sapiens CD55 molecule (Cromer blood group) (CD55), transcript variant 2, mRNA	2914	11	6	2	3	3	5	4	45142	440	0.470899	1323	0.748	47.1	49.9	51.2	40.1	56.9	8.71857	0.0909091	52.7541	-0.434091	0.268182	0.295455	0.184091	0.202417	0.428771
279	EXOC6;SEC15L3;DKFZp761I2124	Exocyst complex component 6	cellular process;establishment of localization;establishment of protein localization;membrane docking;protein transport;transport;vesicle docking;vesicle docking involved in exocytosis		cell cortex part;cell part;cytoplasmic part;exocyst;intracellular part;macromolecular complex;membrane;plasma membrane;protein complex	9.19563	9.36286	9.35891	14.0694		15.5846	19.8919	16.4846	20.4995	A5YP36;B1AP46;B2RDH5;B3KXY5;B4DEZ1;B7Z6G5;E7EW84;F2Z3K0;Q8TAG9;Q9NTA6;Q9NUN4;E9PHI3;F2Z2Q3	B1AP46	EXOC6	NM_001319194	10q23.33	10	NP_001306123.1	Homo sapiens exocyst complex component 6 (EXOC6), transcript variant 3, mRNA	3762	23	0	1	1	1	1	0	95206	820	0.387333	2463	0.741	38.7	49.2	30.7	36.3	51.3	5.74457	0.0926829	50.5628	-0.382683	0.323171	0.167073	0.265854	0.214633	0.235216
280	FAM21A;FAM21B;FAM21C	WASH complex subunit FAM21A;WASH complex subunit FAM21B;WASH complex subunit FAM21C	cellular process;endosome transport;establishment of localization;establishment of localization in cell;intracellular transport;retrograde transport, endosome to Golgi;transport;vesicle-mediated transport	binding;protein binding	cell part;cytoplasmic part;early endosome;early endosome membrane;endosomal part;endosome;endosome membrane;intracellular membrane-bounded organelle;intracellular organelle;intracellular organelle part;intracellular part;macromolecular complex;membrane;membrane-bounded organelle;organelle;organelle membrane;organelle part;plasma membrane;protein complex;WASH complex	11.2455	11.1835	11.117	19.1954	19.2256	19.7609	22.9409	20.1884	23.1964	A0A087WYF6;A8K5W5;B1AP61;B3KMC4;B4DF48;B4DHJ2;B4DPK9;B4E255;B7ZME8;E7ESD2;F5GY39;F8W7U3;J3KP36;Q5SNT6;Q5SNT8;Q5SRD0;Q5T1D7;Q641Q2;Q9NVB8;Q9Y4E1;Q9Y4N4;A6NLG0;F5H046;F5H0J6;F5H871;I3L0C9;I3L0H6;Q641Q2-2;Q9Y4E1-2;Q9Y4E1-3;Q9Y4E1-4	B1AP61	FAM21A
281	GTF2B	Transcription initiation factor IIB	biological regulation;biosynthetic process;cellular biosynthetic process;cellular macromolecule metabolic process;cellular metabolic process;cellular nitrogen compound metabolic process;cellular process;interspecies interaction between organisms;macromolecule metabolic process;metabolic process;multi-organism process;nitrogen compound metabolic process;nucleic acid metabolic process;nucleobase-co…	binding;cation binding;hormone receptor binding;ion binding;metal ion binding;nuclear hormone receptor binding;nucleic acid binding;protein binding;receptor binding;RNA binding;thyroid hormone receptor binding;transcription factor binding;transition metal ion binding;translation factor activity, nucleic acid binding;translation initiation factor activity;zinc ion binding	cell part;intracellular organelle part;intracellular part;nuclear part;nucleoplasm;organelle part	12.1017	12.2112	12.0873	18.9988	19.1263	19.3289	24.279	22.0073	24.2994	B1APE1;B1APE2;Q00403	B1APE1	GTF2B	NM_001514	1p22.2	1	NP_001505.1	Homo sapiens general transcription factor IIB (GTF2B), mRNA	1651	7	4	5	2	2	6	6	34702	316	0.435331	951	0.753	43.5	50.5	44.8	35.3	49.6	8.66791	0.0632911	39.4585	-0.269304	0.262658	0.221519	0.243671	0.216705	0.619694
282	PRKACB	cAMP-dependent protein kinase catalytic subunit beta	activation of phospholipase C activity;activation of protein kinase A activity;activation of protein kinase activity;acylglycerol catabolic process;acylglycerol metabolic process;alcohol biosynthetic process;alcohol metabolic process;anatomical structure development;biological regulation;biosynthetic process;blood coagulation;cAMP-mediated signaling;carbohydrate biosynthetic process;carbohydrate …	adenyl nucleotide binding;adenyl ribonucleotide binding;ATP binding;binding;cAMP-dependent protein kinase activity;catalytic activity;cation binding;cyclic nucleotide-dependent protein kinase activity;enzyme binding;ion binding;kinase activity;magnesium ion binding;metal ion binding;nucleotide binding;phosphotransferase activity, alcohol group as acceptor;protein binding;protein kinase activity;p…	cAMP-dependent protein kinase complex;cell part;centrosome;cytoplasmic part;cytoskeletal part;cytosol;intracellular non-membrane-bounded organelle;intracellular organelle;intracellular organelle part;intracellular part;macromolecular complex;membrane;microtubule organizing center;non-membrane-bounded organelle;nuclear part;nucleoplasm;organelle;organelle part;plasma membrane;protein complex	10.5058	10.6452	10.5266	16.9321	16.6847	17.4753	21.5433	19.0805	22.6121	A0A087WVC4;A0A087WVV9;B1APF6;B1APF7;B1APF8;B1APF9;B1APG0;B1APG1;B1APG2;B1APG3;B2RB89;B4E2L0;B7ZA00;P22612;P22694;B1APG4;C9JK39;F8W831;P22694-2;P22694-3;P22694-4;P22694-5;P22694-6;P22694-7;P22694-8;P22694-9	B1APF6	PRKACB	NM_001242860	1p31.1	1	NP_001229789.1	Homo sapiens protein kinase cAMP-activated catalytic subunit beta (PRKACB), transcript variant 7, mRNA	4650	13	8	1	1	1	2	5	41165	357	0.397579	1074	0.756	39.8	47.8	34.4	37.2	52.7	8.65192	0.131653	34.9681	-0.385994	0.336134	0.193277	0.2493	0.200285	0.509037
283	TIMM23;TIMM23B	Mitochondrial import inner membrane translocase subunit Tim23;Putative mitochondrial import inner membrane translocase subunit Tim23B	establishment of localization;establishment of localization in cell;establishment of protein localization;establishment of protein localization in mitochondrion;establishment of protein localization to organelle;intracellular protein transport;intracellular transport;mitochondrial transport;protein import;protein targeting;protein targeting to mitochondrion;protein transport;transport	active transmembrane transporter activity;binding;macromolecule transmembrane transporter activity;P-P-bond-hydrolysis-driven protein transmembrane transporter activity;P-P-bond-hydrolysis-driven transmembrane transporter activity;primary active transmembrane transporter activity;protein binding;protein transmembrane transporter activity;protein transporter activity;substrate-specific transmembra…	cell part;cytoplasmic part;integral to membrane;integral to mitochondrial inner membrane;integral to mitochondrial membrane;integral to organelle membrane;intracellular membrane-bounded organelle;intracellular organelle;intracellular organelle part;intracellular part;intrinsic to membrane;intrinsic to mitochondrial inner membrane;intrinsic to organelle membrane;macromolecular complex;membrane par…	13.2615	13.1162	13.1701	20.255	19.9893	20.5042	26.0942	24.6885	26.0436	B1APJ0;B4DDK6;B4DHQ8;B4DI18;B7ZB25;O14925;Q5SRD1;C9JSY4;C9JV18;E7EP42;E9PB91	B1APJ0	TIMM23	NM_006327	10q11.22	10	NP_006318.1	Homo sapiens translocase of inner mitochondrial membrane 23 (TIMM23), transcript variant 1, mRNA	1239	7	1	4	1	1	1	3	21812	209	0.492063	630	0.718	49.2	54.3	50	43.3	58.5	8.80621	0.0861244	23.2656	0.0344498	0.282297	0.296651	0.30622	0.194095	0.89528
284	SOAT1	Sterol O-acyltransferase 1;O-acyltransferase	alcohol metabolic process;biological regulation;cell differentiation;cellular component assembly;cellular component organization;cellular component organization or biogenesis;cellular developmental process;cellular lipid metabolic process;cellular metabolic process;cellular process;chemical homeostasis;cholesterol efflux;cholesterol esterification;cholesterol homeostasis;cholesterol metabolic pro…	binding;carboxylic acid binding;catalytic activity;cholesterol binding;cholesterol O-acyltransferase activity;coenzyme binding;cofactor binding;fatty acid binding;fatty-acyl-CoA binding;lipid binding;monocarboxylic acid binding;O-acyltransferase activity;steroid binding;sterol binding;sterol O-acyltransferase activity;transferase activity;transferase activity, transferring acyl groups;transferase…	cell fraction;cell part;cytoplasmic part;endoplasmic reticulum membrane;endoplasmic reticulum part;insoluble fraction;integral to membrane;intracellular organelle part;intracellular part;intrinsic to membrane;membrane;membrane fraction;membrane part;microsome;organelle membrane;organelle part;vesicular fraction	11.3769	11.2492	11.3184	22.9944	22.6631	22.5681	21.9389	20.6531	22.622	B1APM4;B4DFD8;B7ZAT6;P35610;A8K3P4;B4DU95	B1APM4	SOAT1	NM_003101	1q25.2	1	NP_003092.4	Homo sapiens sterol O-acyltransferase 1 (SOAT1), transcript variant 1, mRNA	6938	16	11	8	5	5	1	7	64604	550	0.428917	1653	0.764	42.9	45.6	35.8	47.4	56.7	9.08331	0.185455	36.7081	0.190364	0.427273	0.196364	0.249091	0.196555	0.30851
285	PFKP;PFK-P	ATP-dependent 6-phosphofructokinase, platelet type	alcohol catabolic process;alcohol metabolic process;carbohydrate catabolic process;carbohydrate metabolic process;catabolic process;cellular carbohydrate catabolic process;cellular carbohydrate metabolic process;cellular metabolic process;cellular process;generation of precursor metabolites and energy;glucose catabolic process;glucose metabolic process;glycolysis;hexose catabolic process;hexose m…	6-phosphofructokinase activity;adenyl nucleotide binding;adenyl ribonucleotide binding;ATP binding;binding;carbohydrate kinase activity;catalytic activity;cation binding;ion binding;kinase activity;metal ion binding;nucleotide binding;phosphofructokinase activity;phosphotransferase activity, alcohol group as acceptor;purine nucleotide binding;purine ribonucleoside triphosphate binding;purine ribo…	6-phosphofructokinase complex;cell part;cytoplasmic part;cytosolic part;intracellular part;macromolecular complex;protein complex	11.7966	11.7597	11.841	22.3312	22.2542	22.8425	28.2927	25.3981	28.7	B1APP6;B1APP8;H0Y3Y3;H0Y757;O14943;Q01813;Q49A78;Q5VSR5;Q8WTZ9;V9GY25;V9GYV7;H0Y3P8;Q5VSR6;Q5VSR7	B1APP6	PFKP	NM_001323072	10p15.2	10	NP_001310001.1	Homo sapiens phosphofructokinase, platelet (PFKP), transcript variant 8, mRNA	2880	23	0	1	0	0	2	0	81669	746	0.580098	2241	0.836	58	57.3	42.4	74.3	44	7.48907	0.0723861	32.7682	-0.132574	0.296247	0.218499	0.262735	0.276718	0.226128
286	PITRM1	Presequence protease, mitochondrial	macromolecule metabolic process;metabolic process;primary metabolic process;protein metabolic process;proteolysis	binding;catalytic activity;cation binding;endopeptidase activity;enzyme activator activity;enzyme regulator activity;hydrolase activity;ion binding;metal ion binding;metalloendopeptidase activity;metallopeptidase activity;peptidase activity;peptidase activity, acting on L-amino acid peptides;transition metal ion binding;zinc ion binding	cell part;cytoplasmic part;intracellular membrane-bounded organelle;intracellular organelle;intracellular organelle lumen;intracellular organelle part;intracellular part;membrane-bounded organelle;membrane-enclosed lumen;mitochondrial matrix;mitochondrial part;mitochondrion;nucleus;organelle;organelle lumen;organelle part	12.3763	12.2639	12.363	19.0556	18.8451	18.3016	25.1523	23.1563	25.2093	B1APQ0;B3KM51;B3KN37;B4DEU0;B4DH07;B4DRW8;H0Y4F7;H0Y7L7;Q5JRX3;Q68DT6;C9JSL2;E7ES23;E9PDX6;Q5JRX3-2	B1APQ0	PITRM1	NM_001347729	10p15.2	10	NP_001334658.1	Homo sapiens pitrilysin metallopeptidase 1 (PITRM1), transcript variant 8, mRNA	3897	27	0	1	0	0	0	0	116531	1029	0.503236	3090	0.796	50.3	54	38.4	58.5	54.5	6.26996	0.0932945	40.5688	-0.436929	0.292517	0.225462	0.242954	0.235914	0.205443
287	EYA3	Eyes absent homolog 3	anatomical structure morphogenesis;biological regulation;biosynthetic process;cellular biosynthetic process;cellular component organization;cellular component organization at cellular level;cellular component organization or biogenesis;cellular component organization or biogenesis at cellular level;cellular macromolecule biosynthetic process;cellular macromolecule metabolic process;cellular metab…	binding;catalytic activity;cation binding;hydrolase activity;hydrolase activity, acting on ester bonds;ion binding;metal ion binding;phosphatase activity;phosphoprotein phosphatase activity;phosphoric ester hydrolase activity;protein binding;protein tyrosine phosphatase activity	cell part;cytoplasm;intracellular part	9.9883	9.94143	10.1124	16.0776	15.7484	16.1209	22.3744	19.3568	22.5856	B1APR7;B4E151;Q0P685;Q99504;B4DIR7;B4DNZ7;Q8IVX7;Q99504-2	B1APR7	EYA3	NM_001990	1p35.3	1	NP_001981.2	Homo sapiens EYA transcriptional coactivator and phosphatase 3 (EYA3), transcript variant 1, mRNA	6040	18	3	6	1	1	1	5	62532	573	0.450639	1722	0.757	45.1	50.5	44.6	40.1	53.5	5.065	0.0767888	54.2805	-0.449215	0.26178	0.277487	0.226876	0.212864	0.392706
288	UBE4B	Ubiquitin conjugation factor E4 B	apoptosis;catabolic process;cell death;cellular catabolic process;cellular macromolecule catabolic process;cellular macromolecule metabolic process;cellular metabolic process;cellular process;cellular protein metabolic process;death;macromolecule catabolic process;macromolecule metabolic process;macromolecule modification;metabolic process;modification-dependent macromolecule catabolic process;mo…	acid-amino acid ligase activity;binding;catalytic activity;enzyme binding;ligase activity;ligase activity, forming carbon-nitrogen bonds;protein binding;small conjugating protein ligase activity;ubiquitin-protein ligase activity;ubiquitin-ubiquitin ligase activity	cell part;cytoplasm;intracellular part;macromolecular complex;protein complex;ubiquitin ligase complex	10.2544	10.1337	10.3673	19.0497	18.4892	19.0256	23.7266	20.71	23.8973	B1AQ61;B4E2Y2;K7EP75;K7ERA7;O95155;O95155-2;O95155-3	B1AQ61	UBE4B	NM_001105562	1p36.22	1	NP_001099032.1	Homo sapiens ubiquitination factor E4B (UBE4B), transcript variant 1, mRNA	5890	28	4	18	1	1	2	17	146054	1302	0.502174	3909	0.783	50.2	53.7	42.4	54.6	56.3	6.13397	0.077573	60.1717	-0.333487	0.284946	0.252688	0.273425	0.225175	0.169733
289	EPHX1	Epoxide hydrolase 1	aromatic compound catabolic process;catabolic process;cellular aromatic compound metabolic process;cellular catabolic process;cellular metabolic process;cellular process;metabolic process;response to chemical stimulus;response to stimulus;response to toxin	catalytic activity;cis-stilbene-oxide hydrolase activity;epoxide hydrolase activity;ether hydrolase activity;hydrolase activity;hydrolase activity, acting on ether bonds	cell fraction;cell part;cytoplasmic part;endoplasmic reticulum membrane;endoplasmic reticulum part;insoluble fraction;integral to membrane;intracellular organelle part;intracellular part;intrinsic to membrane;membrane;membrane fraction;membrane part;microsome;organelle membrane;organelle part;vesicular fraction	10.834	10.7297	10.9582	18.3873	17.8409	18.5657	23.1416	21.6771	24.0579	B1AQP8;B1AQP9;P07099;Q6FGZ3;R4SBI6	B1AQP8	EPHX1	NM_001291163	1q42.12	1	NP_001278092.1	Homo sapiens epoxide hydrolase 1 (EPHX1), transcript variant 3, mRNA	2085	9	5	3	2	1	3	2	52818	455	0.547515	1368	0.863	54.8	51.3	36.8	76.1	42.1	6.77094	0.145055	37.5815	-0.260879	0.362637	0.221978	0.246154	0.274537	0.40926
290	CDCA1;NUF2	Kinetochore protein Nuf2	cell cycle phase;cell cycle process;cell division;cellular component organization;cellular component organization at cellular level;cellular component organization or biogenesis;cellular component organization or biogenesis at cellular level;cellular process;chromosome segregation;mitosis;mitotic prometaphase;nuclear division;organelle fission;organelle organization	binding;protein binding	cell part;chromosomal part;chromosome, centromeric region;condensed chromosome kinetochore;cytoplasmic part;cytosol;intracellular membrane-bounded organelle;intracellular non-membrane-bounded organelle;intracellular organelle;intracellular organelle part;intracellular part;kinetochore;macromolecular complex;membrane-bounded organelle;Ndc80 complex;non-membrane-bounded organelle;nucleus;organelle;…	10.1164	10.2544	11.0942	18.2832	18.419	19.971	24.5533	21.285	24.7211	A0A024R8Y0;B1AQT3;B1AQT4;E9PKH1;E9PP32;E9PQC4;Q9BZD4	B1AQT3	CDCA1
291	SUPV3L1	ATP-dependent RNA helicase SUPV3L1, mitochondrial	anatomical structure morphogenesis;anti-apoptosis;biological regulation;catabolic process;cell part morphogenesis;cellular catabolic process;cellular component maintenance;cellular component maintenance at cellular level;cellular component morphogenesis;cellular component organization;cellular component organization at cellular level;cellular component organization or biogenesis;cellular componen…	3'-5' RNA helicase activity;adenyl nucleotide binding;adenyl ribonucleotide binding;ATP binding;ATPase activity;ATPase activity, coupled;ATP-dependent helicase activity;ATP-dependent RNA helicase activity;binding;catalytic activity;DNA binding;DNA helicase activity;double-stranded RNA binding;helicase activity;hydrolase activity;hydrolase activity, acting on acid anhydrides;hydrolase activity, ac…	cell part;cytoplasmic exosome (RNase complex);cytoplasmic part;exosome (RNase complex);intracellular membrane-bounded organelle;intracellular non-membrane-bounded organelle;intracellular organelle;intracellular organelle part;intracellular part;macromolecular complex;membrane-bounded organelle;mitochondrial degradosome;mitochondrial nucleoid;mitochondrial part;non-membrane-bounded organelle;nucle…	12.6942	12.952	12.8178	17.9777	17.2984	17.4622	22.621	21.015	24.056	B1AR60;B7Z611;Q8IYB8	B1AR60	SUPV3L1	NM_001323585	10q22.1	10	NP_001310514.1	Homo sapiens Suv3 like RNA helicase (SUPV3L1), transcript variant 4, mRNA	2720	17	0	1	0	0	0	0	74553	665	0.442943	1998	0.761	44.3	52.1	40.2	40.5	53.1	6.64496	0.0766917	41.1886	-0.258045	0.300752	0.216541	0.267669	0.214424	0.299308
292	HK1	Hexokinase-1	alcohol catabolic process;alcohol metabolic process;carbohydrate catabolic process;carbohydrate metabolic process;carbohydrate transport;catabolic process;cellular carbohydrate catabolic process;cellular carbohydrate metabolic process;cellular metabolic process;cellular process;establishment of localization;generation of precursor metabolites and energy;glucose catabolic process;glucose metabolic…	adenyl nucleotide binding;adenyl ribonucleotide binding;ATP binding;binding;carbohydrate kinase activity;catalytic activity;hexokinase activity;kinase activity;nucleotide binding;phosphotransferase activity, alcohol group as acceptor;purine nucleotide binding;purine ribonucleoside triphosphate binding;purine ribonucleotide binding;ribonucleotide binding;transferase activity;transferase activity, …	cell part;cytoplasmic part;cytosol;intracellular membrane-bounded organelle;intracellular organelle;intracellular organelle part;intracellular part;membrane;membrane-bounded organelle;mitochondrial membrane;mitochondrial outer membrane;mitochondrial part;mitochondrion;nucleus;organelle;organelle membrane;organelle outer membrane;organelle part;outer membrane	7.27411	7.1638	7.36141	18.4162	17.8073	18.8679	25.3206	22.7815	25.4765	A0A024QZK7;A8K7J7;B1AR61;B1AR62;B1AR63;B3KRA9;B4DG62;P19367;Q59FD4;Q71V75;E7ENR4;P19367-2;P19367-3;P19367-4	B1AR61	HK1	NM_001322365	10q22.1	10	NP_001309294.1	Homo sapiens hexokinase 1 (HK1), transcript variant 7, mRNA	4000	23	0	1	0	0	6	2	106183	952	0.531654	2859	0.819	53.2	55.6	37.9	66	50.4	6.64984	0.0661765	39.1848	-0.208403	0.302521	0.203782	0.264706	0.248558	0.2159
293	EPS15	Epidermal growth factor receptor substrate 15	biological regulation;cell proliferation;cell surface receptor linked signaling pathway;cellular component assembly;cellular component assembly at cellular level;cellular component organization;cellular component organization at cellular level;cellular component organization or biogenesis;cellular component organization or biogenesis at cellular level;cellular macromolecular complex assembly;cell…	binding;calcium ion binding;cation binding;ion binding;metal ion binding;protein binding;protein domain specific binding;receptor activity;SH3 domain binding	cell part;cytoplasm;cytoplasmic part;cytosol;early endosome membrane;endosomal part;endosome membrane;intracellular membrane-bounded organelle;intracellular organelle;intracellular organelle part;intracellular part;membrane;membrane-bounded organelle;organelle;organelle membrane;organelle part	11.3978	11.5027	11.3152	19.1824	19.3205	18.7097	23.7455	21.0244	23.6849	B1AUU8;B3KR37;B7Z240;P42566;Q7Z5V0;S4R3U1;A6NL94;H7BYP0;P42566-2	B1AUU8	EPS15	NM_001981	1p32.3	1	NP_001972.1	Homo sapiens epidermal growth factor receptor pathway substrate 15 (EPS15), transcript variant 1, mRNA	5220	25	6	20	5	5	12	31	98525	896	0.431438	2691	0.758	43.1	54	39.5	36	50.1	4.52399	0.0647321	52.3677	-0.54442	0.25558	0.267857	0.276786	0.210266	0.20524
294	PSAP	Prosaposin;Saposin-A;Saposin-B-Val;Saposin-B;Saposin-C;Saposin-D	cell activation;cellular lipid metabolic process;cellular metabolic process;cellular process;establishment of localization;establishment of localization in cell;exocytosis;glycolipid metabolic process;glycosphingolipid metabolic process;lipid metabolic process;lipid transport;membrane lipid metabolic process;metabolic process;organic substance transport;platelet activation;platelet degranulation;…	binding;enzyme activator activity;enzyme regulator activity;lipid binding	cell part;cytoplasmic part;extracellular region part;extracellular space;Golgi apparatus;integral to membrane;intracellular membrane-bounded organelle;intracellular organelle;intracellular organelle lumen;intracellular organelle part;intracellular part;intrinsic to membrane;lysosomal lumen;lysosomal membrane;lysosome;lytic vacuole;membrane;membrane part;membrane-bounded organelle;membrane-enclose…	12.129	11.9995	12.1607	22.591	22.1328	21.7864	27.0521	25.1338	27.2012	A0A024QZQ2;B1AVU8;B4DEK5;B4DRB7;C9JIZ6;P07602;Q53FJ5;Q59EN5;Q5BJH1;F5H0X6;F8W6Z6;P07602-2;P07602-3	B1AVU8	PSAP	NM_001042465	10q22.1	10	NP_001035930.1	Homo sapiens prosaposin (PSAP), transcript variant 2, mRNA	2915	15	0	2	1	2	12	1		527	0.552399	1584	0.839	55.2	57	35.8	72.9	46.1	5.02728	0.0531309	48.0328	-0.0834915	0.296015	0.197343	0.290323	0.305412	0.294497
295	RPS6KA1;RPS6KA3	Ribosomal protein S6 kinase alpha-1;Ribosomal protein S6 kinase;Ribosomal protein S6 kinase alpha-3	activation of immune response;activation of innate immune response;anatomical structure development;axon guidance;biological regulation;cell communication;cell cycle;cell differentiation;cell surface receptor linked signaling pathway;cell-cell signaling;cellular component organization;cellular component organization at cellular level;cellular component organization or biogenesis;cellular componen…	adenyl nucleotide binding;adenyl ribonucleotide binding;ATP binding;binding;caspase inhibitor activity;caspase regulator activity;catalytic activity;cation binding;cysteine-type endopeptidase inhibitor activity;endopeptidase inhibitor activity;endopeptidase regulator activity;enzyme binding;enzyme inhibitor activity;enzyme regulator activity;ion binding;kinase activity;magnesium ion binding;metal…	cell part;cytoplasm;cytoplasmic part;cytoskeleton;cytosol;intracellular membrane-bounded organelle;intracellular non-membrane-bounded organelle;intracellular organelle;intracellular organelle part;intracellular part;macromolecular complex;membrane;membrane-bounded organelle;non-membrane-bounded organelle;nuclear part;nucleoplasm;nucleus;organelle;organelle part;plasma membrane;ribonucleoprotein c…	11.627	11.6364	11.6322	20.9367	20.9365	21.1665	26.0294	23.2866	26.4827	A0JLR0;B1AXG1;B1AXG2;B3KU51;B4DG22;B4DKT8;B4DKZ2;B4DMN4;B4DS23;B4DSE5;B7ZB17;D6R910;D6RA62;D6RE03;D6RHW7;E7ERL6;P51812;Q7Z2J4;Q8TDJ4;Q9Y2H9;V9GXZ1;X5DNZ1;B7Z3B5;B7ZL90;F2Z2J1;F5GYC4;Q15349;Q15349-2;Q15349-3;Q9UK32	B1AXG1	RPS6KA1	NM_002953	1p36.11	1	NP_002944.2	Homo sapiens ribosomal protein S6 kinase A1 (RPS6KA1), transcript variant 1, mRNA	3199	22	4	10	1	2	4	30	82592	735	0.570652	2208	0.843	57.1	60.6	37.5	73.1	43.4	7.6828	0.0857143	41.5319	-0.364626	0.308844	0.219048	0.265306	0.256097	0.245304
296	DDX39A;DDX39	ATP-dependent RNA helicase DDX39A	cellular macromolecule metabolic process;cellular metabolic process;cellular nitrogen compound metabolic process;cellular process;establishment of localization;establishment of localization in cell;establishment of RNA localization;intracellular transport;macromolecule metabolic process;metabolic process;mRNA export from nucleus;mRNA metabolic process;mRNA processing;mRNA transport;nitrogen compo…	adenyl nucleotide binding;adenyl ribonucleotide binding;ATP binding;ATPase activity;ATPase activity, coupled;ATP-dependent helicase activity;binding;catalytic activity;helicase activity;hydrolase activity;hydrolase activity, acting on acid anhydrides;hydrolase activity, acting on acid anhydrides, in phosphorus-containing anhydrides;nucleic acid binding;nucleoside-triphosphatase activity;nucleotid…	cell part;intracellular membrane-bounded organelle;intracellular organelle;intracellular part;membrane-bounded organelle;nucleus;organelle	10.6873	10.7605	10.6329	19.2138	19.1084	19.658	27.4832	25.3192	27.2452	A0A024R7H0;B1Q2N1;B4DF34;B4DX78;K7EIL8;K7EL56;K7EN25;K7EN69;K7ENP6;K7EPJ3;K7EQN7;O00148;Q69YT6;Q8N5M0	B1Q2N1	DDX39A	NM_005804	19p13.12	19	NP_005795.2	Homo sapiens DExD-box helicase 39A (DDX39A), transcript variant 1, mRNA	1558	11	1	7	1	2	3	5	48999	427	0.563084	1284	0.865	56.3	60.5	30.6	77.8	41.5	5.45917	0.0819672	49.3241	-0.297892	0.320843	0.17096	0.264637	0.259193	0.425536
297	TXNRD1;GML	Thioredoxin reductase 1, cytoplasmic	biological regulation;cell redox homeostasis;cellular homeostasis;cellular lipid metabolic process;cellular metabolic process;cellular nitrogen compound metabolic process;cellular process;cellular response to stimulus;electron transport chain;establishment of localization;generation of precursor metabolites and energy;homeostatic process;lipid metabolic process;metabolic process;nitrogen compound…	antioxidant activity;binding;catalytic activity;coenzyme binding;cofactor binding;disulfide oxidoreductase activity;electron carrier activity;flavin adenine dinucleotide binding;NADP binding;nucleotide binding;oxidoreductase activity;oxidoreductase activity, acting on a sulfur group of donors;oxidoreductase activity, acting on a sulfur group of donors, NAD or NADP as acceptor;oxidoreductase activ…	cell part;cytoplasm;cytoplasmic part;cytosol;intracellular non-membrane-bounded organelle;intracellular organelle;intracellular organelle part;intracellular part;non-membrane-bounded organelle;nuclear part;nucleolus;organelle;organelle part	11.5111	12.0997	11.6667	22.5271	23.47	23.651	29.593	26.7949	29.7847	A0A024RBK9;A0A087WSW9;A0A087WSY9;B2R5P6;B7Z2S5;E2QRB9;E9PIR7;E9PJU2;E9PKD3;E9PKI4;E9PLT3;E9PNQ6;E9PQI3;E9PRI8;F8W809;Q16881;Q6ZR44;E7ESI6;E7EW10;E9PIZ5;E9PMY9;F5H780;Q16881-2;Q16881-3;Q16881-4;Q16881-5;Q16881-6	B2R5P6	TXNRD1
298	HNRNPC;hCG_1641229	Heterogeneous nuclear ribonucleoproteins C1/C2	cellular macromolecule metabolic process;cellular metabolic process;cellular nitrogen compound metabolic process;cellular process;macromolecule metabolic process;metabolic process;mRNA metabolic process;mRNA processing;nitrogen compound metabolic process;nuclear mRNA splicing, via spliceosome;nucleic acid metabolic process;nucleobase-containing compound metabolic process;primary metabolic process…	binding;identical protein binding;nucleic acid binding;nucleotide binding;protein binding;RNA binding	catalytic step 2 spliceosome;cell part;intracellular membrane-bounded organelle;intracellular organelle;intracellular organelle part;intracellular part;macromolecular complex;membrane-bounded organelle;nuclear part;nucleoplasm;nucleus;organelle;organelle part;ribonucleoprotein complex;spliceosomal complex	14.3559	14.3024	14.2671	24.283	23.6278	23.854	31.5891	29.1599	31.4608	A8K9A4;B2R603;B2RXH8;B3KSX3;B3KT61;B4DMJ1;B4DSU6;B7ZW38;D3DPI2;E5RG71;G3V2H6;G3V2Q1;G3V4M8;G3V555;G3V575;G3V576;G3V5V7;O60812;P07910;Q569J8;Q6PKD2;Q86SE5;B4DY08;G3V251;G3V2D6;G3V3K6;G3V4C1;G3V4W0;G3V5X6;G8JL89;P07910-2;P07910-3;P07910-4	B2R603	HNRNPC	NM_031314	14q11.2	14	NP_112604.2	Homo sapiens heterogeneous nuclear ribonucleoprotein C (C1/C2) (HNRNPC), transcript variant 1, mRNA	3252	9	7	18	5	5	2	28	33539	306	0.479913	921	0.789	48	58	38.1	47.9	55.8	4.9527	0.0490196	46.151	-0.976797	0.20915	0.277778	0.24183	0.253261	0.5745
299	UTP18	U3 small nucleolar RNA-associated protein 18 homolog	cellular macromolecule metabolic process;cellular metabolic process;cellular nitrogen compound metabolic process;cellular process;macromolecule metabolic process;metabolic process;ncRNA metabolic process;ncRNA processing;nitrogen compound metabolic process;nucleic acid metabolic process;nucleobase-containing compound metabolic process;primary metabolic process;RNA metabolic process;RNA processing…		cell part;intracellular non-membrane-bounded organelle;intracellular organelle;intracellular organelle part;intracellular part;non-membrane-bounded organelle;nuclear part;nucleolus;organelle;organelle part	11.0176	10.926	10.9247	21.0663	21.0692	21.2056	25.5695	22.1416	25.5399	B2RAX6;F6VJE8;J3KSR7;J3QLD6;J3QR85;J3QRG0;Q9Y5J1	B2RAX6	UTP18	NM_016001	17q21.33	17	NP_057085.2	Homo sapiens UTP18, small subunit processome component (UTP18), mRNA	1893	14	2	13	0	0	13	13	61873	556	0.464393	1671	0.751	46.4	52.6	41.3	45.4	54.8	8.93011	0.0647482	47.036	-0.573741	0.25	0.255396	0.264388	0.221119	0.350094
300	SACS	Sacsin	biological regulation;cell death;cellular macromolecule metabolic process;cellular metabolic process;cellular process;cellular protein metabolic process;death;macromolecule metabolic process;metabolic process;negative regulation of biological process;negative regulation of cellular component organization;negative regulation of cellular process;negative regulation of inclusion body assembly;primar…	adenyl nucleotide binding;adenyl ribonucleotide binding;ATP binding;binding;chaperone binding;heat shock protein binding;Hsp70 protein binding;nucleotide binding;proteasome binding;protein binding;protein complex binding;purine nucleotide binding;purine ribonucleoside triphosphate binding;purine ribonucleotide binding;ribonucleotide binding	axon;cell body fiber;cell part;cell projection;cytoplasmic part;dendrite;intracellular membrane-bounded organelle;intracellular organelle;intracellular part;membrane-bounded organelle;mitochondrion;neuron projection;nucleus;organelle	10.3532	10.555	10.5297	17.2243	16.8114	17.8346	26.8714	15.1766	16.7884	B2REB0;H0Y6M8;Q9NZJ4;Q9NZJ4-2	B2REB0	SACS	NM_014363	13q12.12	13	NP_055178.3	Homo sapiens sacsin molecular chaperone (SACS), transcript variant 1, mRNA	15668	10	6	8	1	1	3	7	520998	4579	0.390029	13740	0.734	39	48.1	35	33.9	49.5	6.63129	0.0921599	42.532	-0.241385	0.333916	0.218388	0.253986	0.206439	0.0551947
301	HMGB1;HMGB1P1	High mobility group protein B1;Putative high mobility group protein B1-like 1	base-excision repair, DNA ligation;biological regulation;catabolic process;cell activation;cell chemotaxis;cell migration;cell motility;cell projection organization;cellular catabolic process;cellular component movement;cellular component organization;cellular component organization at cellular level;cellular component organization or biogenesis;cellular component organization or biogenesis at ce…	binding;chemoattractant activity;cytokine activity;damaged DNA binding;DNA bending activity;DNA binding;double-stranded DNA binding;nucleic acid binding;nucleic acid binding transcription factor activity;protein binding;RAGE receptor binding;receptor binding;repressing transcription factor binding;sequence-specific DNA binding transcription factor activity;single-stranded DNA binding;structure-sp…	cell part;cell surface;chromosome;condensed chromosome;extracellular region part;extracellular space;intracellular membrane-bounded organelle;intracellular non-membrane-bounded organelle;intracellular organelle;intracellular organelle part;intracellular part;membrane-bounded organelle;non-membrane-bounded organelle;nuclear part;nucleolus;nucleoplasm;nucleus;organelle;organelle part	13.2047	13.1572	13.1332	23.2878	22.7644	23.7971	29.9269	26.9837	31.1922	A0A024RDR0;B2RPK0;B3KQ05;B7Z965;D3DQY9;P09429;Q59GW1;Q5T7C4;Q5T7C6;Q75MM1;Q9NYD7;Q5T7C0	B2RPK0	HMGB1	NM_001313893	13q12.3	13	NP_001300822.1	Homo sapiens high mobility group box 1 (HMGB1), transcript variant 1, mRNA	5030	5	9	37	1	2	10	30	24763	215	0.438272	648	0.816	43.8	54.2	33.3	44	53.3	5.61591	0.0837209	44.2107	-1.61023	0.144186	0.181395	0.302326	0.254835	0.486331
302	JMJD6	Bifunctional arginine demethylase and lysyl-hydroxylase JMJD6	anatomical structure formation involved in morphogenesis;angiogenesis;biological regulation;biosynthetic process;cellular biosynthetic process;cellular macromolecule biosynthetic process;cellular macromolecule metabolic process;cellular metabolic process;cellular nitrogen compound metabolic process;cellular process;cellular protein metabolic process;developmental process;macromolecule biosyntheti…	binding;catalytic activity;cation binding;demethylase activity;dioxygenase activity;histone demethylase activity;histone demethylase activity (H3-R2 specific);histone demethylase activity (H4-R3 specific);identical protein binding;ion binding;iron ion binding;metal ion binding;nucleic acid binding;oxidoreductase activity;oxidoreductase activity, acting on paired donors, with incorporation or redu…	cell part;intracellular non-membrane-bounded organelle;intracellular organelle;intracellular organelle part;intracellular part;non-membrane-bounded organelle;nuclear part;nucleolus;nucleoplasm;organelle;organelle part	10.5721	10.182	10.773	18.2802	18.8767	18.5945	20.8072	18.52	22.8525	B2WTI3;B2WTI4;K7EJU9;Q6NYC1;Q6NYC1-2;Q6NYC1-3	B2WTI4	JMJD6	NM_001081461	17q25.1	17	NP_001074930.1	Homo sapiens arginine demethylase and lysine hydroxylase (JMJD6), transcript variant 1, mRNA	5445	7	4	7	1	1	6	1	47495	414	0.53494	1245	0.817	53.5	50.1	45.8	64.6	54.3	8.89606	0.101449	60.1128	-0.878744	0.258454	0.258454	0.198068	0.24574	0.467646
303	CACYBP	Calcyclin-binding protein		binding;identical protein binding;protein binding;protein dimerization activity;protein homodimerization activity	beta-catenin destruction complex;cell part;cytoplasm;cytoplasmic part;intracellular part;macromolecular complex;protein complex	12.7675	12.5744	12.6789	23.1367	22.5198	22.7447	30.7088	27.4907	30.5544	A0A024R904;B2ZWH1;B4DFD3;Q6NVY0;Q9HB71;B3KSF1;Q5R370;Q9HB71-2	B2ZWH1	CACYBP	NM_014412	1q25.1	1	NP_055227.1	Homo sapiens calcyclin binding protein (CACYBP), transcript variant 1, mRNA	3060	6	6	10	3	6	6	7	26079	228	0.39738	687	0.765	39.7	47.2	30.6	41.5	48	8.27789	0.0614035	36.9079	-0.791228	0.276316	0.171053	0.25	0.253208	0.592991
304	GLE1	Nucleoporin GLE1	establishment of localization;establishment of localization in cell;establishment of protein localization;establishment of RNA localization;intracellular transport;mRNA export from nucleus;mRNA transport;nuclear export;nuclear transport;nucleic acid transport;nucleobase-containing compound transport;nucleocytoplasmic transport;poly(A)+ mRNA export from nucleus;protein transport;RNA export from nu…		cell part;cytoplasm;intracellular organelle part;intracellular part;macromolecular complex;membrane part;nuclear part;nuclear pore;organelle part;pore complex;protein complex	11.2958	11.4204	11.2401	20.0194	19.7269	19.932	23.1877	21.2063	23.614	A8K3B8;B3KMG0;Q53GS7;Q53GS7-2	B3KMG0	GLE1	NM_001003722	9q34.11	9	NP_001003722.1	Homo sapiens GLE1, RNA export mediator (GLE1), transcript variant 1, mRNA	3350	16	2	7	2	3	4	3	79705	698	0.529804	2097	0.803	53	59.8	37.5	61.7	52.5	7.05975	0.0702006	60.1646	-0.613897	0.266476	0.202006	0.305158	0.272295	0.23903
305	CPSF2	Cleavage and polyadenylation specificity factor subunit 2	biosynthetic process;cellular biosynthetic process;cellular macromolecule metabolic process;cellular metabolic process;cellular nitrogen compound metabolic process;cellular process;establishment of localization;establishment of localization in cell;establishment of RNA localization;histone mRNA 3'-end processing;histone mRNA metabolic process;intracellular transport;macromolecule metabolic proces…	binding;catalytic activity;hydrolase activity;nucleic acid binding;protein binding;RNA binding	cell part;intracellular organelle part;intracellular part;macromolecular complex;mRNA cleavage and polyadenylation specificity factor complex;mRNA cleavage factor complex;nuclear part;nucleoplasm part;organelle part;protein complex	11.1476	11.0912	10.9806	19.5383	19.3253	19.7654	24.7982	22.4659	24.7619	A0A024R6H0;B3KMI0;B3KN45;G3V3T7;H0YJF4;Q9P2I0	B3KMI0	CPSF2	NM_001322272	14q32.12	14	NP_001309201.1	Homo sapiens cleavage and polyadenylation specific factor 2 (CPSF2), transcript variant 4, mRNA	5277	16	0	5	0	0	5	9	88356	782	0.407833	2349	0.741	40.8	53.9	34.1	34.4	51	4.9776	0.0716113	41.0812	-0.392327	0.304348	0.19821	0.273657	0.2081	0.215088
306	STBD1	Starch-binding domain-containing protein 1	multicellular organismal process;muscle contraction;muscle system process;system process	binding;carbohydrate binding;pattern binding;polysaccharide binding;protein binding;starch binding	cell fraction;cell part;insoluble fraction;integral to membrane;integral to plasma membrane;intrinsic to membrane;intrinsic to plasma membrane;membrane fraction;membrane part;plasma membrane part	7.50544	7.76258	7.76549	17.6668	18.9492	17.6267		18.2604		B3KMK8;B4DK68;O95210	B3KMK8	STBD1	NM_003943	4q21.1	4	NP_003934.1	Homo sapiens starch binding domain 1 (STBD1), mRNA	2964	2	5	12	0	0	2	12	38876	358	0.511606	1077	0.774	51.2	59.1	46	48.5	50.5	5.45636	0.0726257	47.0084	-0.538268	0.25419	0.301676	0.248603	0.235289	0.564308
307	USP3	Ubiquitin carboxyl-terminal hydrolase 3;Ubiquitin carboxyl-terminal hydrolase	biological regulation;catabolic process;cell cycle;cellular catabolic process;cellular component organization;cellular component organization at cellular level;cellular component organization or biogenesis;cellular component organization or biogenesis at cellular level;cellular macromolecule catabolic process;cellular macromolecule metabolic process;cellular metabolic process;cellular nitrogen co…	binding;catalytic activity;cation binding;cysteine-type peptidase activity;histone binding;hydrolase activity;hydrolase activity, acting on ester bonds;ion binding;metal ion binding;peptidase activity;peptidase activity, acting on L-amino acid peptides;protein binding;small conjugating protein-specific protease activity;thiolester hydrolase activity;transition metal ion binding;ubiquitin thiolest…	cell part;chromatin;chromosomal part;intracellular organelle part;intracellular part;nuclear chromatin;nuclear chromosome part;nuclear part;organelle part	11.524	11.7178	11.821	15.7941	16.2494	17.8308	23.4817	21.3689	23.1876	B3KMX7;B4DV65;B4DWJ6;H0YKU8;H0YL81;H0YLB7;H0YLG0;H0YMI4;H0YMP6;Q498Y2;Q6JHV3;Q9Y2R8;Q9Y6I4;F5H1A6	B3KMX7	USP3	NM_006537	15q22.31	15	NP_006528.2	Homo sapiens ubiquitin specific peptidase 3 (USP3), transcript variant 1, mRNA	5606	15	9	1	0	0	3	2	58766	520	0.444018	1563	0.769	44.4	46.3	39.9	47	57.1	8.53571	0.0942308	52.5456	-0.415192	0.286538	0.230769	0.225	0.223181	0.433694
308	MRPL27	39S ribosomal protein L27, mitochondrial	biosynthetic process;cellular biosynthetic process;cellular macromolecule biosynthetic process;cellular macromolecule metabolic process;cellular metabolic process;cellular process;cellular protein metabolic process;macromolecule biosynthetic process;macromolecule metabolic process;metabolic process;primary metabolic process;protein metabolic process;translation	structural constituent of ribosome;structural molecule activity	cell part;cytoplasmic part;intracellular non-membrane-bounded organelle;intracellular organelle;intracellular organelle part;intracellular part;large ribosomal subunit;macromolecular complex;mitochondrial large ribosomal subunit;mitochondrial part;non-membrane-bounded organelle;organellar large ribosomal subunit;organelle;organelle part;ribonucleoprotein complex;ribosome	9.85203	9.92342	9.74959	19.1728	19.18	19.6488	24.9457	22.9004	24.8802	B3KN43;D6RAN8;D6RE11;H7C5U8;Q9P0M9	B3KN43	MRPL27	NM_016504	17q21.33	17	NP_057588.1	Homo sapiens mitochondrial ribosomal protein L27 (MRPL27), mRNA	728	4	2	1	1	1	1	0	15942	148	0.541387	447	0.754	54.1	57	47	58.4	60.8	10.4216	0.0675676	42.675	-0.15473	0.297297	0.236486	0.25	0.21898	1.3154
309	SAE1	SUMO-activating enzyme subunit 1;SUMO-activating enzyme subunit 1, N-terminally processed	cellular macromolecule metabolic process;cellular metabolic process;cellular process;cellular protein metabolic process;macromolecule metabolic process;macromolecule modification;metabolic process;primary metabolic process;protein metabolic process;protein modification by small protein conjugation;protein modification by small protein conjugation or removal;protein modification process;protein su…	ATP-dependent protein binding;binding;catalytic activity;enzyme activator activity;enzyme regulator activity;ligase activity;nucleotide binding;protein binding;protein C-terminus binding;protein dimerization activity;protein heterodimerization activity;small protein activating enzyme activity;ubiquitin activating enzyme activity	cell part;intracellular membrane-bounded organelle;intracellular organelle;intracellular part;membrane-bounded organelle;nucleus;organelle	12.3839	12.377	12.3445	20.0041	19.5514	19.932	26.896	24.443	27.1428	A0A024R0R4;B3KNJ4;B4DY66;M0QX65;M0QYM8;M0QYP2;M0QZS6;M0R054;M0R286;M0R375;Q9UBE0;F5GXX7;G3XAK6	B3KNJ4	SAE1	NM_005500	19q13.32	19	NP_005491.1	Homo sapiens SUMO1 activating enzyme subunit 1 (SAE1), transcript variant 1, mRNA	2538	9	2	4	0	0	2	6	38319	346	0.501441	1041	0.8	50.1	59.1	36.6	54.8	56.1	5.17413	0.0751445	36.7442	-0.296532	0.300578	0.199422	0.271676	0.257128	0.525062
310	AP1G1	AP-1 complex subunit gamma-1	biological regulation;cellular component organization;cellular component organization or biogenesis;cellular membrane organization;cellular process;endocytosis;establishment of localization;establishment of localization in cell;establishment of protein localization;Golgi vesicle transport;intracellular protein transport;intracellular transport;membrane invagination;membrane organization;post-Golg…	binding;cytoskeletal protein binding;kinesin binding;protein binding;protein transporter activity;substrate-specific transporter activity;transporter activity	AP-type membrane coat adaptor complex;cell part;clathrin adaptor complex;clathrin coated vesicle membrane;coated vesicle membrane;cytoplasmic part;cytoplasmic vesicle membrane;cytoplasmic vesicle part;cytosol;endosome;Golgi apparatus;Golgi apparatus part;Golgi membrane;intracellular membrane-bounded organelle;intracellular organelle;intracellular organelle part;intracellular part;lysosomal membra…	12.1743	12.0886	12.2019	18.4094	18.5197	18.7369	25.6473	22.9751	26.0246	B3KNW1;B3KXW5;B4DDL1;B4DGE1;B4DS96;H3BN71;H3BN75;H3BNR4;H3BR36;H3BRM7;H3BS13;H3BUN9;H3BV30;O43747;Q8IY97;E7EUH1;F5GZV5;H3BNN2;O43747-2	B3KNW1	AP1G1	NM_001030007	16q22.2	16	NP_001025178.1	Homo sapiens adaptor related protein complex 1 gamma 1 subunit (AP1G1), transcript variant 1, mRNA	6850	24	4	1	2	3	6	1	91592	825	0.439871	2478	0.744	44	51.3	38.6	42	55.1	6.35809	0.0569697	44.896	-0.124485	0.306667	0.224242	0.287273	0.220628	0.227916
311	GRSF1	G-rich sequence factor 1	cellular macromolecule metabolic process;cellular metabolic process;cellular nitrogen compound metabolic process;cellular process;macromolecule metabolic process;metabolic process;mRNA 3'-end processing;mRNA metabolic process;mRNA polyadenylation;mRNA processing;nitrogen compound metabolic process;nucleic acid metabolic process;nucleobase-containing compound metabolic process;primary metabolic pr…	binding;mRNA binding;nucleic acid binding;nucleotide binding;RNA binding	cell part;cytoplasmic part;intracellular membrane-bounded organelle;intracellular organelle;intracellular part;membrane-bounded organelle;mitochondrion;organelle	10.7402	10.6191	10.7865	21.021	20.2409	20.8404	26.238	23.7654	25.928	A0A024RD99;B3KP14;B3KW50;B7Z2D8;B7Z3R7;B7Z5F9;F5H5I6;H0Y8R1;H0YAK1;H0YAM1;Q12849;Q12849-5	B3KP14	GRSF1	NM_002092	4q13.3	4	NP_002083.3	Homo sapiens G-rich RNA sequence binding factor 1 (GRSF1), transcript variant 1, mRNA	6646	10	4	2	6	5	4	2	53005	480	0.519751	1443	0.764	52	59.3	43.7	53	56.8	5.83197	0.0791667	55.5156	-0.329167	0.270833	0.233333	0.308333	0.219921	0.348836
312	PHF3	PHD finger protein 3	biosynthetic process;cellular biosynthetic process;cellular macromolecule biosynthetic process;cellular macromolecule metabolic process;cellular metabolic process;cellular nitrogen compound metabolic process;cellular process;developmental process;macromolecule biosynthetic process;macromolecule metabolic process;metabolic process;multicellular organismal development;multicellular organismal proce…	binding;cation binding;ion binding;metal ion binding;transition metal ion binding;zinc ion binding	cell part;intracellular membrane-bounded organelle;intracellular organelle;intracellular part;membrane-bounded organelle;nucleus;organelle	11.6067	11.5581	11.5371	17.2059	17.1404	17.2542	22.4921	20.4928	23.2953	A8K376;B0AZS7;B3KP41;B4DQ09;D6R9X2;E7ER40;E7EVH3;E9PE34;H0Y8L0;Q92576;D6RBF0;Q92576-2	B3KP41	PHF3	NM_001290259	6q12	6	NP_001277188.1	Homo sapiens PHD finger protein 3 (PHF3), transcript variant 2, mRNA	8501	17	6	1	1	1	4	2	219677	1951	0.399078	5856	0.75	39.9	50.3	39.1	30.4	47.4	7.33624	0.0435674	60.6796	-0.975602	0.208611	0.26243	0.22655	0.209401	0.117148
313	RANBP10	Ran-binding protein 10			cell part;cytoplasmic part;cytosol;intracellular membrane-bounded organelle;intracellular organelle;intracellular part;membrane-bounded organelle;nucleus;organelle	9.60948	9.52298	9.69371	18.0506	18.3129	18.3822	22.5535	19.6944	22.5729	B3KP49;B4DHL9;B4E1Y2;Q6VN20;R4GMX7;R4GMX8;R4GN91;R4GNA3;B4DID0;B4DQH9	B3KP49	RANBP10	NM_001320240	16q22.1	16	NP_001307169.1	Homo sapiens RAN binding protein 10 (RANBP10), transcript variant 4, mRNA	5803	17	0	1	1	2	5	0	42774	391	0.585034	1176	0.843	58.5	54.8	47.7	73	46.9	6.20587	0.056266	62.1844	-0.629668	0.212276	0.317136	0.26087	0.242205	0.407403
314	JADE2;PHF15	Protein Jade-2	cellular component organization;cellular component organization at cellular level;cellular component organization or biogenesis;cellular component organization or biogenesis at cellular level;cellular macromolecule metabolic process;cellular metabolic process;cellular process;cellular protein metabolic process;chromatin modification;chromatin organization;chromosome organization;covalent chromati…	binding;cation binding;ion binding;metal ion binding;transition metal ion binding;zinc ion binding	cell part;histone acetyltransferase complex;intracellular organelle part;intracellular part;macromolecular complex;nuclear part;nucleoplasm part;organelle part;protein complex	10.0191	9.86769	10.3327	17.0136	16.268	17.5486	18.9545	17.613		A8K356;A8K9C0;B3KPL2;B4DFY8;B5MBX1;G3XAA4;Q9NQC1;C9J929;D3DQA3;D6R9B8;Q9NQC1-2;Q9NQC1-3	B3KPL2	JADE2	NM_001289984	5q31.1	5	NP_001276913.1	Homo sapiens jade family PHD finger 2 (JADE2), transcript variant 1, mRNA	6664	11	3	7	0	0	3	8	87406	791	0.607323	2376	0.839	60.7	62.2	48.1	71.8	44.1	5.14594	0.0543616	57.0017	-0.63603	0.225032	0.257901	0.274336	0.261933	0.231411
[truncated: 6,277 more rows]
[truncated: 6 more columns]
